# Supplementary material for: Investigating SH-SY5Y Neuroblastoma Cell Surfaceome as a Model for Neuronal-Targeted Novel Therapeutic Modalities
Source: Int J Mol Sci. 2022 Dec 1;23(23):15062. doi: 10.3390/ijms232315062 (PMC9739866; doi:10.3390/ijms232315062)
Supplement: Supplementary file 1 [file ijms-23-15062-s001.zip]

Archive with 5 entries (5 files):
- Supplementary-Figures.pdf
- Table S1.xlsx
- Table S2.xlsx
- Table S3.xlsx
- TableS4.xlsx
