# Supplementary material for: Investigating SH-SY5Y Neuroblastoma Cell Surfaceome as a Model for Neuronal-Targeted Novel Therapeutic Modalities
Source: Int J Mol Sci. 2022 Dec 1;23(23):15062. doi: 10.3390/ijms232315062 (PMC9739866; doi:10.3390/ijms232315062)
Supplement: Supplementary file 1 [file ijms-23-15062-s001.zip › Table S1.xlsx]

## Sheet: TableS1
Gene.name	Human_Accession	Protein.names	Gene.stable.ID	br_dfc_rank	Ranked.Protein.Abundance.Hdrg	SPC	SURFY	Town	Cunha	Diaz.Ramos
ACVR1	Q04771	Activin receptor type-1	ENSG00000115170	4757	5225	4	1	1	1	1
ADAM10	O14672	Disintegrin and metalloproteinase domain-containing protein 10	ENSG00000137845	2088	1663	4	1	1	1	1
ADAM23	O75077	Disintegrin and metalloproteinase domain-containing protein 23	ENSG00000114948	1279	4546	4	1	1	1	1
ALCAM	Q13740	CD166 antigen	ENSG00000170017	756	831	4	1	1	1	1
ATP1A1	P05023	Sodium/potassium-transporting ATPase subunit alpha-1	ENSG00000163399	76	324	4	1	1	1	1
ATP1A2	P50993	Sodium/potassium-transporting ATPase subunit alpha-2	ENSG00000018625	18	1811	4	1	1	1	1
ATP1B1	P05026	Sodium/potassium-transporting ATPase subunit beta-1	ENSG00000143153	52	465	4	1	1	1	1
ATP1B2	P14415	Sodium/potassium-transporting ATPase subunit beta-2	ENSG00000129244	456	1720	4	1	1	1	1
ATP1B3	P54709	Sodium/potassium-transporting ATPase subunit beta-3	ENSG00000069849	2141	805	4	1	1	1	1
ATRN	O75882	Attractin	ENSG00000088812	4481	4934	4	1	1	1	1
BSG	P35613	Basigin	ENSG00000172270	566	1171	4	1	1	1	1
BTN2A1	Q7KYR7	Butyrophilin subfamily 2 member A1	ENSG00000112763	3793	4885	4	1	1	1	1
BTN3A3	O00478	Butyrophilin subfamily 3 member A3	ENSG00000111801	4360	2897	4	1	1	1	1
CD200	P41217	OX-2 membrane glycoprotein	ENSG00000091972	626	3701	4	1	1	1	1
CD44	P16070	CD44 antigen	ENSG00000026508	2293	240	4	1	1	1	1
CD47	Q08722	Leukocyte surface antigen CD47	ENSG00000196776	315	1034	4	1	1	1	1
CD9	P21926	Tetraspanin;CD9 antigen	ENSG00000010278	321	118	4	1	1	1	1
CDH2	P19022	Cadherin-2	ENSG00000170558	907	1852	4	1	1	1	1
CDH6	P55285	Cadherin-6	ENSG00000113361	3923	4111	4	1	1	1	1
CHL1	O00533		ENSG00000134121	587	857	4	1	1	1	1
EGFR	P00533	Epidermal growth factor receptor;Receptor protein-tyrosine kinase	ENSG00000146648	2907	3057	4	1	1	1	1
FGFR1	P11362	Fibroblast growth factor receptor;Fibroblast growth factor receptor 1	ENSG00000077782	4900	4721	4	1	1	1	1
GJA1	P17302	Gap junction alpha-1 protein	ENSG00000152661	1024	2591	4	1	1	1	1
IGF2R	P11717	Cation-independent mannose-6-phosphate receptor	ENSG00000197081	4245	3225	4	1	1	1	1
IGSF8	Q969P0	Immunoglobulin superfamily member 8	ENSG00000162729	175	2911	4	1	1	1	1
ITFG1	Q8TB96	T-cell immunomodulatory protein	ENSG00000129636	2684	3430	4	1	1	1	1
ITGA6	P23229	Integrin alpha-6;Integrin alpha-6 heavy chain;Integrin alpha-6 light chain;Processed integrin alpha-6	ENSG00000091409	3903	492	4	1	1	1	1
ITGAV	P06756	Integrin alpha-V;Integrin alpha-V heavy chain;Integrin alpha-V light chain	ENSG00000138448	1822	1520	4	1	1	1	1
ITGB1	P05556	Integrin beta-1	ENSG00000150093	2116	692	4	1	1	1	1
ITGB5	P18084	Integrin beta-5;Integrin beta	ENSG00000082781	4736	4605	4	1	1	1	1
JAM2	P57087	Junctional adhesion molecule B	ENSG00000154721	2204	3213	4	1	1	1	1
JAM3	Q9BX67	Junctional adhesion molecule C	ENSG00000166086	2383	2506	4	1	1	1	1
L1CAM	P32004	Neural cell adhesion molecule L1	ENSG00000198910	252	925	4	1	1	1	1
LAMP1	P11279	Lysosome-associated membrane glycoprotein 1	ENSG00000185896	1823	1654	4	1	1	1	1
LAMP2	P13473	Lysosome-associated membrane glycoprotein 2	ENSG00000005893	2331	3422	4	1	1	1	1
MCAM	P43121	Cell surface glycoprotein MUC18	ENSG00000076706	2980	510	4	1	1	1	1
NCAM1	P13591	Neural cell adhesion molecule 1	ENSG00000149294	65	319	4	1	1	1	1
NEO1	Q92859	Neogenin	ENSG00000067141	1847	1138	4	1	1	1	1
NRP1	O14786	Neuropilin-1	ENSG00000099250	3771	3687	4	1	1	1	1
P2RY12	Q9H244	P2Y purinoceptor 12	ENSG00000169313	3325	3095	4	1	1	1	1
PCDH9	Q9HC56	Protocadherin-9	ENSG00000184226	1817	5075	4	1	1	1	1
PLP1	P60201	Myelin proteolipid protein	ENSG00000123560	8	226	4	1	1	1	1
PODXL	O00592	Podocalyxin	ENSG00000128567	3070	3383	4	1	1	1	1
PRNP	P04156	Major prion protein	ENSG00000171867	592	2546	4	1	1	1	1
PTGFRN	Q9P2B2	Prostaglandin F2 receptor negative regulator	ENSG00000134247	3034	3617	4	1	1	1	1
SIRPA	P78324	Tyrosine-protein phosphatase non-receptor type substrate 1;Signal-regulatory protein beta-1 isoform 3	ENSG00000198053	139	2764	4	1	1	1	1
SLC2A1	P11166	Solute carrier family 2, facilitated glucose transporter member 1	ENSG00000117394	1507	197	4	1	1	1	1
SLC3A2	P08195	4F2 cell-surface antigen heavy chain	ENSG00000168003	295	2387	4	1	1	1	1
TMED7	Q9Y3B3	Transmembrane emp24 domain-containing protein 7	ENSG00000134970	2459	1071	4	1	1	1	1
TMED7	Q9Y3B3	Transmembrane emp24 domain-containing protein 7	ENSG00000134970	2459	1071	4	1	1	1	1
ABHD12	Q8N2K0	Monoacylglycerol lipase ABHD12	ENSG00000100997	1731	3011	3	0	1	1	1
ACSL6	Q9UKU0	Long-chain-fatty-acid--CoA ligase 6	ENSG00000164398	657	2554	3	0	1	1	1
ADAM22	Q9P0K1	Disintegrin and metalloproteinase domain-containing protein 22	ENSG00000008277	858	5094	3	1	1	1	0
ANO6	Q4KMQ2	Anoctamin-6	ENSG00000177119	4516	4567	3	1	1	1	0
APP	P05067	Amyloid beta A4 protein;N-APP;Soluble APP-alpha;Soluble APP-beta;C99;Beta-amyloid protein 42;Beta-amyloid protein 40;C83;P3(42);P3(40);C80;Gamma-secretase C-terminal fragment 59;Gamma-secretase C-terminal fragment 57;Gamma-secretase C-terminal fragment 50;C31	ENSG00000142192	1108	1921	3	1	1	1	0
ATP2B2	Q01814	Plasma membrane calcium-transporting ATPase 2	ENSG00000157087	173	4669	3	1	1	1	0
ATP2B3	Q16720	Plasma membrane calcium-transporting ATPase 3	ENSG00000067842	779	4709	3	1	1	1	0
ATP2B4	P23634	Plasma membrane calcium-transporting ATPase 4	ENSG00000058668	118	1146	3	1	0	1	1
CADM1	Q9BY67	Cell adhesion molecule 1	ENSG00000182985	841	879	3	1	1	1	0
CADM2	Q8N3J6	Cell adhesion molecule 2	ENSG00000175161	311	1276	3	1	1	1	0
CADM3	Q8N126	Cell adhesion molecule 3	ENSG00000162706	359	481	3	1	1	1	0
CADM4	Q8NFZ8	Cell adhesion molecule 4	ENSG00000105767	727	366	3	1	1	1	0
CD59	P13987	CD59 glycoprotein	ENSG00000085063	837	1029	3	1	1	0	1
CD81	P60033	Tetraspanin;CD81 antigen	ENSG00000110651	340	120	3	0	1	1	1
CD99	P14209	CD99 antigen	ENSG00000002586	3992	671	3	0	1	1	1
CDH11	P55287	Cadherin-11	ENSG00000140937	3689	3200	3	1	1	1	0
CLSTN1	O94985	Calsyntenin-1;Soluble Alc-alpha;CTF1-alpha	ENSG00000171603	1334	4702	3	1	1	1	0
CNTNAP1	P78357	Contactin-associated protein 1	ENSG00000108797	278	3432	3	1	1	1	0
CNTNAP2	Q9UHC6	Contactin-associated protein-like 2	ENSG00000278728	843	4651	3	1	1	1	0
CNTNAP2	Q9UHC6	Contactin-associated protein-like 2	ENSG00000278728	843	4651	3	1	1	1	0
CNTNAP2	Q9UHC6	Contactin-associated protein-like 2	ENSG00000174469	843	4651	3	1	1	1	0
CNTNAP2	Q9UHC6	Contactin-associated protein-like 2	ENSG00000174469	843	4651	3	1	1	1	0
CPD	O75976	Carboxypeptidase D	ENSG00000108582	4150	4148	3	1	1	1	0
DAG1	Q14118	Dystroglycan;Alpha-dystroglycan;Beta-dystroglycan	ENSG00000173402	2821	653	3	1	1	1	0
FAIM2	Q9BWQ8	Protein lifeguard 2	ENSG00000135472	2436	2670	3	1	1	1	0
FAM171A1	Q5VUB5	Protein FAM171A1	ENSG00000148468	2595	3447	3	1	1	1	0
GGT7	Q9UJ14	Gamma-glutamyltransferase 7;Gamma-glutamyltransferase 7 heavy chain;Gamma-glutamyltransferase 7 light chain	ENSG00000131067	1534	3357	3	1	1	1	0
GPM6A	P51674	Neuronal membrane glycoprotein M6-a	ENSG00000150625	240	2198	3	1	1	1	0
GPM6B	Q13491	Neuronal membrane glycoprotein M6-b	ENSG00000046653	419	1523	3	1	1	1	0
GPR37L1	O60883	Prosaposin receptor GPR37L1	ENSG00000170075	1848	3030	3	1	1	1	0
HEPACAM	Q14CZ8	Hepatocyte cell adhesion molecule	ENSG00000165478	950	834	3	1	1	1	0
ITGB8	P26012	Integrin beta-8	ENSG00000105855	2385	2189	3	1	1	1	0
ITM2B	Q9Y287	Integral membrane protein 2B;BRI2, membrane form;BRI2 intracellular domain;BRI2C, soluble form;Bri23 peptide	ENSG00000136156	3085	2625	3	1	1	1	0
LNPEP	Q9UIQ6	Leucyl-cystinyl aminopeptidase;Leucyl-cystinyl aminopeptidase, pregnancy serum form	ENSG00000113441	1885	2646	3	1	1	1	0
LRRC8A	Q8IWT6	Volume-regulated anion channel subunit LRRC8A	ENSG00000136802	2188	4131	3	0	1	1	1
LSAMP	Q13449	Limbic system-associated membrane protein	ENSG00000185565	547	2310	3	1	1	1	0
NCAM2	O15394	Neural cell adhesion molecule 2	ENSG00000154654	374	2185	3	1	1	1	0
NFASC	O94856	Neurofascin	ENSG00000163531	145	4006	3	1	1	1	0
NLGN3	Q9NZ94	Neuroligin-3	ENSG00000196338	2737	4337	3	1	1	1	0
NLGN4X	Q8N0W4	Neuroligin-4, X-linked;Neuroligin-4, Y-linked	ENSG00000146938	3890	2560	3	1	1	1	0
NPTN	Q9Y639	Neuroplastin	ENSG00000156642	476	2182	3	1	1	1	0
NRCAM	Q92823	Neuronal cell adhesion molecule	ENSG00000091129	149	2580	3	1	1	1	0
NRP2	O60462	Neuropilin-2	ENSG00000118257	4232	2817	3	1	1	1	0
P2RX7	Q99572	P2X purinoceptor 7	ENSG00000089041	3652	2260	3	1	1	0	1
PCDH1	Q08174	Protocadherin-1	ENSG00000156453	1115	2785	3	1	1	1	0
PLXDC2	Q6UX71	Plexin domain-containing protein 2	ENSG00000120594	3545	2227	3	1	1	1	0
PTPRA	P18433	Receptor-type tyrosine-protein phosphatase alpha	ENSG00000132670	2006	3643	3	1	1	1	0
PTPRE	P23469	Receptor-type tyrosine-protein phosphatase epsilon;Protein-tyrosine-phosphatase	ENSG00000132334	3135	4108	3	0	1	1	1
PTPRF	P10586	Receptor-type tyrosine-protein phosphatase F	ENSG00000142949	2882	4471	3	1	1	1	0
PTPRG	P23470	Protein-tyrosine-phosphatase;Receptor-type tyrosine-protein phosphatase gamma	ENSG00000144724	3788	4832	3	1	1	1	0
PTPRS	Q13332	Receptor-type tyrosine-protein phosphatase S	ENSG00000105426	1122	4221	3	1	1	1	0
PTPRZ1	P23471	Receptor-type tyrosine-protein phosphatase zeta	ENSG00000106278	262	3604	3	1	1	1	0
SCARB2	Q14108	Lysosome membrane protein 2	ENSG00000138760	1665	1156	3	1	1	1	0
SDK2	Q58EX2	Protein sidekick-2	ENSG00000069188	4182	4540	3	1	1	1	0
SEZ6L2	Q6UXD5	Seizure 6-like protein 2	ENSG00000174938	2185	2932	3	1	1	1	0
SLC12A2	P55011	Solute carrier family 12 member 2	ENSG00000064651	1058	2034	3	1	1	1	0
SLC16A1	P53985	Monocarboxylate transporter 1	ENSG00000155380	3672	1751	3	1	1	1	0
SLC16A1	P53985	Monocarboxylate transporter 1	ENSG00000155380	3672	1751	3	1	1	1	0
SLC16A1	P53985	Monocarboxylate transporter 1	ENSG00000281917	3672	1751	3	1	1	1	0
SLC16A1	P53985	Monocarboxylate transporter 1	ENSG00000281917	3672	1751	3	1	1	1	0
SLC1A3	P43003	Amino acid transporter;Excitatory amino acid transporter 1	ENSG00000079215	185	3359	3	1	1	1	0
SLC1A4	P43007	Neutral amino acid transporter A	ENSG00000115902	1042	721	3	1	1	1	0
SLC20A2	Q08357	Sodium-dependent phosphate transporter 2	ENSG00000168575	4396	4036	3	1	1	1	0
SLC22A17	Q8WUG5	Solute carrier family 22 member 17	ENSG00000092096	4544	4350	3	1	1	1	0
SLC30A1	Q9Y6M5	Zinc transporter 1	ENSG00000170385	2924	4561	3	1	1	1	0
SLC4A4	Q9Y6R1	Electrogenic sodium bicarbonate cotransporter 1	ENSG00000080493	459	2449	3	1	1	1	0
SLC9A1	P19634	Sodium/hydrogen exchanger 1	ENSG00000090020	1791	4581	3	1	1	1	0
SORCS1	Q8WY21	VPS10 domain-containing receptor SorCS1	ENSG00000108018	4730	3781	3	1	1	1	0
STIM1	Q13586	Stromal interaction molecule 1	ENSG00000167323	2657	2285	3	1	1	1	0
STT3B	Q8TCJ2	Dolichyl-diphosphooligosaccharide--protein glycosyltransferase subunit STT3B	ENSG00000163527	3344	3149	3	1	1	1	0
STX4	Q12846	Syntaxin-4	ENSG00000103496	2494	1867	3	0	1	1	1
STX6	O43752	Syntaxin-6	ENSG00000135823	3789	3076	3	0	1	1	1
SYPL1	Q16563		ENSG00000008282	4066	2040	3	1	1	1	0
TFRC	P02786	Transferrin receptor protein 1;Transferrin receptor protein 1, serum form	ENSG00000072274	1761	3827	3	0	1	1	1
THY1	P04216	Thy-1 membrane glycoprotein	ENSG00000154096	113	563	3	1	1	0	1
TM9SF2	Q99805	Transmembrane 9 superfamily member 2	ENSG00000125304	2507	1621	3	1	1	1	0
TM9SF4	Q92544	Transmembrane 9 superfamily member 4	ENSG00000101337	4861	3344	3	1	1	1	0
TMED10	P49755	Transmembrane emp24 domain-containing protein 10	ENSG00000170348	2075	1015	3	0	1	1	1
TMEM132B	Q14DG7	Transmembrane protein 132B	ENSG00000139364	4821	4730	3	1	1	1	0
TMEM245	Q9H330	Transmembrane protein 245	ENSG00000106771	3588	2656	3	1	1	1	0
TMEM30A	Q9NV96	Cell cycle control protein 50A	ENSG00000112697	2130	1958	3	1	1	1	0
TMX3	Q96JJ7	Protein disulfide-isomerase TMX3	ENSG00000166479	2703	1781	3	1	1	1	0
TMX4	Q9H1E5	Thioredoxin-related transmembrane protein 4	ENSG00000125827	2283	1681	3	1	1	1	0
TSPAN15	O95858	Tetraspanin-15	ENSG00000099282	4135	2079	3	1	1	1	0
TYRO3	Q06418	Receptor protein-tyrosine kinase;Tyrosine-protein kinase receptor TYRO3	ENSG00000092445	2298	4820	3	1	1	1	0
ZDHHC5	Q9C0B5	Palmitoyltransferase ZDHHC5;Palmitoyltransferase	ENSG00000156599	4872	4959	3	1	1	1	0
ACBD5	Q5T8D3	Acyl-CoA-binding domain-containing protein 5	ENSG00000107897	4266	3178	2	0	1	1	0
ACP2	P11117	Lysosomal acid phosphatase	ENSG00000134575	2949	2841	2	1	1	0	0
AGPAT3	Q9NRZ7	1-acyl-sn-glycerol-3-phosphate acyltransferase gamma	ENSG00000160216	3158	3650	2	0	1	1	0
AGPAT5	Q9NUQ2	1-acyl-sn-glycerol-3-phosphate acyltransferase epsilon	ENSG00000155189	2301	4852	2	0	1	1	0
AGPAT5	Q9NUQ2	1-acyl-sn-glycerol-3-phosphate acyltransferase epsilon	ENSG00000155189	2301	4852	2	0	1	1	0
AGPAT5	Q9NUQ2	1-acyl-sn-glycerol-3-phosphate acyltransferase epsilon	ENSG00000284980	2301	4852	2	0	1	1	0
AGPAT5	Q9NUQ2	1-acyl-sn-glycerol-3-phosphate acyltransferase epsilon	ENSG00000284980	2301	4852	2	0	1	1	0
ANO10	Q9NW15	Anoctamin-10	ENSG00000160746	3565	3764	2	0	1	1	0
APLP2	Q06481	Amyloid-like protein 2	ENSG00000084234	2925	3879	2	1	1	0	0
APMAP	Q9HDC9	Adipocyte plasma membrane-associated protein	ENSG00000101474	855	686	2	0	1	1	0
ARMCX3	Q9UH62	Armadillo repeat-containing X-linked protein 3	ENSG00000102401	2411	3859	2	0	1	0	1
ATL3	Q6DD88	Atlastin-3	ENSG00000184743	2970	981	2	0	1	1	0
ATP1A3	P13637	Sodium/potassium-transporting ATPase subunit alpha-3	ENSG00000105409	54	1591	2	1	0	1	0
ATP2B1	P20020	Plasma membrane calcium-transporting ATPase 1;Calcium-transporting ATPase	ENSG00000070961	249	3108	2	0	1	1	0
ATP2C1	P98194	Calcium-transporting ATPase;Calcium-transporting ATPase type 2C member 1	ENSG00000017260	2670	3250	2	0	1	1	0
ATP6AP1	Q15904	V-type proton ATPase subunit S1	ENSG00000071553	1354	3841	2	0	1	1	0
ATP6AP2	O75787	Renin receptor	ENSG00000182220	3665	3630	2	0	1	1	0
ATP6V0A1	Q93050	V-type proton ATPase 116 kDa subunit a isoform 1;V-type proton ATPase subunit a	ENSG00000033627	134	2715	2	0	1	1	0
ATP8A1	Q9Y2Q0	Phospholipid-transporting ATPase IA	ENSG00000124406	736	3605	2	0	1	1	0
ATP9A	O75110	Probable phospholipid-transporting ATPase IIA;Phospholipid-transporting ATPase	ENSG00000054793	2032	4193	2	0	1	1	0
B2M	P61769	Beta-2-microglobulin;Beta-2-microglobulin form pI 5.3	ENSG00000273686	2465	435	2	0	1	0	1
B2M	P61769	Beta-2-microglobulin;Beta-2-microglobulin form pI 5.3	ENSG00000273686	2465	435	2	0	1	0	1
B2M	P61769	Beta-2-microglobulin;Beta-2-microglobulin form pI 5.3	ENSG00000166710	2465	435	2	0	1	0	1
B2M	P61769	Beta-2-microglobulin;Beta-2-microglobulin form pI 5.3	ENSG00000166710	2465	435	2	0	1	0	1
BCAP31	P51572	B-cell receptor-associated protein 31	ENSG00000185825	1322	2016	2	0	1	1	0
CCDC51	Q96ER9	Coiled-coil domain-containing protein 51	ENSG00000164051	3566	3870	2	0	1	1	0
CCDC90B	Q9GZT6	Coiled-coil domain-containing protein 90B, mitochondrial	ENSG00000137500	3186	2978	2	0	1	1	0
CD99L2	Q8TCZ2	CD99 antigen-like protein 2	ENSG00000102181	2236	969	2	0	1	1	0
CDIPT	O14735	CDP-diacylglycerol--inositol 3-phosphatidyltransferase	ENSG00000103502	2221	1829	2	0	1	1	0
CELSR2	Q9HCU4	Cadherin EGF LAG seven-pass G-type receptor 2	ENSG00000143126	4216	4401	2	1	0	1	0
CKAP4	Q07065	Cytoskeleton-associated protein 4	ENSG00000136026	1654	1093	2	0	1	1	0
CLCN6	P51797	Chloride transport protein 6	ENSG00000011021	3341	3275	2	0	0	1	1
CLMN	Q96JQ2	Calmin	ENSG00000165959	3442	3227	2	0	1	1	0
CNTN2	Q02246	Contactin-2	ENSG00000184144	983	2949	2	1	1	0	0
CPM	P14384	Carboxypeptidase M	ENSG00000135678	2679	3510	2	1	1	0	0
CYBRD1	Q53TN4	Cytochrome b reductase 1	ENSG00000071967	4601	1886	2	0	1	1	0
CYP51A1	Q16850	Lanosterol 14-alpha demethylase	ENSG00000001630	4210	2592	2	0	1	1	0
DAD1	P61803	Dolichyl-diphosphooligosaccharide--protein glycosyltransferase subunit DAD1	ENSG00000129562	4851	795	2	0	1	1	0
DEGS1	O15121	Sphingolipid delta(4)-desaturase DES1	ENSG00000143753	4406	3343	2	0	1	1	0
EMC3	Q9P0I2	ER membrane protein complex subunit 3	ENSG00000125037	4269	3154	2	0	1	1	0
ERMP1	Q7Z2K6	Endoplasmic reticulum metallopeptidase 1	ENSG00000099219	3327	3473	2	1	0	1	0
ESYT1	Q9BSJ8	Extended synaptotagmin-1	ENSG00000139641	1281	918	2	0	1	1	0
ESYT2	A0FGR8	Extended synaptotagmin-2	ENSG00000117868	1577	2442	2	0	1	1	0
FADS2	O95864	Fatty acid desaturase 2	ENSG00000134824	3549	1974	2	0	1	1	0
FAM162A	Q96A26	Protein FAM162A	ENSG00000114023	1411	1616	2	0	1	1	0
FAM210B	Q96KR6	Protein FAM210B	ENSG00000124098	4108	3448	2	0	1	1	0
GDAP1	Q8TB36	Ganglioside-induced differentiation-associated protein 1	ENSG00000104381	524	1241	2	0	1	1	0
GPC4	O75487	Glypican-4;Secreted glypican-4	ENSG00000076716	4199	2286	2	1	1	0	0
HCN1	O60741	Potassium/sodium hyperpolarization-activated cyclic nucleotide-gated channel 1	ENSG00000164588	3406	1638	2	0	1	1	0
HIGD1A	Q9Y241	HIG1 domain family member 1A, mitochondrial	ENSG00000181061	1589	811	2	0	1	1	0
HIGD2A	Q9BW72	HIG1 domain family member 2A, mitochondrial	ENSG00000146066	2842	1983	2	0	1	1	0
ITPR1	Q14643	Inositol 1,4,5-trisphosphate receptor type 1	ENSG00000150995	751	4325	2	0	1	1	0
KCNA1	Q09470	Potassium voltage-gated channel subfamily A member 1	ENSG00000111262	2915	4970	2	0	1	1	0
KCNA2	P16389	Potassium voltage-gated channel subfamily A member 2	ENSG00000177301	1576	3992	2	0	1	1	0
KIDINS220	Q9ULH0	Kinase D-interacting substrate of 220 kDa	ENSG00000134313	4393	5245	2	0	1	1	0
LETM1	O95202	LETM1 and EF-hand domain-containing protein 1, mitochondrial	ENSG00000168924	632	1588	2	0	1	1	0
LETMD1	Q6P1Q0	LETM1 domain-containing protein 1	ENSG00000050426	3955	3893	2	0	1	1	0
LPCAT1	Q8NF37	Lysophosphatidylcholine acyltransferase 1	ENSG00000153395	2535	4273	2	0	1	1	0
LPCAT4	Q643R3	Lysophospholipid acyltransferase LPCAT4	ENSG00000176454	2304	3092	2	0	1	1	0
LRRC59	Q96AG4	Leucine-rich repeat-containing protein 59	ENSG00000108829	1301	951	2	0	1	1	0
LRRC8C	Q8TDW0	Volume-regulated anion channel subunit LRRC8C	ENSG00000171488	4964	5148	2	0	1	1	0
MAVS	Q7Z434	Mitochondrial antiviral-signaling protein	ENSG00000088888	3391	1614	2	0	1	1	0
MBOAT7	Q96N66	Lysophospholipid acyltransferase 7	ENSG00000277733	1917	2651	2	0	1	1	0
MBOAT7	Q96N66	Lysophospholipid acyltransferase 7	ENSG00000277733	1917	2651	2	0	1	1	0
MBOAT7	Q96N66	Lysophospholipid acyltransferase 7	ENSG00000277733	1917	2651	2	0	1	1	0
MBOAT7	Q96N66	Lysophospholipid acyltransferase 7	ENSG00000277733	1917	2651	2	0	1	1	0
MBOAT7	Q96N66	Lysophospholipid acyltransferase 7	ENSG00000277733	1917	2651	2	0	1	1	0
MBOAT7	Q96N66	Lysophospholipid acyltransferase 7	ENSG00000277733	1917	2651	2	0	1	1	0
MBOAT7	Q96N66	Lysophospholipid acyltransferase 7	ENSG00000277733	1917	2651	2	0	1	1	0
MBOAT7	Q96N66	Lysophospholipid acyltransferase 7	ENSG00000277733	1917	2651	2	0	1	1	0
MBOAT7	Q96N66	Lysophospholipid acyltransferase 7	ENSG00000277733	1917	2651	2	0	1	1	0
MBOAT7	Q96N66	Lysophospholipid acyltransferase 7	ENSG00000277733	1917	2651	2	0	1	1	0
MBOAT7	Q96N66	Lysophospholipid acyltransferase 7	ENSG00000275118	1917	2651	2	0	1	1	0
MBOAT7	Q96N66	Lysophospholipid acyltransferase 7	ENSG00000275118	1917	2651	2	0	1	1	0
MBOAT7	Q96N66	Lysophospholipid acyltransferase 7	ENSG00000275118	1917	2651	2	0	1	1	0
MBOAT7	Q96N66	Lysophospholipid acyltransferase 7	ENSG00000275118	1917	2651	2	0	1	1	0
MBOAT7	Q96N66	Lysophospholipid acyltransferase 7	ENSG00000275118	1917	2651	2	0	1	1	0
MBOAT7	Q96N66	Lysophospholipid acyltransferase 7	ENSG00000275118	1917	2651	2	0	1	1	0
MBOAT7	Q96N66	Lysophospholipid acyltransferase 7	ENSG00000275118	1917	2651	2	0	1	1	0
MBOAT7	Q96N66	Lysophospholipid acyltransferase 7	ENSG00000275118	1917	2651	2	0	1	1	0
MBOAT7	Q96N66	Lysophospholipid acyltransferase 7	ENSG00000275118	1917	2651	2	0	1	1	0
MBOAT7	Q96N66	Lysophospholipid acyltransferase 7	ENSG00000275118	1917	2651	2	0	1	1	0
MBOAT7	Q96N66	Lysophospholipid acyltransferase 7	ENSG00000278322	1917	2651	2	0	1	1	0
MBOAT7	Q96N66	Lysophospholipid acyltransferase 7	ENSG00000278322	1917	2651	2	0	1	1	0
MBOAT7	Q96N66	Lysophospholipid acyltransferase 7	ENSG00000278322	1917	2651	2	0	1	1	0
MBOAT7	Q96N66	Lysophospholipid acyltransferase 7	ENSG00000278322	1917	2651	2	0	1	1	0
MBOAT7	Q96N66	Lysophospholipid acyltransferase 7	ENSG00000278322	1917	2651	2	0	1	1	0
MBOAT7	Q96N66	Lysophospholipid acyltransferase 7	ENSG00000278322	1917	2651	2	0	1	1	0
MBOAT7	Q96N66	Lysophospholipid acyltransferase 7	ENSG00000278322	1917	2651	2	0	1	1	0
MBOAT7	Q96N66	Lysophospholipid acyltransferase 7	ENSG00000278322	1917	2651	2	0	1	1	0
MBOAT7	Q96N66	Lysophospholipid acyltransferase 7	ENSG00000278322	1917	2651	2	0	1	1	0
MBOAT7	Q96N66	Lysophospholipid acyltransferase 7	ENSG00000278322	1917	2651	2	0	1	1	0
MBOAT7	Q96N66	Lysophospholipid acyltransferase 7	ENSG00000274194	1917	2651	2	0	1	1	0
MBOAT7	Q96N66	Lysophospholipid acyltransferase 7	ENSG00000274194	1917	2651	2	0	1	1	0
MBOAT7	Q96N66	Lysophospholipid acyltransferase 7	ENSG00000274194	1917	2651	2	0	1	1	0
MBOAT7	Q96N66	Lysophospholipid acyltransferase 7	ENSG00000274194	1917	2651	2	0	1	1	0
MBOAT7	Q96N66	Lysophospholipid acyltransferase 7	ENSG00000274194	1917	2651	2	0	1	1	0
MBOAT7	Q96N66	Lysophospholipid acyltransferase 7	ENSG00000274194	1917	2651	2	0	1	1	0
MBOAT7	Q96N66	Lysophospholipid acyltransferase 7	ENSG00000274194	1917	2651	2	0	1	1	0
MBOAT7	Q96N66	Lysophospholipid acyltransferase 7	ENSG00000274194	1917	2651	2	0	1	1	0
MBOAT7	Q96N66	Lysophospholipid acyltransferase 7	ENSG00000274194	1917	2651	2	0	1	1	0
MBOAT7	Q96N66	Lysophospholipid acyltransferase 7	ENSG00000274194	1917	2651	2	0	1	1	0
MBOAT7	Q96N66	Lysophospholipid acyltransferase 7	ENSG00000278519	1917	2651	2	0	1	1	0
MBOAT7	Q96N66	Lysophospholipid acyltransferase 7	ENSG00000278519	1917	2651	2	0	1	1	0
MBOAT7	Q96N66	Lysophospholipid acyltransferase 7	ENSG00000278519	1917	2651	2	0	1	1	0
MBOAT7	Q96N66	Lysophospholipid acyltransferase 7	ENSG00000278519	1917	2651	2	0	1	1	0
MBOAT7	Q96N66	Lysophospholipid acyltransferase 7	ENSG00000278519	1917	2651	2	0	1	1	0
MBOAT7	Q96N66	Lysophospholipid acyltransferase 7	ENSG00000278519	1917	2651	2	0	1	1	0
MBOAT7	Q96N66	Lysophospholipid acyltransferase 7	ENSG00000278519	1917	2651	2	0	1	1	0
MBOAT7	Q96N66	Lysophospholipid acyltransferase 7	ENSG00000278519	1917	2651	2	0	1	1	0
MBOAT7	Q96N66	Lysophospholipid acyltransferase 7	ENSG00000278519	1917	2651	2	0	1	1	0
MBOAT7	Q96N66	Lysophospholipid acyltransferase 7	ENSG00000278519	1917	2651	2	0	1	1	0
MBOAT7	Q96N66	Lysophospholipid acyltransferase 7	ENSG00000277025	1917	2651	2	0	1	1	0
MBOAT7	Q96N66	Lysophospholipid acyltransferase 7	ENSG00000277025	1917	2651	2	0	1	1	0
MBOAT7	Q96N66	Lysophospholipid acyltransferase 7	ENSG00000277025	1917	2651	2	0	1	1	0
MBOAT7	Q96N66	Lysophospholipid acyltransferase 7	ENSG00000277025	1917	2651	2	0	1	1	0
MBOAT7	Q96N66	Lysophospholipid acyltransferase 7	ENSG00000277025	1917	2651	2	0	1	1	0
MBOAT7	Q96N66	Lysophospholipid acyltransferase 7	ENSG00000277025	1917	2651	2	0	1	1	0
MBOAT7	Q96N66	Lysophospholipid acyltransferase 7	ENSG00000277025	1917	2651	2	0	1	1	0
MBOAT7	Q96N66	Lysophospholipid acyltransferase 7	ENSG00000277025	1917	2651	2	0	1	1	0
MBOAT7	Q96N66	Lysophospholipid acyltransferase 7	ENSG00000277025	1917	2651	2	0	1	1	0
MBOAT7	Q96N66	Lysophospholipid acyltransferase 7	ENSG00000277025	1917	2651	2	0	1	1	0
MBOAT7	Q96N66	Lysophospholipid acyltransferase 7	ENSG00000125505	1917	2651	2	0	1	1	0
MBOAT7	Q96N66	Lysophospholipid acyltransferase 7	ENSG00000125505	1917	2651	2	0	1	1	0
MBOAT7	Q96N66	Lysophospholipid acyltransferase 7	ENSG00000125505	1917	2651	2	0	1	1	0
MBOAT7	Q96N66	Lysophospholipid acyltransferase 7	ENSG00000125505	1917	2651	2	0	1	1	0
MBOAT7	Q96N66	Lysophospholipid acyltransferase 7	ENSG00000125505	1917	2651	2	0	1	1	0
MBOAT7	Q96N66	Lysophospholipid acyltransferase 7	ENSG00000125505	1917	2651	2	0	1	1	0
MBOAT7	Q96N66	Lysophospholipid acyltransferase 7	ENSG00000125505	1917	2651	2	0	1	1	0
MBOAT7	Q96N66	Lysophospholipid acyltransferase 7	ENSG00000125505	1917	2651	2	0	1	1	0
MBOAT7	Q96N66	Lysophospholipid acyltransferase 7	ENSG00000125505	1917	2651	2	0	1	1	0
MBOAT7	Q96N66	Lysophospholipid acyltransferase 7	ENSG00000125505	1917	2651	2	0	1	1	0
MBOAT7	Q96N66	Lysophospholipid acyltransferase 7	ENSG00000273592	1917	2651	2	0	1	1	0
MBOAT7	Q96N66	Lysophospholipid acyltransferase 7	ENSG00000273592	1917	2651	2	0	1	1	0
MBOAT7	Q96N66	Lysophospholipid acyltransferase 7	ENSG00000273592	1917	2651	2	0	1	1	0
MBOAT7	Q96N66	Lysophospholipid acyltransferase 7	ENSG00000273592	1917	2651	2	0	1	1	0
MBOAT7	Q96N66	Lysophospholipid acyltransferase 7	ENSG00000273592	1917	2651	2	0	1	1	0
MBOAT7	Q96N66	Lysophospholipid acyltransferase 7	ENSG00000273592	1917	2651	2	0	1	1	0
MBOAT7	Q96N66	Lysophospholipid acyltransferase 7	ENSG00000273592	1917	2651	2	0	1	1	0
MBOAT7	Q96N66	Lysophospholipid acyltransferase 7	ENSG00000273592	1917	2651	2	0	1	1	0
MBOAT7	Q96N66	Lysophospholipid acyltransferase 7	ENSG00000273592	1917	2651	2	0	1	1	0
MBOAT7	Q96N66	Lysophospholipid acyltransferase 7	ENSG00000273592	1917	2651	2	0	1	1	0
MBOAT7	Q96N66	Lysophospholipid acyltransferase 7	ENSG00000276935	1917	2651	2	0	1	1	0
MBOAT7	Q96N66	Lysophospholipid acyltransferase 7	ENSG00000276935	1917	2651	2	0	1	1	0
MBOAT7	Q96N66	Lysophospholipid acyltransferase 7	ENSG00000276935	1917	2651	2	0	1	1	0
MBOAT7	Q96N66	Lysophospholipid acyltransferase 7	ENSG00000276935	1917	2651	2	0	1	1	0
MBOAT7	Q96N66	Lysophospholipid acyltransferase 7	ENSG00000276935	1917	2651	2	0	1	1	0
MBOAT7	Q96N66	Lysophospholipid acyltransferase 7	ENSG00000276935	1917	2651	2	0	1	1	0
MBOAT7	Q96N66	Lysophospholipid acyltransferase 7	ENSG00000276935	1917	2651	2	0	1	1	0
MBOAT7	Q96N66	Lysophospholipid acyltransferase 7	ENSG00000276935	1917	2651	2	0	1	1	0
MBOAT7	Q96N66	Lysophospholipid acyltransferase 7	ENSG00000276935	1917	2651	2	0	1	1	0
MBOAT7	Q96N66	Lysophospholipid acyltransferase 7	ENSG00000276935	1917	2651	2	0	1	1	0
MBOAT7	Q96N66	Lysophospholipid acyltransferase 7	ENSG00000277923	1917	2651	2	0	1	1	0
MBOAT7	Q96N66	Lysophospholipid acyltransferase 7	ENSG00000277923	1917	2651	2	0	1	1	0
MBOAT7	Q96N66	Lysophospholipid acyltransferase 7	ENSG00000277923	1917	2651	2	0	1	1	0
MBOAT7	Q96N66	Lysophospholipid acyltransferase 7	ENSG00000277923	1917	2651	2	0	1	1	0
MBOAT7	Q96N66	Lysophospholipid acyltransferase 7	ENSG00000277923	1917	2651	2	0	1	1	0
MBOAT7	Q96N66	Lysophospholipid acyltransferase 7	ENSG00000277923	1917	2651	2	0	1	1	0
MBOAT7	Q96N66	Lysophospholipid acyltransferase 7	ENSG00000277923	1917	2651	2	0	1	1	0
MBOAT7	Q96N66	Lysophospholipid acyltransferase 7	ENSG00000277923	1917	2651	2	0	1	1	0
MBOAT7	Q96N66	Lysophospholipid acyltransferase 7	ENSG00000277923	1917	2651	2	0	1	1	0
MBOAT7	Q96N66	Lysophospholipid acyltransferase 7	ENSG00000277923	1917	2651	2	0	1	1	0
MFF	Q9GZY8	Mitochondrial fission factor	ENSG00000168958	1918	2130	2	0	1	1	0
MLEC	Q14165	Malectin	ENSG00000110917	2239	1470	2	0	0	1	1
MPDU1	O75352	Mannose-P-dolichol utilization defect 1 protein	ENSG00000129255	2627	3022	2	0	1	1	0
MSMO1	Q15800	Methylsterol monooxygenase 1	ENSG00000052802	3648	2750	2	0	1	1	0
NCEH1	Q6PIU2	Neutral cholesterol ester hydrolase 1	ENSG00000144959	760	2086	2	0	1	1	0
NEGR1	Q7Z3B1	Neuronal growth regulator 1	ENSG00000172260	389	1399	2	1	1	0	0
NIPA1	Q7RTP0	Magnesium transporter NIPA1	ENSG00000170113	4003	2652	2	0	1	1	0
NPC1	O15118	Niemann-Pick C1 protein	ENSG00000141458	3249	3731	2	1	1	0	0
NSDHL	Q15738	Sterol-4-alpha-carboxylate 3-dehydrogenase, decarboxylating	ENSG00000147383	3056	3174	2	0	1	1	0
NTM	Q9P121	Neurotrimin	ENSG00000182667	613	2492	2	1	1	0	0
PGRMC2	O15173	Membrane-associated progesterone receptor component 2	ENSG00000164040	2856	1007	2	0	1	1	0
PIGT	Q969N2	GPI transamidase component PIG-T	ENSG00000124155	2983	3557	2	1	1	0	0
PLD3	Q8IV08	Phospholipase D3	ENSG00000105223	1284	1403	2	0	1	1	0
PTDSS1	P48651	Phosphatidylserine synthase 1	ENSG00000156471	3605	4265	2	0	1	1	0
REEP2	Q9BRK0	Receptor expression-enhancing protein 2;Receptor expression-enhancing protein	ENSG00000132563	2564	1831	2	0	1	1	0
REEP5	Q00765	Receptor expression-enhancing protein 5;Receptor expression-enhancing protein	ENSG00000129625	1312	1490	2	0	1	1	0
RHOT1	Q8IXI2	Mitochondrial Rho GTPase;Mitochondrial Rho GTPase 1	ENSG00000126858	1308	3869	2	0	1	1	0
RNF170	Q96K19	E3 ubiquitin-protein ligase RNF170	ENSG00000120925	3956	1710	2	0	1	1	0
RPN1	P04843	Dolichyl-diphosphooligosaccharide--protein glycosyltransferase subunit 1	ENSG00000163902	1186	867	2	1	1	0	0
RPN2	P04844	Dolichyl-diphosphooligosaccharide--protein glycosyltransferase subunit 2	ENSG00000118705	1815	548	2	0	1	1	0
RYR2	Q92736	Ryanodine receptor 2	ENSG00000198626	941	5170	2	0	1	1	0
SACM1L	Q9NTJ5	Phosphatidylinositide phosphatase SAC1	ENSG00000211456	1259	2540	2	0	1	1	0
SCAMP1	O15126	Secretory carrier-associated membrane protein 1	ENSG00000085365	1001	1581	2	0	1	1	0
SCAMP3	O14828	Secretory carrier-associated membrane protein 3	ENSG00000116521	1923	1573	2	0	1	1	0
SCAMP3	O14828	Secretory carrier-associated membrane protein 3	ENSG00000116521	1923	1573	2	0	1	1	0
SCAMP3	O14828	Secretory carrier-associated membrane protein 3	ENSG00000263290	1923	1573	2	0	1	1	0
SCAMP3	O14828	Secretory carrier-associated membrane protein 3	ENSG00000263290	1923	1573	2	0	1	1	0
SEL1L	Q9UBV2	Protein sel-1 homolog 1	ENSG00000071537	3283	1902	2	0	1	1	0
SLC16A2	P36021	Monocarboxylate transporter 8	ENSG00000147100	4275	2292	2	0	0	1	1
SLC25A3	Q00325		ENSG00000075415	184	849	2	0	1	1	0
SLC25A4	P12235	ADP/ATP translocase 1	ENSG00000151729	260	623	2	0	1	1	0
SLC25A5	P05141	ADP/ATP translocase 2;ADP/ATP translocase 2, N-terminally processed	ENSG00000005022	416	1053	2	0	1	1	0
SLC39A10	Q9ULF5	Zinc transporter ZIP10	ENSG00000196950	2230	4998	2	1	1	0	0
SLC41A3	Q96GZ6	Solute carrier family 41 member 3	ENSG00000114544	3160	2023	2	1	0	1	0
SLC9A6	Q92581	Sodium/hydrogen exchanger 6	ENSG00000198689	2252	3126	2	1	1	0	0
SLMAP	Q14BN4	Sarcolemmal membrane-associated protein	ENSG00000163681	4304	4526	2	0	1	1	0
SOGA3	Q5TF21	Protein SOGA3	ENSG00000214338	1188	4039	2	0	1	1	0
SORT1	Q99523	Sortilin	ENSG00000134243	2066	2458	2	1	1	0	0
SSR1	P43307	Translocon-associated protein subunit alpha	ENSG00000124783	2710	1298	2	1	1	0	0
STT3A	P46977	Dolichyl-diphosphooligosaccharide--protein glycosyltransferase subunit STT3A	ENSG00000134910	3762	2696	2	0	1	1	0
STX1B	P61266	Syntaxin-1B	ENSG00000099365	116	3297	2	0	1	1	0
STX7	O15400	Syntaxin-7	ENSG00000079950	1114	595	2	0	1	1	0
STX8	Q9UNK0	Syntaxin-8	ENSG00000170310	4826	3083	2	0	1	1	0
TECR	Q9NZ01	Very-long-chain enoyl-CoA reductase	ENSG00000099797	1260	1752	2	0	1	1	0
TEX2	Q8IWB9	Testis-expressed sequence 2 protein	ENSG00000136478	3805	4268	2	0	0	1	1
THSD7A	Q9UPZ6	Thrombospondin type-1 domain-containing protein 7A	ENSG00000005108	4359	4443	2	1	1	0	0
TMEM120A	Q9BXJ8	Transmembrane protein 120A	ENSG00000189077	4189	2084	2	0	1	1	0
TMEM205	Q6UW68	Transmembrane protein 205	ENSG00000105518	3232	541	2	0	1	1	0
TMEM33	P57088	Transmembrane protein 33	ENSG00000109133	1605	2751	2	0	1	1	0
TMEM43	Q9BTV4	Transmembrane protein 43	ENSG00000170876	2870	1069	2	0	1	1	0
TMEM65	Q6PI78	Transmembrane protein 65	ENSG00000164983	1724	2614	2	0	1	1	0
TP53I11	O14683	Tumor protein p53-inducible protein 11	ENSG00000175274	4586	964	2	0	1	1	0
TSPAN14	Q8NG11	Tetraspanin-14;Tetraspanin	ENSG00000108219	3483	1258	2	1	1	0	0
UGT8	Q16880	2-hydroxyacylsphingosine 1-beta-galactosyltransferase	ENSG00000174607	3433	4857	2	1	1	0	0
VAMP1	P23763	Vesicle-associated membrane protein 1	ENSG00000139190	1550	1582	2	0	1	1	0
VAPA	Q9P0L0	Vesicle-associated membrane protein-associated protein A	ENSG00000101558	644	504	2	0	1	1	0
VAPB	O95292	Vesicle-associated membrane protein-associated protein B/C	ENSG00000124164	693	448	2	0	1	1	0
VTI1A	Q96AJ9	Vesicle transport through interaction with t-SNAREs homolog 1A	ENSG00000151532	4243	3785	2	0	1	1	0
ABCB6	Q9NP58	ATP-binding cassette sub-family B member 6, mitochondrial	ENSG00000115657	4768	4196	1	0	1	0	0
ABCD3	P28288	ATP-binding cassette sub-family D member 3	ENSG00000117528	2111	2977	1	0	1	0	0
ACP1	P24666	Low molecular weight phosphotyrosine protein phosphatase	ENSG00000143727	869	1395	1	0	0	1	0
ACSL1	P33121	Long-chain-fatty-acid--CoA ligase 1	ENSG00000151726	2087	2281	1	0	1	0	0
ACSL3	O95573	Long-chain-fatty-acid--CoA ligase 3	ENSG00000123983	1139	1853	1	0	1	0	0
ACSL4	O60488	Long-chain-fatty-acid--CoA ligase 4	ENSG00000068366	2965	2278	1	0	1	0	0
AFG3L2	Q9Y4W6	AFG3-like protein 2	ENSG00000141385	990	3005	1	0	1	0	0
AGPAT1	Q99943	1-acyl-sn-glycerol-3-phosphate acyltransferase alpha	ENSG00000228892	2745	2424	1	0	1	0	0
AGPAT1	Q99943	1-acyl-sn-glycerol-3-phosphate acyltransferase alpha	ENSG00000228892	2745	2424	1	0	1	0	0
AGPAT1	Q99943	1-acyl-sn-glycerol-3-phosphate acyltransferase alpha	ENSG00000228892	2745	2424	1	0	1	0	0
AGPAT1	Q99943	1-acyl-sn-glycerol-3-phosphate acyltransferase alpha	ENSG00000228892	2745	2424	1	0	1	0	0
AGPAT1	Q99943	1-acyl-sn-glycerol-3-phosphate acyltransferase alpha	ENSG00000228892	2745	2424	1	0	1	0	0
AGPAT1	Q99943	1-acyl-sn-glycerol-3-phosphate acyltransferase alpha	ENSG00000228892	2745	2424	1	0	1	0	0
AGPAT1	Q99943	1-acyl-sn-glycerol-3-phosphate acyltransferase alpha	ENSG00000228892	2745	2424	1	0	1	0	0
AGPAT1	Q99943	1-acyl-sn-glycerol-3-phosphate acyltransferase alpha	ENSG00000235758	2745	2424	1	0	1	0	0
AGPAT1	Q99943	1-acyl-sn-glycerol-3-phosphate acyltransferase alpha	ENSG00000235758	2745	2424	1	0	1	0	0
AGPAT1	Q99943	1-acyl-sn-glycerol-3-phosphate acyltransferase alpha	ENSG00000235758	2745	2424	1	0	1	0	0
AGPAT1	Q99943	1-acyl-sn-glycerol-3-phosphate acyltransferase alpha	ENSG00000235758	2745	2424	1	0	1	0	0
AGPAT1	Q99943	1-acyl-sn-glycerol-3-phosphate acyltransferase alpha	ENSG00000235758	2745	2424	1	0	1	0	0
AGPAT1	Q99943	1-acyl-sn-glycerol-3-phosphate acyltransferase alpha	ENSG00000235758	2745	2424	1	0	1	0	0
AGPAT1	Q99943	1-acyl-sn-glycerol-3-phosphate acyltransferase alpha	ENSG00000235758	2745	2424	1	0	1	0	0
AGPAT1	Q99943	1-acyl-sn-glycerol-3-phosphate acyltransferase alpha	ENSG00000227642	2745	2424	1	0	1	0	0
AGPAT1	Q99943	1-acyl-sn-glycerol-3-phosphate acyltransferase alpha	ENSG00000227642	2745	2424	1	0	1	0	0
AGPAT1	Q99943	1-acyl-sn-glycerol-3-phosphate acyltransferase alpha	ENSG00000227642	2745	2424	1	0	1	0	0
AGPAT1	Q99943	1-acyl-sn-glycerol-3-phosphate acyltransferase alpha	ENSG00000227642	2745	2424	1	0	1	0	0
AGPAT1	Q99943	1-acyl-sn-glycerol-3-phosphate acyltransferase alpha	ENSG00000227642	2745	2424	1	0	1	0	0
AGPAT1	Q99943	1-acyl-sn-glycerol-3-phosphate acyltransferase alpha	ENSG00000227642	2745	2424	1	0	1	0	0
AGPAT1	Q99943	1-acyl-sn-glycerol-3-phosphate acyltransferase alpha	ENSG00000227642	2745	2424	1	0	1	0	0
AGPAT1	Q99943	1-acyl-sn-glycerol-3-phosphate acyltransferase alpha	ENSG00000236873	2745	2424	1	0	1	0	0
AGPAT1	Q99943	1-acyl-sn-glycerol-3-phosphate acyltransferase alpha	ENSG00000236873	2745	2424	1	0	1	0	0
AGPAT1	Q99943	1-acyl-sn-glycerol-3-phosphate acyltransferase alpha	ENSG00000236873	2745	2424	1	0	1	0	0
AGPAT1	Q99943	1-acyl-sn-glycerol-3-phosphate acyltransferase alpha	ENSG00000236873	2745	2424	1	0	1	0	0
AGPAT1	Q99943	1-acyl-sn-glycerol-3-phosphate acyltransferase alpha	ENSG00000236873	2745	2424	1	0	1	0	0
AGPAT1	Q99943	1-acyl-sn-glycerol-3-phosphate acyltransferase alpha	ENSG00000236873	2745	2424	1	0	1	0	0
AGPAT1	Q99943	1-acyl-sn-glycerol-3-phosphate acyltransferase alpha	ENSG00000236873	2745	2424	1	0	1	0	0
AGPAT1	Q99943	1-acyl-sn-glycerol-3-phosphate acyltransferase alpha	ENSG00000206324	2745	2424	1	0	1	0	0
AGPAT1	Q99943	1-acyl-sn-glycerol-3-phosphate acyltransferase alpha	ENSG00000206324	2745	2424	1	0	1	0	0
AGPAT1	Q99943	1-acyl-sn-glycerol-3-phosphate acyltransferase alpha	ENSG00000206324	2745	2424	1	0	1	0	0
AGPAT1	Q99943	1-acyl-sn-glycerol-3-phosphate acyltransferase alpha	ENSG00000206324	2745	2424	1	0	1	0	0
AGPAT1	Q99943	1-acyl-sn-glycerol-3-phosphate acyltransferase alpha	ENSG00000206324	2745	2424	1	0	1	0	0
AGPAT1	Q99943	1-acyl-sn-glycerol-3-phosphate acyltransferase alpha	ENSG00000206324	2745	2424	1	0	1	0	0
AGPAT1	Q99943	1-acyl-sn-glycerol-3-phosphate acyltransferase alpha	ENSG00000206324	2745	2424	1	0	1	0	0
AGPAT1	Q99943	1-acyl-sn-glycerol-3-phosphate acyltransferase alpha	ENSG00000204310	2745	2424	1	0	1	0	0
AGPAT1	Q99943	1-acyl-sn-glycerol-3-phosphate acyltransferase alpha	ENSG00000204310	2745	2424	1	0	1	0	0
AGPAT1	Q99943	1-acyl-sn-glycerol-3-phosphate acyltransferase alpha	ENSG00000204310	2745	2424	1	0	1	0	0
AGPAT1	Q99943	1-acyl-sn-glycerol-3-phosphate acyltransferase alpha	ENSG00000204310	2745	2424	1	0	1	0	0
AGPAT1	Q99943	1-acyl-sn-glycerol-3-phosphate acyltransferase alpha	ENSG00000204310	2745	2424	1	0	1	0	0
AGPAT1	Q99943	1-acyl-sn-glycerol-3-phosphate acyltransferase alpha	ENSG00000204310	2745	2424	1	0	1	0	0
AGPAT1	Q99943	1-acyl-sn-glycerol-3-phosphate acyltransferase alpha	ENSG00000204310	2745	2424	1	0	1	0	0
AGPAT1	Q99943	1-acyl-sn-glycerol-3-phosphate acyltransferase alpha	ENSG00000226467	2745	2424	1	0	1	0	0
AGPAT1	Q99943	1-acyl-sn-glycerol-3-phosphate acyltransferase alpha	ENSG00000226467	2745	2424	1	0	1	0	0
AGPAT1	Q99943	1-acyl-sn-glycerol-3-phosphate acyltransferase alpha	ENSG00000226467	2745	2424	1	0	1	0	0
AGPAT1	Q99943	1-acyl-sn-glycerol-3-phosphate acyltransferase alpha	ENSG00000226467	2745	2424	1	0	1	0	0
AGPAT1	Q99943	1-acyl-sn-glycerol-3-phosphate acyltransferase alpha	ENSG00000226467	2745	2424	1	0	1	0	0
AGPAT1	Q99943	1-acyl-sn-glycerol-3-phosphate acyltransferase alpha	ENSG00000226467	2745	2424	1	0	1	0	0
AGPAT1	Q99943	1-acyl-sn-glycerol-3-phosphate acyltransferase alpha	ENSG00000226467	2745	2424	1	0	1	0	0
AIMP1	Q12904	Aminoacyl tRNA synthase complex-interacting multifunctional protein 1;Endothelial monocyte-activating polypeptide 2	ENSG00000164022	1408	587	1	0	1	0	0
ALDH3A2	P51648	Fatty aldehyde dehydrogenase	ENSG00000072210	1587	1559	1	0	1	0	0
ANK3	Q12955	Ankyrin-3	ENSG00000151150	494	2027	1	0	1	0	0
ANXA1	P04083	Annexin A1;Annexin	ENSG00000135046	1565	121	1	0	1	0	0
ANXA2	P07355	Annexin A2;Annexin;Putative annexin A2-like protein	ENSG00000182718	1043	20	1	0	1	0	0
ANXA4	P09525	Annexin A4	ENSG00000196975	2382	976	1	0	1	0	0
ANXA5	P08758	Annexin A5;Annexin	ENSG00000164111	293	70	1	0	1	0	0
APOE	P02649	Apolipoprotein E	ENSG00000130203	537	572	1	0	1	0	0
APOL2	Q9BQE5		ENSG00000128335	2764	1111	1	0	0	1	0
APOOL	Q6UXV4	MICOS complex subunit MIC27	ENSG00000155008	2420	1555	1	0	1	0	0
ARF6	P62330	ADP-ribosylation factor 6	ENSG00000165527	1142	1068	1	0	1	0	0
ARL6IP5	O75915	PRA1 family protein 3	ENSG00000144746	956	356	1	0	1	0	0
ARMC10	Q8N2F6	Armadillo repeat-containing protein 10	ENSG00000170632	1714	3064	1	0	1	0	0
ASPH	Q12797	Aspartyl/asparaginyl beta-hydroxylase	ENSG00000198363	3317	1462	1	0	1	0	0
ATL1	Q8WXF7	Atlastin-1	ENSG00000198513	368	823	1	0	1	0	0
ATL2	Q8NHH9	Atlastin-2	ENSG00000119787	2997	4472	1	0	0	1	0
ATP2A2	P16615	Sarcoplasmic/endoplasmic reticulum calcium ATPase 2	ENSG00000174437	169	1026	1	0	0	1	0
BCL2L13	Q9BXK5	Bcl-2-like protein 13	ENSG00000099968	1513	916	1	0	1	0	0
BCS1L	Q9Y276	Mitochondrial chaperone BCS1	ENSG00000074582	2421	2895	1	0	1	0	0
BTBD11	A6QL63	Ankyrin repeat and BTB/POZ domain-containing protein BTBD11	ENSG00000151136	4791	5200	1	0	1	0	0
C1QBP	Q07021		ENSG00000108561	627	188	1	0	1	0	0
C2CD2L	O14523	C2 domain-containing protein 2-like	ENSG00000172375	1764	2792	1	0	1	0	0
CACNA2D1	P54289	Voltage-dependent calcium channel subunit alpha-2/delta-1;Voltage-dependent calcium channel subunit alpha-2-1;Voltage-dependent calcium channel subunit delta-1	ENSG00000153956	353	2252	1	0	1	0	0
CALR	P27797	Calreticulin	ENSG00000179218	384	69	1	0	1	0	0
CANX	P27824	Calnexin	ENSG00000283777	406	233	1	0	1	0	0
CANX	P27824	Calnexin	ENSG00000283777	406	233	1	0	1	0	0
CANX	P27824	Calnexin	ENSG00000127022	406	233	1	0	1	0	0
CANX	P27824	Calnexin	ENSG00000127022	406	233	1	0	1	0	0
CAPN5	O15484	Calpain-5	ENSG00000149260	2427	1302	1	0	1	0	0
CCDC47	Q96A33	Coiled-coil domain-containing protein 47	ENSG00000108588	2944	3293	1	0	1	0	0
CISD1	Q9NZ45	CDGSH iron-sulfur domain-containing protein 1	ENSG00000122873	284	624	1	0	1	0	0
CLIC4	Q9Y696	Chloride intracellular channel protein 4	ENSG00000169504	801	250	1	0	1	0	0
CLPTM1	O96005	Cleft lip and palate transmembrane protein 1	ENSG00000104853	2364	2030	1	0	0	1	0
CNOT1	A5YKK6	CCR4-NOT transcription complex subunit 1	ENSG00000125107	3177	4482	1	0	0	1	0
CNTN1	Q12860	Contactin-1	ENSG00000018236	59	1477	1	1	0	0	0
CPT1A	P50416	Carnitine O-palmitoyltransferase 1, liver isoform	ENSG00000110090	2015	1492	1	0	1	0	0
CRELD1	Q96HD1	Cysteine-rich with EGF-like domain protein 1	ENSG00000163703	2958	2439	1	0	0	1	0
CRYAB	P02511	Alpha-crystallin B chain	ENSG00000109846	189	52	1	0	1	0	0
CTSB	P07858	Cathepsin B;Cathepsin B light chain;Cathepsin B heavy chain	ENSG00000285132	862	112	1	0	0	0	1
CTSB	P07858	Cathepsin B;Cathepsin B light chain;Cathepsin B heavy chain	ENSG00000285132	862	112	1	0	0	0	1
CTSB	P07858	Cathepsin B;Cathepsin B light chain;Cathepsin B heavy chain	ENSG00000164733	862	112	1	0	0	0	1
CTSB	P07858	Cathepsin B;Cathepsin B light chain;Cathepsin B heavy chain	ENSG00000164733	862	112	1	0	0	0	1
CYB5A	P00167	Cytochrome b5	ENSG00000166347	2486	269	1	0	1	0	0
CYB5B	O43169	Cytochrome b5 type B	ENSG00000103018	1774	562	1	0	1	0	0
CYB5R1	Q9UHQ9	NADH-cytochrome b5 reductase 1	ENSG00000159348	1280	511	1	0	1	0	0
CYC1	P08574	Cytochrome c1, heme protein, mitochondrial	ENSG00000179091	502	782	1	0	1	0	0
DCAKD	Q8WVC6	Dephospho-CoA kinase domain-containing protein	ENSG00000172992	2389	3710	1	0	0	1	0
DCTN3	O75935	Dynactin subunit 3	ENSG00000137100	1353	1564	1	0	1	0	0
DGKE	P52429	Diacylglycerol kinase;Diacylglycerol kinase epsilon	ENSG00000153933	3194	4786	1	0	1	0	0
DHRS7B	Q6IAN0	Dehydrogenase/reductase SDR family member 7B	ENSG00000109016	3332	2903	1	0	1	0	0
DIP2A	Q14689	Disco-interacting protein 2 homolog A	ENSG00000160305	2118	5073	1	0	1	0	0
DMD	P11532	Dystrophin	ENSG00000198947	2065	1561	1	0	1	0	0
DNAJC19	Q96DA6	Mitochondrial import inner membrane translocase subunit TIM14	ENSG00000205981	3092	3271	1	0	1	0	0
DNAJC5	Q9H3Z4	DnaJ homolog subfamily C member 5	ENSG00000101152	601	1393	1	0	0	1	0
DPP8	Q6V1X1	Dipeptidyl peptidase 8	ENSG00000074603	4037	4385	1	0	0	1	0
EMC7	Q9NPA0	ER membrane protein complex subunit 7	ENSG00000134153	4965	2672	1	0	0	1	0
EMD	P50402	Emerin	ENSG00000102119	2542	1401	1	0	1	0	0
EPHX1	P07099	Epoxide hydrolase 1	ENSG00000143819	825	946	1	0	1	0	0
ERAP1	Q9NZ08	Endoplasmic reticulum aminopeptidase 1	ENSG00000164307	2603	1570	1	0	1	0	0
ERGIC1	Q969X5	Endoplasmic reticulum-Golgi intermediate compartment protein 1	ENSG00000113719	2996	1918	1	0	1	0	0
ERLIN1	O75477	Erlin-1	ENSG00000107566	4825	2223	1	0	1	0	0
ERLIN2	O94905	Erlin-2	ENSG00000147475	1457	722	1	0	1	0	0
ERP29	P30040	Endoplasmic reticulum resident protein 29	ENSG00000089248	1113	490	1	0	1	0	0
ERP44	Q9BS26	Endoplasmic reticulum resident protein 44	ENSG00000023318	1482	1162	1	0	1	0	0
FERMT2	Q96AC1	Fermitin family homolog 2	ENSG00000073712	1502	818	1	0	1	0	0
FIS1	Q9Y3D6	Mitochondrial fission 1 protein	ENSG00000214253	1267	965	1	0	1	0	0
FLOT1	O75955	Flotillin-1	ENSG00000137312	510	821	1	0	0	0	1
FLOT1	O75955	Flotillin-1	ENSG00000137312	510	821	1	0	0	0	1
FLOT1	O75955	Flotillin-1	ENSG00000137312	510	821	1	0	0	0	1
FLOT1	O75955	Flotillin-1	ENSG00000137312	510	821	1	0	0	0	1
FLOT1	O75955	Flotillin-1	ENSG00000137312	510	821	1	0	0	0	1
FLOT1	O75955	Flotillin-1	ENSG00000206480	510	821	1	0	0	0	1
FLOT1	O75955	Flotillin-1	ENSG00000206480	510	821	1	0	0	0	1
FLOT1	O75955	Flotillin-1	ENSG00000206480	510	821	1	0	0	0	1
FLOT1	O75955	Flotillin-1	ENSG00000206480	510	821	1	0	0	0	1
FLOT1	O75955	Flotillin-1	ENSG00000206480	510	821	1	0	0	0	1
FLOT1	O75955	Flotillin-1	ENSG00000232280	510	821	1	0	0	0	1
FLOT1	O75955	Flotillin-1	ENSG00000232280	510	821	1	0	0	0	1
FLOT1	O75955	Flotillin-1	ENSG00000232280	510	821	1	0	0	0	1
FLOT1	O75955	Flotillin-1	ENSG00000232280	510	821	1	0	0	0	1
FLOT1	O75955	Flotillin-1	ENSG00000232280	510	821	1	0	0	0	1
FLOT1	O75955	Flotillin-1	ENSG00000230143	510	821	1	0	0	0	1
FLOT1	O75955	Flotillin-1	ENSG00000230143	510	821	1	0	0	0	1
FLOT1	O75955	Flotillin-1	ENSG00000230143	510	821	1	0	0	0	1
FLOT1	O75955	Flotillin-1	ENSG00000230143	510	821	1	0	0	0	1
FLOT1	O75955	Flotillin-1	ENSG00000230143	510	821	1	0	0	0	1
FLOT1	O75955	Flotillin-1	ENSG00000206379	510	821	1	0	0	0	1
FLOT1	O75955	Flotillin-1	ENSG00000206379	510	821	1	0	0	0	1
FLOT1	O75955	Flotillin-1	ENSG00000206379	510	821	1	0	0	0	1
FLOT1	O75955	Flotillin-1	ENSG00000206379	510	821	1	0	0	0	1
FLOT1	O75955	Flotillin-1	ENSG00000206379	510	821	1	0	0	0	1
FLOT2	Q14254	Flotillin-2	ENSG00000132589	593	972	1	0	0	0	1
FRMD5	Q7Z6J6	FERM domain-containing protein 5	ENSG00000171877	4810	4543	1	0	1	0	0
GDAP1L1	Q96MZ0	Ganglioside-induced differentiation-associated protein 1-like 1	ENSG00000124194	1200	4113	1	0	0	1	0
GLG1	Q92896	Golgi apparatus protein 1	ENSG00000090863	1836	2115	1	0	1	0	0
GOSR2	O14653	Golgi SNAP receptor complex member 2	ENSG00000108433	3538	3616	1	0	1	0	0
GSR	P00390	Glutathione reductase, mitochondrial	ENSG00000104687	921	1170	1	0	1	0	0
HMGB1	P09429	High mobility group protein B1	ENSG00000189403	742	119	1	0	1	0	0
HNRNPU	Q00839	Heterogeneous nuclear ribonucleoprotein U	ENSG00000153187	356	512	1	0	1	0	0
HSD17B12	Q53GQ0	Very-long-chain 3-oxoacyl-CoA reductase	ENSG00000149084	822	962	1	0	0	1	0
HSP90AB1	P08238	Heat shock protein HSP 90-beta	ENSG00000096384	44	115	1	0	1	0	0
HSPA2	P54652	Heat shock-related 70 kDa protein 2	ENSG00000126803	500	815	1	0	1	0	0
HSPA5	P11021	78 kDa glucose-regulated protein	ENSG00000044574	276	105	1	0	1	0	0
HSPD1	P10809	60 kDa heat shock protein, mitochondrial	ENSG00000144381	66	113	1	0	1	0	0
HTRA2	O43464	Serine protease HTRA2, mitochondrial	ENSG00000115317	2208	1942	1	0	1	0	0
IDE	P14735	Insulin-degrading enzyme	ENSG00000119912	3622	4524	1	0	1	0	0
ILVBL	A1L0T0	Acetolactate synthase-like protein	ENSG00000105135	2257	1787	1	0	1	0	0
IMMT	Q16891	MICOS complex subunit MIC60	ENSG00000132305	355	585	1	0	1	0	0
INPP4A	Q96PE3	Type I inositol 3,4-bisphosphate 4-phosphatase	ENSG00000040933	1367	5092	1	0	0	1	0
KCNAB2	Q13303	Voltage-gated potassium channel subunit beta-2	ENSG00000069424	668	1994	1	0	0	1	0
KDSR	Q06136	3-ketodihydrosphingosine reductase	ENSG00000119537	3562	1842	1	0	1	0	0
KIAA1109	Q2LD37	Uncharacterized protein KIAA1109	ENSG00000138688	4235	4887	1	0	1	0	0
KTN1	Q86UP2	Kinectin	ENSG00000126777	1375	566	1	0	1	0	0
LANCL1	O43813	LanC-like protein 1	ENSG00000115365	329	622	1	0	0	0	1
LGALS1	P09382	Galectin-1	ENSG00000100097	165	8	1	0	1	0	0
LGALS3	P17931	Galectin-3;Galectin	ENSG00000131981	1500	236	1	0	1	0	0
LIMA1	Q9UHB6	LIM domain and actin-binding protein 1	ENSG00000050405	4444	2871	1	0	1	0	0
LMAN1	P49257	Protein ERGIC-53	ENSG00000074695	2213	1130	1	0	1	0	0
LRPAP1	P30533	Alpha-2-macroglobulin receptor-associated protein	ENSG00000163956	3066	2710	1	0	1	0	0
MAOA	P21397	Amine oxidase [flavin-containing] A	ENSG00000189221	867	2584	1	0	1	0	0
MAOB	P27338	Amine oxidase [flavin-containing] B	ENSG00000069535	444	2397	1	0	1	0	0
MCU	Q8NE86	Calcium uniporter protein, mitochondrial	ENSG00000156026	2378	3808	1	0	0	1	0
MEST	Q5EB52	Mesoderm-specific transcript homolog protein	ENSG00000106484	4824	4371	1	0	1	0	0
METTL7A	Q9H8H3	Methyltransferase-like protein 7A	ENSG00000185432	1317	934	1	0	0	1	0
MFN2	O95140	Mitofusin-2	ENSG00000116688	968	3221	1	0	1	0	0
MGST1	P10620	Microsomal glutathione S-transferase 1	ENSG00000008394	2976	2095	1	0	1	0	0
MGST3	O14880	Microsomal glutathione S-transferase 3	ENSG00000143198	422	650	1	0	1	0	0
MIA3	Q5JRA6	Melanoma inhibitory activity protein 3	ENSG00000154305	3814	3475	1	0	1	0	0
MICU3	Q86XE3	Calcium uptake protein 3, mitochondrial	ENSG00000155970	2719	4492	1	0	1	0	0
MIF	P14174	Macrophage migration inhibitory factor	ENSG00000240972	128	185	1	0	1	0	0
MIF	P14174	Macrophage migration inhibitory factor	ENSG00000240972	128	185	1	0	1	0	0
MIF	P14174	Macrophage migration inhibitory factor	ENSG00000276701	128	185	1	0	1	0	0
MIF	P14174	Macrophage migration inhibitory factor	ENSG00000276701	128	185	1	0	1	0	0
MMGT1	Q8N4V1	Membrane magnesium transporter 1	ENSG00000169446	3346	2692	1	0	0	1	0
MTCH1	Q9NZJ7	Mitochondrial carrier homolog 1	ENSG00000137409	1261	2660	1	0	1	0	0
MTCH2	Q9Y6C9	Mitochondrial carrier homolog 2	ENSG00000109919	534	908	1	0	1	0	0
MTCH2	Q9Y6C9	Mitochondrial carrier homolog 2	ENSG00000109919	534	908	1	0	1	0	0
MTCH2	Q9Y6C9	Mitochondrial carrier homolog 2	ENSG00000285121	534	908	1	0	1	0	0
MTCH2	Q9Y6C9	Mitochondrial carrier homolog 2	ENSG00000285121	534	908	1	0	1	0	0
MTDH	Q86UE4	Protein LYRIC	ENSG00000147649	2326	997	1	0	1	0	0
MXRA7	P84157	Matrix-remodeling-associated protein 7	ENSG00000182534	2457	868	1	0	1	0	0
MYH10	P35580	Myosin-10	ENSG00000133026	174	1647	1	0	1	0	0
MYLK	Q15746	Myosin light chain kinase, smooth muscle;Myosin light chain kinase, smooth muscle, deglutamylated form	ENSG00000065534	1853	3018	1	0	1	0	0
MYO9A	B2RTY4	Unconventional myosin-IXa	ENSG00000066933	3739	5050	1	0	1	0	0
NAT8L	Q8N9F0	N-acetylaspartate synthetase	ENSG00000185818	3374	3683	1	0	1	0	0
NCKAP1	Q9Y2A7	Nck-associated protein 1	ENSG00000061676	288	2806	1	0	1	0	0
NDUFA11	Q86Y39	NADH dehydrogenase [ubiquinone] 1 alpha subcomplex subunit 11	ENSG00000174886	1038	2448	1	0	1	0	0
NDUFA13	Q9P0J0	NADH dehydrogenase [ubiquinone] 1 alpha subcomplex subunit 13	ENSG00000186010	704	2058	1	0	1	0	0
NDUFA3	O95167	NADH dehydrogenase [ubiquinone] 1 alpha subcomplex subunit 3	ENSG00000276061	1473	803	1	0	1	0	0
NDUFA3	O95167	NADH dehydrogenase [ubiquinone] 1 alpha subcomplex subunit 3	ENSG00000276061	1473	803	1	0	1	0	0
NDUFA3	O95167	NADH dehydrogenase [ubiquinone] 1 alpha subcomplex subunit 3	ENSG00000170906	1473	803	1	0	1	0	0
NDUFA3	O95167	NADH dehydrogenase [ubiquinone] 1 alpha subcomplex subunit 3	ENSG00000170906	1473	803	1	0	1	0	0
NDUFB1	O75438	NADH dehydrogenase [ubiquinone] 1 beta subcomplex subunit 1	ENSG00000183648	793	1192	1	0	1	0	0
NDUFB11	Q9NX14	NADH dehydrogenase [ubiquinone] 1 beta subcomplex subunit 11, mitochondrial	ENSG00000147123	1646	1460	1	0	1	0	0
NDUFB4	O95168	NADH dehydrogenase [ubiquinone] 1 beta subcomplex subunit 4	ENSG00000065518	895	1164	1	0	1	0	0
NDUFB6	O95139	NADH dehydrogenase [ubiquinone] 1 beta subcomplex subunit 6	ENSG00000165264	1779	1747	1	0	1	0	0
NDUFB8	O95169	NADH dehydrogenase [ubiquinone] 1 beta subcomplex subunit 8, mitochondrial	ENSG00000166136	1126	2106	1	0	1	0	0
NFXL1	Q6ZNB6	NF-X1-type zinc finger protein NFXL1	ENSG00000170448	1854	5007	1	0	1	0	0
NNT	Q13423	NAD(P) transhydrogenase, mitochondrial	ENSG00000112992	190	1914	1	0	1	0	0
NOMO2	Q5JPE7	Nodal modulator 3;Nodal modulator 2	ENSG00000185164	1821	1706	1	0	1	0	0
NOMO3	P69849	Nodal modulator 3;Nodal modulator 2	ENSG00000278087	1821	1706	1	0	1	0	0
NOMO3	P69849	Nodal modulator 3;Nodal modulator 2	ENSG00000278087	1821	1706	1	0	1	0	0
NOMO3	P69849	Nodal modulator 3;Nodal modulator 2	ENSG00000103226	1821	1706	1	0	1	0	0
NOMO3	P69849	Nodal modulator 3;Nodal modulator 2	ENSG00000103226	1821	1706	1	0	1	0	0
OPA1	O60313	Dynamin-like 120 kDa protein, mitochondrial;Dynamin-like 120 kDa protein, form S1	ENSG00000198836	264	1426	1	0	1	0	0
OSBPL8	Q9BZF1	Oxysterol-binding protein-related protein 8;Oxysterol-binding protein	ENSG00000091039	2074	2753	1	0	0	1	0
PAG1	Q9NWQ8	Phosphoprotein associated with glycosphingolipid-enriched microdomains 1	ENSG00000076641	4503	2586	1	0	1	0	0
PDIA3	P30101	Protein disulfide-isomerase A3	ENSG00000167004	307	154	1	0	1	0	0
PDIA4	P13667	Protein disulfide-isomerase A4	ENSG00000155660	1341	684	1	0	1	0	0
PGAM5	Q96HS1	Serine/threonine-protein phosphatase PGAM5, mitochondrial	ENSG00000247077	1618	2569	1	0	1	0	0
PGRMC1	O00264	Membrane-associated progesterone receptor component 1	ENSG00000101856	1197	438	1	0	1	0	0
PIGS	Q96S52	GPI transamidase component PIG-S	ENSG00000087111	3968	2476	1	0	1	0	0
PLSCR4	Q9NRQ2	Phospholipid scramblase 4	ENSG00000114698	3502	2602	1	0	1	0	0
PNKD	Q8N490	Probable hydrolase PNKD	ENSG00000127838	3953	3254	1	0	0	1	0
PNPLA8	Q9NP80	Calcium-independent phospholipase A2-gamma	ENSG00000135241	2391	4028	1	0	1	0	0
POMGNT2	Q8NAT1	Protein O-linked-mannose beta-1,4-N-acetylglucosaminyltransferase 2	ENSG00000144647	3348	3923	1	0	1	0	0
PPP1CC	P36873	Serine/threonine-protein phosphatase;Serine/threonine-protein phosphatase PP1-gamma catalytic subunit	ENSG00000186298	1767	1896	1	0	1	0	0
PRAF2	O60831	PRA1 family protein 2	ENSG00000243279	2128	1351	1	0	0	1	0
PREB	Q9HCU5	Prolactin regulatory element-binding protein	ENSG00000138073	3379	2395	1	0	1	0	0
PTGES2	Q9H7Z7	Prostaglandin E synthase 2;Prostaglandin E synthase 2 truncated form	ENSG00000148334	1249	2250	1	0	1	0	0
PTPN1	P18031	Tyrosine-protein phosphatase non-receptor type 1;Tyrosine-protein phosphatase non-receptor type	ENSG00000196396	3624	3391	1	0	0	1	0
RAB11A	P62491	Ras-related protein Rab-11B	ENSG00000103769	4684	613	1	0	1	0	0
RAB21	Q9UL25	Ras-related protein Rab-21	ENSG00000080371	1274	2634	1	0	1	0	0
RDH11	Q8TC12	Retinol dehydrogenase 11	ENSG00000072042	1684	1716	1	0	1	0	0
RDX	P35241	Radixin	ENSG00000137710	1227	1786	1	0	1	0	0
REEP1	Q9H902	Receptor expression-enhancing protein 1;Receptor expression-enhancing protein	ENSG00000068615	2460	642	1	0	0	1	0
RHBDD2	Q6NTF9	Rhomboid domain-containing protein 2	ENSG00000005486	2761	3519	1	0	0	1	0
RHOA	P61586	Transforming protein RhoA	ENSG00000067560	269	348	1	0	1	0	0
RHOB	P62745	Rho-related GTP-binding protein RhoB	ENSG00000143878	588	2846	1	0	1	0	0
RMDN3	Q96TC7	Regulator of microtubule dynamics protein 3	ENSG00000137824	1460	2359	1	0	1	0	0
RRM2B	Q7LG56	Ribonucleoside-diphosphate reductase subunit M2 B	ENSG00000048392	3399	1447	1	0	0	1	0
RTN4	Q9NQC3	Reticulon-4	ENSG00000115310	154	316	1	0	1	0	0
S100A10	P60903	Protein S100-A10	ENSG00000197747	3450	24	1	0	0	1	0
SCCPDH	Q8NBX0	Saccharopine dehydrogenase-like oxidoreductase	ENSG00000143653	903	874	1	0	0	1	0
SDCBP	O00560	Syntenin-1	ENSG00000137575	1704	580	1	0	0	1	0
SDHC	Q99643	Succinate dehydrogenase cytochrome b560 subunit, mitochondrial	ENSG00000143252	2470	1913	1	0	1	0	0
SEC11C	Q9BY50	Signal peptidase complex catalytic subunit SEC11;Signal peptidase complex catalytic subunit SEC11C	ENSG00000166562	4924	2142	1	0	1	0	0
SEC22B	O75396	Vesicle-trafficking protein SEC22b	ENSG00000265808	887	1067	1	0	1	0	0
SEC61A1	P61619	Protein transport protein Sec61 subunit alpha isoform 1	ENSG00000058262	3116	2379	1	0	1	0	0
SEC63	Q9UGP8	Translocation protein SEC63 homolog	ENSG00000025796	3607	3549	1	0	1	0	0
SERPINE2	P07093	Glia-derived nexin	ENSG00000135919	1826	3084	1	0	1	0	0
SFXN1	Q9H9B4	Sideroflexin-1	ENSG00000164466	400	1199	1	0	1	0	0
SFXN3	Q9BWM7	Sideroflexin;Sideroflexin-3	ENSG00000107819	714	1543	1	0	0	1	0
SLC25A11	Q02978	Mitochondrial 2-oxoglutarate/malate carrier protein	ENSG00000108528	241	785	1	0	1	0	0
SLC25A20	O43772	Mitochondrial carnitine/acylcarnitine carrier protein	ENSG00000178537	2855	2499	1	0	1	0	0
SLC25A46	Q96AG3	Solute carrier family 25 member 46	ENSG00000164209	1760	3648	1	0	1	0	0
SLC25A6	P12236	ADP/ATP translocase 3;ADP/ATP translocase 3, N-terminally processed	ENSG00000169100	53	638	1	0	1	0	0
SPARC	P09486	SPARC	ENSG00000113140	3471	1240	1	0	1	0	0
SPCS1	Q9Y6A9	Signal peptidase complex subunit 1	ENSG00000114902	3385	1041	1	0	1	0	0
SPCS2	Q15005	Signal peptidase complex subunit 2	ENSG00000118363	2990	1862	1	0	1	0	0
SRPRB	Q9Y5M8	Signal recognition particle receptor subunit beta	ENSG00000144867	2867	1822	1	0	1	0	0
SSR4	P51571	Translocon-associated protein subunit delta	ENSG00000180879	3185	979	1	0	1	0	0
STAMBP	O95630	STAM-binding protein	ENSG00000124356	2916	2965	1	0	1	0	0
STOM	P27105	Erythrocyte band 7 integral membrane protein	ENSG00000148175	1939	473	1	0	0	1	0
STX12	Q86Y82	Syntaxin-12	ENSG00000117758	981	865	1	0	1	0	0
STX16	O14662	Syntaxin-16	ENSG00000124222	4097	3371	1	0	1	0	0
STX16	O14662	Syntaxin-16	ENSG00000124222	4097	3371	1	0	1	0	0
STX5	Q13190	Syntaxin-5	ENSG00000162236	3040	2619	1	0	1	0	0
SURF4	O15260	Surfeit locus protein 4	ENSG00000148248	1781	2053	1	0	1	0	0
SURF4	O15260	Surfeit locus protein 4	ENSG00000148248	1781	2053	1	0	1	0	0
SURF4	O15260	Surfeit locus protein 4	ENSG00000280951	1781	2053	1	0	1	0	0
SURF4	O15260	Surfeit locus protein 4	ENSG00000280951	1781	2053	1	0	1	0	0
SYNE1	Q8NF91	Nesprin-1	ENSG00000131018	1391	3800	1	0	1	0	0
SYNE2	Q8WXH0	Nesprin-2	ENSG00000054654	1608	2108	1	0	1	0	0
SYNJ2BP	P57105	Synaptojanin-2-binding protein	ENSG00000213463	4364	2137	1	0	1	0	0
SYNJ2BP	P57105	Synaptojanin-2-binding protein	ENSG00000213463	4364	2137	1	0	1	0	0
SYT11	Q9BT88	Synaptotagmin-11	ENSG00000132718	4561	3669	1	0	1	0	0
TBC1D4	O60343	TBC1 domain family member 4	ENSG00000136111	4956	5089	1	0	0	1	0
TBC1D9B	Q66K14	TBC1 domain family member 9B	ENSG00000197226	2142	3325	1	0	1	0	0
TBC1D9B	Q66K14	TBC1 domain family member 9B	ENSG00000197226	2142	3325	1	0	1	0	0
TBC1D9B	Q66K14	TBC1 domain family member 9B	ENSG00000284400	2142	3325	1	0	1	0	0
TBC1D9B	Q66K14	TBC1 domain family member 9B	ENSG00000284400	2142	3325	1	0	1	0	0
TF	P02787	Serotransferrin	ENSG00000091513	206	361	1	0	1	0	0
THBS1	P07996	Thrombospondin-1	ENSG00000137801	4297	1361	1	0	1	0	0
TIMM50	Q3ZCQ8	Mitochondrial import inner membrane translocase subunit TIM50	ENSG00000105197	1932	1980	1	0	1	0	0
TIMMDC1	Q9NPL8	Complex I assembly factor TIMMDC1, mitochondrial	ENSG00000113845	4703	3046	1	0	1	0	0
TIMP2	P16035	Metalloproteinase inhibitor 2	ENSG00000035862	4280	2767	1	0	1	0	0
TMED2	Q15363	Transmembrane emp24 domain-containing protein 2	ENSG00000086598	2839	1429	1	0	1	0	0
TMED4	Q7Z7H5	Transmembrane emp24 domain-containing protein 4	ENSG00000158604	3108	1996	1	0	1	0	0
TMED9	Q9BVK6	Transmembrane emp24 domain-containing protein 9	ENSG00000184840	2155	1112	1	0	1	0	0
TMEM126A	Q9H061	Transmembrane protein 126A	ENSG00000171202	2396	3243	1	0	0	1	0
TMEM263	Q8WUH6	Transmembrane protein 263	ENSG00000151135	2865	3143	1	0	0	1	0
TMPO	P42167	Lamina-associated polypeptide 2, isoforms beta/gamma;Thymopoietin;Thymopentin	ENSG00000120802	1865	737	1	0	1	0	0
TMPO	P42167	Lamina-associated polypeptide 2, isoforms beta/gamma;Thymopoietin;Thymopentin	ENSG00000120802	1865	737	1	0	1	0	0
TMPO	P42166	Lamina-associated polypeptide 2, isoforms beta/gamma;Thymopoietin;Thymopentin	ENSG00000120802	1865	737	1	0	1	0	0
TMPO	P42166	Lamina-associated polypeptide 2, isoforms beta/gamma;Thymopoietin;Thymopentin	ENSG00000120802	1865	737	1	0	1	0	0
TMX1	Q9H3N1	Thioredoxin-related transmembrane protein 1	ENSG00000139921	2643	1982	1	0	1	0	0
TMX2	Q9Y320	Thioredoxin-related transmembrane protein 2	ENSG00000213593	2617	2939	1	0	1	0	0
TNS1	Q9HBL0	Tensin-1	ENSG00000079308	4303	599	1	0	1	0	0
TOMM20	Q15388	Mitochondrial import receptor subunit TOM20 homolog	ENSG00000173726	1953	1927	1	0	1	0	0
TOMM22	Q9NS69	Mitochondrial import receptor subunit TOM22 homolog	ENSG00000100216	1567	1183	1	0	1	0	0
TOMM7	Q9P0U1	Mitochondrial import receptor subunit TOM7 homolog	ENSG00000196683	4229	3182	1	0	1	0	0
TOR1AIP1	Q5JTV8		ENSG00000143337	3823	2605	1	0	1	0	0
UBA5	Q9GZZ9	Ubiquitin-like modifier-activating enzyme 5	ENSG00000081307	1794	2776	1	0	0	1	0
UBR3	Q6ZT12	E3 ubiquitin-protein ligase UBR3	ENSG00000144357	2964	3481	1	0	1	0	0
UBR4	Q5T4S7	E3 ubiquitin-protein ligase UBR4	ENSG00000127481	1159	3362	1	0	1	0	0
UQCRFS1	P47985	Cytochrome b-c1 complex subunit Rieske, mitochondrial;Cytochrome b-c1 complex subunit 11;Putative cytochrome b-c1 complex subunit Rieske-like protein 1	ENSG00000169021	417	509	1	0	1	0	0
USP14	P54578	Ubiquitin carboxyl-terminal hydrolase 14;Ubiquitin carboxyl-terminal hydrolase	ENSG00000101557	553	1108	1	0	1	0	0
VAMP7	P51809	Vesicle-associated membrane protein 7	ENSG00000124333	2526	3413	1	0	1	0	0
VDAC1	P21796	Voltage-dependent anion-selective channel protein 1	ENSG00000213585	150	300	1	0	1	0	0
VDAC2	P45880	Voltage-dependent anion-selective channel protein 2	ENSG00000165637	230	365	1	0	1	0	0
VDAC3	Q9Y277	Voltage-dependent anion-selective channel protein 3	ENSG00000078668	397	594	1	0	1	0	0
WDR11	Q9BZH6	WD repeat-containing protein 11	ENSG00000120008	4598	4013	1	0	1	0	0
WDR82	Q6UXN9	WD repeat-containing protein 82	ENSG00000164091	3261	3024	1	0	0	1	0
WFS1	O76024	Wolframin	ENSG00000109501	2936	2739	1	0	0	1	0
ZMPSTE24	O75844	CAAX prenyl protease 1 homolog	ENSG00000084073	2981	2752	1	0	1	0	0
