# Supplementary material for: Investigating SH-SY5Y Neuroblastoma Cell Surfaceome as a Model for Neuronal-Targeted Novel Therapeutic Modalities
Source: Int J Mol Sci. 2022 Dec 1;23(23):15062. doi: 10.3390/ijms232315062 (PMC9739866; doi:10.3390/ijms232315062)
Supplement: Supplementary file 1 [file ijms-23-15062-s001.zip › Table S2.xlsx]

## Sheet: MappedToIsoformUnawareDb
Uniprot accession	Ions	Mutated peptide sequence	log-ratios Biotin vs Control	FDR limma Biotin vs Control	Cntrl_rep1_log2auc	Biotin_rep1_log2auc	Cntrl_rep2_log2auc	Biotin_rep2_log2auc	Cntrl_rep3_log2auc	Biotin_rep3_log2auc	theo_monoMW	zState	theo_minus_meas_mass	ppm	id_scan	Peptide id_qval
Q96JQ0	PLDFEAGPPWR|2|	PLDFEAGPPWR	21.9233	6.92e-06	-3.32	17.51	-3.32	19.93	-3.32	18.37	1283.63	2	-8e-05	0.1	16050	0
Q96JQ0	FTAVTPDGATVEVTVR|2|	FTAVTPDGATVEVTVR	18.66	0.00469916	-3.32	18.16	-3.32	20.42	8.54	19.3	1661.86	2	0.00179	1.1	13679	0
Q96JQ0	VFVTDENDNAPVFASPSR|2|	VFVTDENDNAPVFASPSR	18.78	0.00459316	8.55	18.45	-3.32	20.49	-3.32	19.31	1963.93	2	0.00029	0.1	12967	0
Q96JQ0	VFLSDENDNPPQFYPR|2|	VFLSDENDNPPQFYPR	7.88333	0.000496513	11.07	18.11	10.33	20.06	12.04	18.92	1936.9	2	-0.00115	0.6	14974	0
Q96JQ0	VLLDDVNDNSPAFPAPEDTVLLPPNTAPGTPIYTLR|3|	VLLDDVNDNSPAFPAPEDTVLLPPNTAPGTPIYTLR	17.1267	0.00823327	9.65	17.27	-3.32	19.7	-3.32	17.42	3831.96	3	-0.00631	1.6	22584	0
Q96JQ0	DPLALALPENPEPGAALYTFR|2|	DPLALALPENPEPGAALYTFR	7.45667	0.000442274	11.24	17.29	10.24	19.05	10.09	17.6	2254.16	2	-0.00314	1.4	23428	0
Q96JQ0	LTYSLQQLSEDSK|2|	LTYSLQQLSEDSK	3.42	0.0102503	15.04	18.3	15.83	20.32	16.74	19.25	1510.75	2	-0.00071	0.5	12399	0
Q96JQ0	LAGTPPPGTTVDSYTGEIR|2|	LAGTPPPGTTVDSYTGEIR	19.0467	0.0055406	-3.32	18.64	9.32	21.5	-3.32	19.68	1930.96	2	-0.00086	0.4	11661	0
Q96JQ0	VTVPEDTPVGAELLHVEASDADPGPHGLVR|4|	VTVPEDTPVGAELLHVEASDADPGPHGLVR	8.76667	0.000879948	12.1	18.63	10.95	20.75	9.15	19.12	3076.55	4	-0.00219	0.7	16665	0
Q96JQ0	EYAASISAQSPPGTAVLR|2|	EYAASISAQSPPGTAVLR	22.7833	6.89e-06	-3.32	18.34	-3.32	20.89	-3.32	19.16	1816.93	2	6e-05	0	11672	0
Q96JQ0	LAPVTLSLSGGDPR|2|	LAPVTLSLSGGDPR	4.95	0.00230534	14.83	18.4	13.92	20.5	14.67	19.37	1381.76	2	-0.00027	0.2	12421	0
Q96JQ0	LGTQGYALSGDGAGETFR|2|	LGTQGYALSGDGAGETFR	18.23	0.00850256	-3.32	18.54	-3.32	20.95	10.73	19.29	1798.85	2	0.0004	0.2	11667	0
Q96JQ0	TLDRDQGPSSFDFTVTAVDGGGLK|3|	TLDRDQGPSSFDFTVTAVDGGGLK	6.70667	0.000751696	11.43	17.72	12.49	19.64	11.43	18.11	2482.2	3	-0.00124	0.5	16084	0
Q96JQ0	LPEDQPPGPAALHVVAR|3|	LPEDQPPGPAALHVVAR	8.67	0.00143243	12	17.85	10.02	20.22	8.51	18.47	1765.95	3	0.00031	0.2	10023	0
Q96JQ0	AALQVPEHTAFGTR|3|	AALQVPEHTAFGTR	10.9733	0.000914466	9.21	18.32	5.96	20.6	10.12	19.29	1496.77	3	0.00052	0.3	8385	0
Q96JQ0	ALDREEQEEINLTVYAQDR|3|	ALDREEQEEINLTVYAQDR	9.64333	0.000200944	8.95	17.26	8.51	19.69	8.76	18.2	2291.1	3	-0.00279	1.2	12943	0
Q96JQ0	AGSGVPPAFAVAR|2|	AGSGVPPAFAVAR	21.8933	1.13e-05	-3.32	17.08	-3.32	20.13	-3.32	18.51	1198.65	2	0.00051	0.4	9225	0
Q96JQ0	VPFDYEHTESFR|3|	VPFDYEHTESFR	3.62667	0.00867513	16.44	18.84	16.6	21.41	16.11	19.78	1525.68	3	-0.00086	0.6	9951	0
Q96JQ0	ILDGDPSGAFVLDLASGEFGTMRPLDR|3|15.9949@M(22)	ILDGDPSGAFVLDLASGEFGTMRPLDR	17.0833	0.00887938	-3.32	17.35	-3.32	19.28	10.08	18.06	2864.4	3	-0.00275	1	22601	0
Q96JQ0	FTVSSGDPSGLFELDESSGTLR|2|	FTVSSGDPSGLFELDESSGTLR	13.3967	0.0154293	-3.32	17.71	8.98	19.83	10.09	18.4	2300.08	2	-0.00168	0.7	19772	0
Q96JQ0	EVEPAFQLR|2|	EVEPAFQLR	4.62333	0.00387623	14.75	18.31	15.2	20.87	14.78	19.42	1087.57	2	-0.00025	0.2	10203	0
Q96JQ0	GLFHVDPTTGTITTTAILDR|3|	GLFHVDPTTGTITTTAILDR	4.14	0.00551061	14.34	17.8	13.74	19.79	15.12	18.03	2128.12	3	-0.00067	0.3	17660	0
Q96JQ0	RANSVVQLEIGAEDGGGLQAEPSAR|3|	RANSVVQLEIGAEDGGGLQAEPSAR	17.53	0.00552416	-3.32	16.86	8.31	19.35	-3.32	18.05	2523.27	3	-0.00121	0.5	12177	0
Q96JQ0	DPLALALPENPEPGAALYTFR|3|	DPLALALPENPEPGAALYTFR	11.9567	0.0184299	-3.32	15.25	8.24	18.45	9.5	16.59	2254.16	3	-0.0014	0.6	23429	0
Q96JQ0	SPVVSPFGVAQGPSASALSAESGLEPPDDTELHI|3|	SPVVSPFGVAQGPSASALSAESGLEPPDDTELHI	20.8967	1.59e-05	-3.32	16.24	-3.32	19.38	-3.32	17.11	3360.64	3	-0.00529	1.6	22923	0
Q96JQ0	VRLPEDQPPGPAALHVVAR|4|	VRLPEDQPPGPAALHVVAR	10.7933	0.00032972	9.32	18.15	8.99	20.76	7.18	18.96	2021.12	4	-0.0002	0.1	9891	0
Q96JQ0	LHSSTGALSVVRPLDR|3|	LHSSTGALSVVRPLDR	16.7767	0.0179915	14	18.05	-3.32	20.62	-3.32	19.02	1706.94	3	0.00013	0.1	7349	0
Q96JQ0	MINEFPR|2|	MINEFPR	7.02333	0.00327407	13.32	17.06	11.19	19.94	10.16	18.74	905.443	2	0.00043	0.5	7343	0
Q96JQ0	VASVASSLAAR|2|	VASVASSLAAR	5.03333	0.00562336	14.29	17.26	13.32	20.57	13.93	18.81	1030.58	2	-0.00032	0.3	5800	0
Q96JQ0	LAEAGESAGPGPR|2|	LAEAGESAGPGPR	14.81	0.0104494	-3.32	18.33	8.05	20.97	9.51	19.37	1210.59	2	0.00012	0.1	3129	0
Q96JQ0	LSEDPTFLAVAENQPPGTSVGR|3|	LSEDPTFLAVAENQPPGTSVGR	3.17	0.0262433	15.91	16.83	12.86	19.22	15.26	17.49	2284.13	3	-0.00089	0.4	16085	0
Q96JQ0	ALDPDSGVNSR|2|	ALDPDSGVNSR	9.33333	0.000272896	9.8	17.34	9.07	19.84	8.86	18.55	1129.54	2	0.0007	0.6	3597	0
Q96JQ0	LSEDPTFLAVAENQPPGTSVGR|2|	LSEDPTFLAVAENQPPGTSVGR	6.53667	0.00250577	9.6	16.35	10.78	18.53	12.46	17.57	2284.13	2	-0.00206	0.9	16002	0
Q96JQ0	SHAAVDYSIISGNWGR|2|	SHAAVDYSIISGNWGR	16.3467	0.00735787	8.61	15.83	-3.32	18.03	-3.32	17.15	1731.83	2	-0.00054	0.3	13151	0
Q96JQ0	VQVQVQDENEHAPAFAR|3|	VQVQVQDENEHAPAFAR	3.48	0.0081535	16.94	19.1	16.82	21.42	16.42	20.1	1936.94	3	-0.00108	0.6	7863	0
Q96JQ0	GTFSIQPSTGAITVR|2|	GTFSIQPSTGAITVR	14.8633	0.00969303	9.65	18.45	-3.32	20.44	7.28	19.31	1533.82	2	-0.00075	0.5	12861	0
Q96JQ0	VVVQDVGTR|2|	VVVQDVGTR	19.69	0.00159584	5.86	18.28	-3.32	20.6	-3.32	19.41	971.54	2	0.00042	0.4	3769	0
Q96JQ0	VLFIVATDLGR|2|	VLFIVATDLGR	18.08	0.00320002	6.91	17.09	-3.32	19.34	-3.32	18.08	1202.7	2	4e-05	0	17413	0
Q96JQ0	IHPQTGEVTTLQTLDR|3|	IHPQTGEVTTLQTLDR	13.6733	0.016319	10.82	18.15	-3.32	20.56	9.27	19.08	1807.94	3	-0.00065	0.4	8936	0
Q96JQ0	IDAHSGDVCTTR|2|44.0262@C(9)	IDAHSGDVCTTR	19.4967	1.85e-05	-3.32	14.8	-3.32	17.86	-3.32	15.87	1317.6	2	0.00051	0.4	2693	0
Q96JQ0	IDPPPLITAVAHPGAK|3|	IDPPPLITAVAHPGAK	4.35	0.00513992	14.34	17.54	14.46	20.22	14.63	18.72	1595.9	3	-0.00036	0.2	12753	0
Q96JQ0	VAVEDENDHAPTFGSAHLSLEVPEGQDPQTLTMLR|4|	VAVEDENDHAPTFGSAHLSLEVPEGQDPQTLTMLR	2.58	0.0279067	15.63	17.27	14.14	19.29	16.17	17.12	3802.81	4	-0.00209	0.5	17792	0
Q96JQ0	VSILNQNEHSPR|2|	VSILNQNEHSPR	16.5267	0.00447648	-3.32	14.95	-3.32	18.27	6.72	16.44	1392.71	2	0.00025	0.2	4287	0
Q96JQ0	QLYRPEPLPEVALPGSFVVR|3|	QLYRPEPLPEVALPGSFVVR	21.4267	5.66e-06	-3.32	17.29	-3.32	19.22	-3.32	17.81	2266.25	3	0.00017	0.1	18325	0
Q96JQ0	SASLQLLVQVLPSAR|2|	SASLQLLVQVLPSAR	20.31	9.77e-06	-3.32	16.01	-3.32	18.46	-3.32	16.5	1580.92	2	0.0001	0.1	20200	0
Q96JQ0	SAEGLDFEVSPR|2|	SAEGLDFEVSPR	13.8467	0.0145597	-3.32	18.07	10.62	20.36	8.55	18.96	1305.62	2	-0.00024	0.2	11367	0
Q96JQ0	DPDLGEAAR|2|	DPDLGEAAR	6.51	0.00143411	11.36	16.47	11.27	19.36	11.72	18.05	942.441	2	0.00201	2.1	4335	0
Q96JQ0	AVHAGGTNGPITYSILSGNEK|3|	AVHAGGTNGPITYSILSGNEK	7.35667	0.00483186	13.09	16.68	8.95	19.74	10.37	18.06	2085.05	3	-0.00174	0.8	10336	0
Q96JQ0	VTVPEDTPVGAELLHVEASDADPGPHGLVR|3|	VTVPEDTPVGAELLHVEASDADPGPHGLVR	9.33	0.0539396	14.38	14.83	9.83	17.73	-3.32	16.32	3076.55	3	-0.00195	0.6	16605	0
Q96JQ0	AERPHYVLTLSAHDQGSPPR|4|	AERPHYVLTLSAHDQGSPPR	11.03	0.0481815	-3.32	18.42	14.43	20.96	14.73	19.55	2230.12	4	-8e-05	0	6150	0
Q96JQ0	ENNPPGTSLLTLR|2|162.0528@S(8)	ENNPPGTSLLTLR	22.73	7.01e-06	-3.32	18.19	-3.32	20.8	-3.32	19.24	1572.8	2	2e-05	0	11866	0
Q96JQ0	VAVTEDLPPGSTLLTLEATDADGSR|2|162.0528@S(11)	VAVTEDLPPGSTLLTLEATDADGSR	19.6667	3.37e-05	-3.32	14.95	-3.32	18.51	-3.32	15.58	2689.32	2	-0.00434	1.6	18097	0
Q96JQ0	AALQVPEHTAFGTR|2|	AALQVPEHTAFGTR	20.95	1.18e-05	-3.32	16.12	-3.32	19.03	-3.32	17.74	1496.77	2	-0.0006	0.4	8400	0
Q96JQ0	QLYRPEPLPEVALPGSFVVR|3|-17.0265@Q(1)	QLYRPEPLPEVALPGSFVVR	18.7067	3.15e-05	-3.32	13.64	-3.32	17.12	-3.32	15.4	2249.22	3	-0.00105	0.5	22804	0
Q96JQ0	AVHAGGTNGPITYSILSGNEK|3|0.9840@N(8)	AVHAGGTNGPITYSILSGNEK	16.1467	0.00875574	9.16	16.4	-3.32	18.51	-3.32	16.05	2086.03	3	-0.00185	0.9	11515	0
Q96JQ0	VSILNQNEHSPR|3|	VSILNQNEHSPR	9.50333	0.000572228	8.96	18.15	10.01	21.04	11.06	19.35	1392.71	3	0.00017	0.1	4249	0
Q96JQ0	VAVEDENDHAPTFGSAHLSLEVPEGQDPQTLTMLR|4|15.9949@M(33)	VAVEDENDHAPTFGSAHLSLEVPEGQDPQTLTMLR	4.63667	0.00250577	12.97	16.82	12	18.35	13.28	16.99	3818.81	4	-0.00621	1.6	15552	0
Q96JQ0	SPVALGPR|2|	SPVALGPR	7.19667	0.00357148	14.33	18.19	10.56	20.38	11.21	19.12	795.46	2	0.00034	0.4	4169	0
Q96JQ0	ILDGDPSGAFVLDLASGEFGTMRPLDR|3|	ILDGDPSGAFVLDLASGEFGTMRPLDR	17.7633	0.00139624	-3.32	15.9	-3.32	18.24	-3.32	9.19	2848.41	3	-0.00234	0.8	24807	0
Q96JQ0	ELLGPVLELEVR|2|	ELLGPVLELEVR	21.3633	7.56e-06	-3.32	16.86	-3.32	19.34	-3.32	17.93	1365.79	2	-0.00016	0.1	19562	0
Q96JQ0	AEHVLTVVASDHGSPPR|3|	AEHVLTVVASDHGSPPR	6.79333	0.00321056	11.64	17.65	11.7	20.89	13.88	19.06	1770.9	3	-0.00049	0.3	5296	0
Q96JQ0	LMRPLGPSGGPAHELELEAR|3|	LMRPLGPSGGPAHELELEAR	2.96667	0.0591532	11.33	14.81	14.97	18.83	15.2	16.76	2129.11	3	-0.00096	0.5	10391	0
Q96JQ0	EQQSSYQLLVQVQDGGSPPR|2|	EQQSSYQLLVQVQDGGSPPR	19.1167	1.34e-05	-3.32	14.69	-3.32	17.28	-3.32	15.42	2215.09	2	-0.00337	1.5	14104	0
Q96JQ0	LAHALDCETQAR|3|44.0262@C(7)	LAHALDCETQAR	13.9367	0.0151282	10.32	18.14	-3.32	20.89	9.51	19.29	1370.66	3	0.00082	0.6	3469	0
Q96JQ0	LASGGDGHFR|2|	LASGGDGHFR	7.90333	0.00174911	7.62	15.17	7.04	17.13	10.36	16.43	1015.48	2	0.00013	0.1	1532	0
Q96JQ0	RVHELVVQAR|3|	RVHELVVQAR	14.1767	0.0101859	8.23	17.49	8.16	19.92	-3.32	18.19	1205.7	3	0.00052	0.4	2064	0
Q96JQ0	IHPQTGEVTTLQTLDR|2|	IHPQTGEVTTLQTLDR	18.8433	8.45e-05	-3.32	13.1	-3.32	17.78	-3.32	15.69	1807.94	2	-0.00146	0.8	8996	0
Q96JQ0	VQVQVQDENEHAPAFAR|2|	VQVQVQDENEHAPAFAR	19.24	4.21e-05	-3.32	13.82	-3.32	17.74	-3.32	16.2	1936.94	2	-0.00047	0.2	7875	0
Q96JQ0	VADINDHAPAFPQAR|3|	VADINDHAPAFPQAR	8.11	0.000559661	12.05	18.46	11.77	21.18	11.21	19.72	1620.8	3	8e-05	0	8148	0
Q96JQ0	AGLLLPGAGATLYR|2|	AGLLLPGAGATLYR	21.0467	1.15e-05	-3.32	16.39	-3.32	19.28	-3.32	17.51	1371.79	2	-0.00032	0.2	15743	0
Q96JQ0	LKDEARPCPPAPR|3|44.0262@C(8)	LKDEARPCPPAPR	14.0833	0.00909466	8.14	16.52	6.76	19.65	-3.32	17.66	1492.78	3	-0.00011	0.1	2225	0
Q96JQ0	ATDPDVGANGQVTYGGVSSESFSLDPDTGVLTTLR|3|0.9840@N(9)	ATDPDVGANGQVTYGGVSSESFSLDPDTGVLTTLR	9.58333	0.0383395	10.14	14.67	-3.32	17.63	9.82	13.09	3526.66	3	-0.00214	0.6	22320	0
Q96JQ0	VTATDSGSPPLR|2|	VTATDSGSPPLR	22.7133	6.89e-06	-3.32	18.18	-3.32	20.76	-3.32	19.24	1199.61	2	0.00045	0.4	4012	0
Q96JQ0	KAEAAPGPMSQAAPLASDSLQK|3|	KAEAAPGPMSQAAPLASDSLQK	21.7233	9.77e-06	-3.32	17.01	-3.32	19.88	-3.32	18.32	2167.09	3	-0.00082	0.4	9127	0
Q96JQ0	DGGAHPELGSAFVTVHVR|4|	DGGAHPELGSAFVTVHVR	13.1833	0.0140117	8.98	16.66	-3.32	19.36	8.61	17.8	1847.93	4	-0.00063	0.3	10611	0
Q96JQ0	AEAAFVLHVTDVNDNAPAFDR|2|	AEAAFVLHVTDVNDNAPAFDR	12.51	0.0264062	-3.32	12.48	11.82	15.35	-3.32	14.88	2271.09	2	-0.0016	0.7	14348	0
Q96JQ0	VFVTDENDNAPVFASPSR|2|0.9840@N(7)	VFVTDENDNAPVFASPSR	13.6533	0.0179343	10.64	14.17	-3.32	16.57	-3.32	14.22	1964.91	2	0.00026	0.1	13742	0
Q96JQ0	LYLARPLDFEAGPPWR|3|	LYLARPLDFEAGPPWR	3.53667	0.0104954	13.53	15.3	13.03	17.57	11.91	16.21	1900	3	-0.00039	0.2	18294	0
Q96JQ0	IDAHSGDVCTTR|3|44.0262@C(9)	IDAHSGDVCTTR	11.7067	0.000115517	6.88	17.78	7.3	20.39	7.38	18.51	1317.6	3	0.00035	0.3	2692	0
Q96JQ0	VLLDDVNDNSPAFPAPEDTVLLPPNTAPGTPIYTLR|3|0.9840@N(25)	VLLDDVNDNSPAFPAPEDTVLLPPNTAPGTPIYTLR	11.15	0.018057	7.22	10.29	-3.32	14.47	-3.32	9.27	3832.94	3	-0.00609	1.6	25007	0
Q96JQ0	YQLQLLAHDGPHEGR|4|	YQLQLLAHDGPHEGR	8.59333	0.000768214	11.05	17.5	10.1	19.78	8.53	18.18	1732.86	4	7e-05	0	8274	0
Q96JQ0	DVNDHAPTFPTSPLR|3|	DVNDHAPTFPTSPLR	4.27333	0.00470732	15.05	18.36	15.01	20.76	15.7	19.46	1665.81	3	-0.00027	0.2	10924	0
Q96JQ0	ASDPDVGANGQLQYR|2|	ASDPDVGANGQLQYR	20.5133	2.34e-05	-3.32	15.21	-3.32	18.71	-3.32	17.66	1589.74	2	3e-05	0	7312	0
Q96JQ0	AEAAFVLHVTDVNDNAPAFDR|3|	AEAAFVLHVTDVNDNAPAFDR	13.1767	0.0160135	9.54	17.17	-3.32	19.71	9.44	18.31	2271.09	3	-0.00131	0.6	15350	0
Q96JQ0	ATDPDVGANGQVTYGGVSSESFSLDPDTGVLTTLR|3|0.9840@Q(11)	ATDPDVGANGQVTYGGVSSESFSLDPDTGVLTTLR	9.58333	0.0383395	10.14	14.67	-3.32	17.63	9.82	13.09	3526.66	3	-0.00214	0.6	22320	0
Q96JQ0	SPISHEGSLSSAAMSPSFSPSLSPLAAR|3|15.9949@M(14)	SPISHEGSLSSAAMSPSFSPSLSPLAAR	15.07	0.0138063	-3.32	14.67	-3.32	17.97	10.45	16.38	2786.35	3	-0.00208	0.7	13136	0
Q96JQ0	LVLMATDR|2|	LVLMATDR	7.92	0.00289085	13.03	17.54	8.85	19.82	10.47	18.75	917.5	2	8e-05	0.1	7926	0
Q96JQ0	VSLTGPLDFEQCDR|2|44.0262@C(12)	VSLTGPLDFEQCDR	4.75	0.00332113	13.86	18.04	14.47	20.4	14.7	18.84	1622.76	2	-6e-05	0	15862	0
Q96JQ0	VLFIVATDLGRPAR|3|	VLFIVATDLGRPAR	5.21	0.00404124	10.79	15.51	11.4	18.07	12.63	16.87	1526.89	3	-0.00048	0.3	14059	0
Q96JQ0	VLLDDVNDNSPAFPAPEDTVLLPPNTAPGTPIYTLR|3|0.9840@N(9)	VLLDDVNDNSPAFPAPEDTVLLPPNTAPGTPIYTLR	16.0967	0.000269859	-3.32	12.68	-3.32	15.52	-3.32	10.13	3832.94	3	-0.00609	1.6	25007	0
Q96JQ0	GPDSGIQQDADGLSDTSCEPPAPDTWYK|2|44.0262@C(18)	GPDSGIQQDADGLSDTSCEPPAPDTWYK	17.3667	0.000144668	-3.32	11.47	-3.32	16.37	-3.32	14.3	2993.29	2	-0.00373	1.2	16297	0
Q96JQ0	PGPSFSTPTLALATLR|2|	PGPSFSTPTLALATLR	9.24	0.000270666	10.45	18.15	9.54	20.6	10.16	19.12	1627.89	2	-0.00068	0.4	18231	0
Q96JQ0	SPISHEGSLSSAAMSPSFSPSLSPLAAR|3|	SPISHEGSLSSAAMSPSFSPSLSPLAAR	11.13	0.0253856	9.87	13.22	-3.32	18.5	8.59	16.81	2770.36	3	-0.00247	0.9	15601	0
Q96JQ0	VFVTDENDNAPVFASPSR|2|0.9840@N(7);0.9840@N(9)	VFVTDENDNAPVFASPSR	1.19333	0.312877	9.49	11.2	-3.32	-3.32	10.27	12.14	1965.9	2	0.00084	0.4	12857	0
Q96JQ0	GGSLDPSHSSGRGSAEAAEDDEIR|3|79.9663@S(9)	GGSLDPSHSSGRGSAEAAEDDEIR	12.2267	0.0411288	-3.32	-3.32	-3.32	16.18	-3.32	13.86	2479.02	3	-0.00154	0.6	5954	0
Q96JQ0	GGSLDPSHSSGRGSAEAAEDDEIR|3|79.9663@S(10)	GGSLDPSHSSGRGSAEAAEDDEIR	12.2267	0.0411288	-3.32	-3.32	-3.32	16.18	-3.32	13.86	2479.02	3	-0.00154	0.6	5954	0
Q96JQ0	VTFTLLAGGGGAFTVDPTTGHVR|3|	VTFTLLAGGGGAFTVDPTTGHVR	5.59333	0.00396829	11.17	14.92	10.85	18.37	10.95	16.46	2273.18	3	-0.00018	0.1	18351	0
Q96JQ0	VPFDYEHTESFR|2|	VPFDYEHTESFR	11.7733	0.023362	10.38	15.69	-3.32	19.07	9.74	17.36	1525.68	2	-0.00012	0.1	9893	0
Q96JQ0	VAVTEDLPPGSTLLTLEATDADGSR|2|162.0528@T(12)	VAVTEDLPPGSTLLTLEATDADGSR	19.6933	3.53e-05	-3.32	14.95	-3.32	18.57	-3.32	15.6	2689.32	2	-0.0035	1.3	17703	0
Q96JQ0	AEHVLTVVASDHGSPPR|4|	AEHVLTVVASDHGSPPR	9.62667	0.00127777	10.7	18.08	7.66	20.96	10.96	19.16	1770.9	4	-0.0001	0.1	5249	0
Q96JQ0	GLFHVDPTTGTITTTAILDR|2|	GLFHVDPTTGTITTTAILDR	13.5567	0.0159957	-3.32	12.11	-3.32	16.19	9.53	15.26	2128.12	2	-0.00266	1.2	16506	0
Q96JQ0	GGSLDPSHSSGRGSAEAAEDDEIR|3|79.9663@S(14)	GGSLDPSHSSGRGSAEAAEDDEIR	12.2267	0.0411288	-3.32	-3.32	-3.32	16.18	-3.32	13.86	2479.02	3	-0.00154	0.6	5954	0
Q96JQ0	ATVHVQLQDQNDHAPSFTLSHYR|4|	ATVHVQLQDQNDHAPSFTLSHYR	6.77333	0.00221836	12.67	16.97	11.91	20.22	11.11	18.82	2663.28	4	-0.00294	1.1	9655	0
Q96JQ0	DANDNQPSMTVIFLSADGSPQVSEAAPPGQLVAR|3|	DANDNQPSMTVIFLSADGSPQVSEAAPPGQLVAR	12.66	0.0145597	9	16.07	7.76	18.85	-3.32	16.5	3481.68	3	-0.00336	1	22577	0
Q96JQ0	VHELVVQAR|2|	VHELVVQAR	20.13	1.1e-05	-3.32	15.58	-3.32	18.23	-3.32	16.62	1049.6	2	8e-05	0.1	2990	0
Q96JQ0	ENAPPGTPIVSPR|2|	ENAPPGTPIVSPR	22.9033	7.94e-06	-3.32	18.2	-3.32	21.03	-3.32	19.52	1333.7	2	-0.00028	0.2	7007	0
Q96JQ0	GGSLDPSHSSGR|2|	GGSLDPSHSSGR	1.19667	0.0536014	15.5	16.57	14.53	16.51	15.25	15.79	1155.53	2	0.00076	0.7	1156	0
Q96JQ0	ASDADGPGPNSDVR|2|	ASDADGPGPNSDVR	12.9533	0.0169693	9.74	17.49	-3.32	19.25	9.61	18.15	1356.59	2	0.00076	0.6	2400	0
Q96JQ0	SHAAVDYSIISGNWGR|3|	SHAAVDYSIISGNWGR	7.64667	0.00071708	11.13	17.43	9.86	19.73	11.37	18.14	1731.83	3	-0.00099	0.6	13164	0
Q96JQ0	GPDSGIQQDADGLSDTSCEPPAPDTWYK|3|44.0262@C(18)	GPDSGIQQDADGLSDTSCEPPAPDTWYK	14.5333	0.0142112	-3.32	11.94	9.22	18.25	-3.32	15.99	2993.29	3	-0.00043	0.1	16284	0
Q96JQ0	SPISHEGSLSSAAMSPSFSPSLSPLAAR|3|15.9949@M(14);79.9663@S(21)	SPISHEGSLSSAAMSPSFSPSLSPLAAR	3.61667	0.0428816	13.72	15.43	8.9	17.19	13.67	14.52	2866.32	3	-0.00366	1.3	15756	0
Q96JQ0	VLLDDVNDNSPAFPAPEDTVLLPPNTAPGTPIYTLR|3|0.9840@N(7)	VLLDDVNDNSPAFPAPEDTVLLPPNTAPGTPIYTLR	16.0967	0.000269859	-3.32	12.68	-3.32	15.52	-3.32	10.13	3832.94	3	-0.00609	1.6	25007	0
Q96JQ0	LAHALDCETQAR|2|44.0262@C(7)	LAHALDCETQAR	19.87	1.42e-05	-3.32	15.25	-3.32	18.11	-3.32	16.29	1370.66	2	0.00013	0.1	3427	0
Q96JQ0	LETRPGPDGTPVPELVVTGELDR|3|	LETRPGPDGTPVPELVVTGELDR	14.59	0.0130458	-3.32	14.63	-3.32	17.53	9.64	14.61	2446.27	3	-0.00206	0.8	15559	0
Q96JQ0	TLTLQDANDNAPR|2|	TLTLQDANDNAPR	17.5267	4.19e-05	-3.32	12.6	-3.32	16.07	-3.32	13.95	1427.7	2	0.0005	0.4	7455	0
Q96JQ0	VFLSDENDNPPQFYPR|3|	VFLSDENDNPPQFYPR	4.03667	0.0111171	11.77	14.48	12.13	17.79	12.8	16.54	1936.9	3	-0.00046	0.2	14946	0
Q96JQ0	VAVTEDLPPGSTLLTLEATDADGSR|2|162.0528@T(4)	VAVTEDLPPGSTLLTLEATDADGSR	19.6933	3.53e-05	-3.32	14.95	-3.32	18.57	-3.32	15.6	2689.32	2	-0.0035	1.3	17703	0
Q96JQ0	KAEAAPGPMSQAAPLASDSLQK|3|79.9663@K(22)	KAEAAPGPMSQAAPLASDSLQK	12.28	0.0146322	-3.32	14.13	8.63	18.25	6.73	16.5	2247.06	3	-0.0016	0.7	10009	0
Q96JQ0	AVHAGGTNGPITYSILSGNEK|2|	AVHAGGTNGPITYSILSGNEK	11.4833	0.041753	-3.32	-3.32	-3.32	15.66	-3.32	12.15	2085.05	2	-0.00234	1.1	10288	0
Q96JQ0	SHYMLQLEAYDGGSPPR|3|15.9949@M(4)	SHYMLQLEAYDGGSPPR	15.9867	0.00991076	-3.32	16.04	-3.32	18.44	9.61	16.45	1935.88	3	-0.00226	1.2	10158	0
Q96JQ0	RANSVVQLEIGAEDGGGLQAEPSAR|3|0.9840@N(3)	RANSVVQLEIGAEDGGGLQAEPSAR	9.75333	0.0291111	8.64	13.49	-3.32	16.04	9.25	14.3	2524.25	3	0.00096	0.4	13265	0
Q96JQ0	QLYRPEPLPEVALPGSFVVR|2|-17.0265@Q(1)	QLYRPEPLPEVALPGSFVVR	20.85	5.8e-06	-3.32	16.79	-3.32	18.64	-3.32	17.16	2249.22	2	-0.00106	0.5	22712	0.00029
Q96JQ0	SPVVSPFGVAQGPSASALSAESGLEPPDDTELHI|2|	SPVVSPFGVAQGPSASALSAESGLEPPDDTELHI	17.0033	0.000142195	-3.32	11.23	-3.32	16	-3.32	13.82	3360.64	2	-0.00613	1.8	22874	0.00029
Q96JQ0	FNSPTYR|2|	FNSPTYR	8.06	0.00153081	12.19	17.82	11.47	20.27	9.17	18.92	883.419	2	0.00039	0.4	4094	0.00029
Q96JQ0	QSEGDGPFSIDAHTGLLQLERPLDFEQR|4|	QSEGDGPFSIDAHTGLLQLERPLDFEQR	6.39	0.0015279	9.79	16.02	11.52	18.27	10.4	16.59	3154.53	4	-0.00035	0.1	20274	0.00029
Q96JQ0	VAVEDENDHAPTFGSAHLSLEVPEGQDPQTLTMLR|3|	VAVEDENDHAPTFGSAHLSLEVPEGQDPQTLTMLR	10.73	0.0419519	-3.32	-3.32	-3.32	14.53	-3.32	11.02	3802.81	3	-0.00589	1.5	17766	0.00029
Q96JQ0	VADINDHAPAFPQAR|2|	VADINDHAPAFPQAR	19.7933	7.35e-05	-3.32	13.9	-3.32	18.62	-3.32	16.9	1620.8	2	-0.00016	0.1	8187	0.00029
Q96JQ0	ATDPDVGANGQVTYGGVSSESFSLDPDTGVLTTLR|3|	ATDPDVGANGQVTYGGVSSESFSLDPDTGVLTTLR	11.81	0.042266	-3.32	-3.32	-3.32	16.58	-3.32	12.21	3525.67	3	-0.00145	0.4	21711	0.00029
Q96JQ0	VHELVVQAR|3|	VHELVVQAR	16.7833	5.21e-05	-3.32	11.8	-3.32	15.33	-3.32	13.26	1049.6	3	-0.00062	0.6	3006	0.00029
Q96JQ0	ALDPDSGVNSR|2|0.9840@N(9)	ALDPDSGVNSR	5.58333	0.00623269	10.39	12.89	8.51	16.42	8.78	15.12	1130.52	2	0.00236	2.1	4114	0.00029
Q96JQ0	QSEGDGPFSIDAHTGLLQLERPLDFEQR|3|-17.0265@Q(1)	QSEGDGPFSIDAHTGLLQLERPLDFEQR	20.0933	2.15e-05	-3.32	15.82	-3.32	18.74	-3.32	15.76	3137.51	3	-0.00467	1.5	22964	0.00033
Q96JQ0	PLEGPLLQVEADDLDQGSGGQISYSLAASQPAR|3|	PLEGPLLQVEADDLDQGSGGQISYSLAASQPAR	16.7933	0.00044882	-3.32	12.43	-3.32	17.12	-3.32	10.87	3381.67	3	-0.00448	1.3	21238	0.00033
Q96JQ0	QEPPVPALR|2|	QEPPVPALR	6.27	0.00302065	13.4	17.43	12.74	19.74	10.69	18.47	1005.56	2	0.00109	1.1	7572	0.00033
Q96JQ0	SHYMLQLEAYDGGSPPRR|3|15.9949@M(4)	SHYMLQLEAYDGGSPPRR	13.7167	0.0130262	-3.32	13.73	-3.32	15.96	8.94	13.76	2091.98	3	-0.00139	0.7	8225	0.00033
Q96JQ0	GLFSLDAVSGLLQTLRPLDR|3|	GLFSLDAVSGLLQTLRPLDR	0.893333	0.130314	14.96	15.7	15.59	17.45	15.37	15.45	2170.21	3	-0.00056	0.3	26850	0.00033
Q96JQ0	TGALSAPR|2|	TGALSAPR	5.12	0.00125413	13.54	17.44	12.36	18.74	12.7	17.78	771.424	2	0.0003	0.4	2213	0.00033
Q96JQ0	VFQLEPR|2|	VFQLEPR	15.1433	0.0105352	11.01	18.25	5.47	20.79	-3.32	19.55	887.486	2	-0.00059	0.7	8002	0.00033
Q96JQ0	KAEAAPGPMSQAAPLASDSLQK|3|15.9949@M(9)	KAEAAPGPMSQAAPLASDSLQK	2.32667	0.0653903	12.6	11.6	9.87	15.41	10.68	13.12	2183.09	3	-0.00103	0.5	6568	0.00033
Q96JQ0	LLRQEPPVPALR|3|	LLRQEPPVPALR	19.19	3.98e-05	-3.32	13.72	-3.32	17.47	-3.32	16.42	1387.83	3	0.0005	0.4	7867	0.00035
Q96JQ0	DANDNQPSMTVIFLSADGSPQVSEAAPPGQLVAR|3|15.9949@M(9)	DANDNQPSMTVIFLSADGSPQVSEAAPPGQLVAR	3.09333	0.0214163	14.07	14.61	12.04	15.88	10.9	15.8	3497.67	3	-0.00617	1.8	18600	0.00035
Q96JQ0	ENNPPGTSLLTLR|2|162.0528@T(7)	ENNPPGTSLLTLR	22.73	7.01e-06	-3.32	18.19	-3.32	20.8	-3.32	19.24	1572.8	2	2e-05	0	11866	0.00051
Q96JQ0	SATQVLTVSVADVNDEAPTFQQQEYSVLLR|3|308.1107@S(9);15.9949@N(14)	SATQVLTVSVADVNDEAPTFQQQEYSVLLR	19.21	3.88e-05	-3.32	15.11	-3.32	18.08	-3.32	14.48	3631.76	3	-0.00601	1.7	21183	0.00051
Q96JQ0	SPISHEGSLSSAAMSPSFSPSLSPLAAR|3|79.9663@S(23)	SPISHEGSLSSAAMSPSFSPSLSPLAAR	14.1033	0.019015	11.46	14.44	-3.32	17.62	-3.32	15.07	2850.33	3	-0.00129	0.5	17368	0.00051
Q96JQ0	VFVTDENDNAPVFASPSR|2|0.9840@N(9)	VFVTDENDNAPVFASPSR	13.6533	0.0179343	10.64	14.17	-3.32	16.57	-3.32	14.22	1964.91	2	0.0022	1.1	13480	0.00055
Q96JQ0	SVPPKPANTAAAR|2|	SVPPKPANTAAAR	17.7867	3.45e-05	-3.32	12.71	-3.32	16.05	-3.32	14.64	1278.7	2	-0.00017	0.1	1005	0.00069
Q96JQ0	ILDGDPSGAFVLDLASGEFGTMRPLDR|3|15.9949@P(24)	ILDGDPSGAFVLDLASGEFGTMRPLDR	17.0833	0.00887938	-3.32	17.35	-3.32	19.28	10.08	18.06	2864.4	3	-0.00333	1.2	23111	0.00087
Q96JQ0	GQPPQSSVVPVTVTVLDVNDNPPVFTR|3|162.0528@T(14)	GQPPQSSVVPVTVTVLDVNDNPPVFTR	7.49	0.00282698	10.11	17.63	9.39	19.53	13.12	17.93	3023.55	3	-0.00228	0.8	20023	0.00087
Q96JQ0	SPVVSPFGVAQGPSASALSAESGLEPPDDTELHI|3|21.9819@E(21)	SPVVSPFGVAQGPSASALSAESGLEPPDDTELHI	11.33	0.0229829	-3.32	9.91	9.1	14.67	-3.32	11.87	3382.62	3	-0.00684	2	22900	0.00087
Q96JQ0	KAEAAPGPMSQAAPLASDSLQK|3|79.9663@S(19)	KAEAAPGPMSQAAPLASDSLQK	12.28	0.0146322	-3.32	14.13	8.63	18.25	6.73	16.5	2247.06	3	-0.00267	1.2	9397	0.00111
Q96JQ0	DANDNQPSMTVIFLSADGSPQVSEAAPPGQLVAR|3|15.9949@P(7);-18.0106@S(15);0.9840@Q(21)	DANDNQPSMTVIFLSADGSPQVSEAAPPGQLVAR	4.65	0.134808	-3.32	-3.32	-3.32	10.63	-3.32	-3.32	3480.65	3	-0.03487	10	21093	0.00111
Q96JQ0	DANDNQPSMTVIFLSADGSPQVSEAAPPGQLVAR|3|15.9949@P(7);-18.0106@D(17);0.9840@Q(21)	DANDNQPSMTVIFLSADGSPQVSEAAPPGQLVAR	4.65	0.134808	-3.32	-3.32	-3.32	10.63	-3.32	-3.32	3480.65	3	-0.03487	10	21093	0.00111
Q96JQ0	VLLDDVNDNSPAFPAPEDTVLLPPNTAPGTPIYTLR|4|37.9559@D(8)	VLLDDVNDNSPAFPAPEDTVLLPPNTAPGTPIYTLR	8.92667	0.023509	6.97	10.85	-3.32	13.85	6.44	12.17	3869.91	4	0.00291	0.8	24604	0.00113
Q96JQ0	ILDGDPSGAFVLDLASGEFGTMRPLDR|3|15.9949@F(19)	ILDGDPSGAFVLDLASGEFGTMRPLDR	17.0833	0.00887938	-3.32	17.35	-3.32	19.28	10.08	18.06	2864.4	3	-0.00099	0.3	23019	0.00113
Q96JQ0	VLLDDVNDNSPAFPAPEDTVLLPPNTAPGTPIYTLR|4|37.9559@D(4)	VLLDDVNDNSPAFPAPEDTVLLPPNTAPGTPIYTLR	8.92667	0.023509	6.97	10.85	-3.32	13.85	6.44	12.17	3869.91	4	0.00291	0.8	24604	0.00113
Q96JQ0	GQPPQSSVVPVTVTVLDVNDNPPVFTR|2|162.0528@T(12)	GQPPQSSVVPVTVTVLDVNDNPPVFTR	17.1533	0.000216318	-3.32	10.9	-3.32	16.24	-3.32	14.36	3023.55	2	-0.00513	1.7	20004	0.00113
Q96JQ0	DANDNQPSMTVIFLSADGSPQVSEAAPPGQLVAR|3|15.9949@M(9);0.9840@Q(21)	DANDNQPSMTVIFLSADGSPQVSEAAPPGQLVAR	0.753333	0.166456	12.67	11.96	11.48	12.97	10.45	11.93	3498.66	3	-0.02347	6.7	19718	0.0014
Q96JQ0	LMRPLGPSGGPAHELELEAR|3|15.9949@M(2)	LMRPLGPSGGPAHELELEAR	14.9333	0.0104757	8.71	13.7	-3.32	17.62	-3.32	15.55	2145.1	3	-0.00109	0.5	9007	0.0014
Q96JQ0	DANDNQPSMTVIFLSADGSPQVSEAAPPGQLVAR|3|15.9949@M(9);-18.0106@D(17);0.9840@Q(21)	DANDNQPSMTVIFLSADGSPQVSEAAPPGQLVAR	4.65	0.134808	-3.32	-3.32	-3.32	10.63	-3.32	-3.32	3480.65	3	-0.03487	10	21093	0.0015
Q96JQ0	QSEGDGPFSIDAHTGLLQLERPLDFEQR|4|-18.0106@S(2);15.9949@P(7);0.9840@Q(18)	QSEGDGPFSIDAHTGLLQLERPLDFEQR	0.39	0.233532	11.12	11.92	11.33	12.61	12	11.09	3153.5	4	-0.03127	9.9	19121	0.0015
Q96JQ0	EAQELYILK|2|	EAQELYILK	11.9	0.0285491	13.02	17.39	9.78	19.76	-3.32	18.03	1105.6	2	0.00259	2.3	11253	0.0016
Q96JQ0	QEPPVPALR|2|-17.0265@Q(1)	QEPPVPALR	10.08	0.0345221	11	13.72	-3.32	17.43	9.38	16.15	988.534	2	0.00032	0.3	12443	0.0016
Q96JQ0	PPKPANTAAAR|2|	PPKPANTAAAR	6.96333	0.0711633	-3.32	10.08	8.59	14.33	11.09	12.84	1092.6	2	0.00025	0.2	1090	0.0016
Q96JQ0	LLEPSSGELR|2|	LLEPSSGELR	18.6467	2.44e-05	-3.32	13.7	-3.32	16.9	-3.32	15.38	1099.59	2	-0.00019	0.2	7537	0.00169
Q96JQ0	YHAVVSESLAPGSPVLQVF|2|	YHAVVSESLAPGSPVLQVF	1.99	0.0236618	13.73	15.57	13.4	16.7	14.47	15.3	1999.04	2	-0.00344	1.7	19789	0.00182
Q96JQ0	VLLDDVNDNSPAFPAPEDTVLLPPNTAPGTPIYTLR|4|37.9559@D(5)	VLLDDVNDNSPAFPAPEDTVLLPPNTAPGTPIYTLR	8.92667	0.023509	6.97	10.85	-3.32	13.85	6.44	12.17	3869.91	4	0.00291	0.8	24604	0.00185
Q96JQ0	QSEGDGPFSIDAHTGLLQLERPLDFEQR|4|-18.0106@S(2);15.9949@F(8);0.9840@Q(18)	QSEGDGPFSIDAHTGLLQLERPLDFEQR	0.39	0.233532	11.12	11.92	11.33	12.61	12	11.09	3153.5	4	-0.03127	9.9	19121	0.00197
Q96JQ0	ILDGDPSGAFVLDLASGEFGTMRPLDR|3|15.9949@R(23)	ILDGDPSGAFVLDLASGEFGTMRPLDR	17.0833	0.00887938	-3.32	17.35	-3.32	19.28	10.08	18.06	2864.4	3	-0.00099	0.3	23019	0.00221
Q96JQ0	EIWAETR|2|	EIWAETR	20.1067	6.48e-05	-3.32	14.27	-3.32	18.93	-3.32	17.16	903.445	2	0.00099	1.1	6059	0.00271
Q96JQ0	QSEGDGPFSIDAHTGLLQLERPLDFEQR|4|-18.0106@E(3);15.9949@P(7);0.9840@Q(18)	QSEGDGPFSIDAHTGLLQLERPLDFEQR	0.39	0.233532	11.12	11.92	11.33	12.61	12	11.09	3153.5	4	-0.03127	9.9	19121	0.00285
Q96JQ0	DANDNQPSMTVIFLSADGSPQVSEAAPPGQLVAR|3|15.9949@M(9);-18.0106@S(15);0.9840@Q(21)	DANDNQPSMTVIFLSADGSPQVSEAAPPGQLVAR	4.65	0.134808	-3.32	-3.32	-3.32	10.63	-3.32	-3.32	3480.65	3	-0.03487	10	21093	0.00285
Q96JQ0	QSEGDGPFSIDAHTGLLQLERPLDFEQR|4|-18.0106@S(2);15.9949@P(7);0.9840@R(21)	QSEGDGPFSIDAHTGLLQLERPLDFEQR	0.39	0.233532	11.12	11.92	11.33	12.61	12	11.09	3153.5	4	-0.03127	9.9	19121	0.00323
Q96JQ0	SATQVLTVSVADVNDEAPTFQQQEYSVLLR|3|308.1107@S(9);15.9949@D(12)	SATQVLTVSVADVNDEAPTFQQQEYSVLLR	19.21	3.88e-05	-3.32	15.11	-3.32	18.08	-3.32	14.48	3631.76	3	-0.00601	1.7	21183	0.00414
Q96JQ0	SMVYVK|2|	SMVYVK	1.38667	0.0511562	16.09	16.59	16.15	18.42	16.16	17.55	725.378	2	0.00086	1.2	3238	0.00463
Q96JQ0	ENNPPGTSLLTLR|2|162.0528@N(3)	ENNPPGTSLLTLR	22.73	7.09e-06	-3.32	18.18	-3.32	20.81	-3.32	19.24	1572.8	2	0.0021	1.3	11832	0.00479
Q96JQ0	LMRPLGPSGGPAHELELEAR|3|15.9949@R(3)	LMRPLGPSGGPAHELELEAR	14.9333	0.0104757	8.71	13.7	-3.32	17.62	-3.32	15.55	2145.1	3	-0.00109	0.5	9007	0.00479
Q96JQ0	KAEAAPGPMSQAAPLASDSLQK|3|15.9949@P(8)	KAEAAPGPMSQAAPLASDSLQK	2.32667	0.0653903	12.6	11.6	9.87	15.41	10.68	13.12	2183.09	3	-0.00103	0.5	6568	0.0051
Q96JQ0	QLYRPEPLPEVALPGSFVVR|3|0.9840@Q(1);-18.0106@E(6)	QLYRPEPLPEVALPGSFVVR	18.7167	3.14e-05	-3.32	13.64	-3.32	17.12	-3.32	15.43	2249.22	3	-7e-05	0	21183	0.00535
Q96JQ0	EPPSPPPSEHLYHQTLPSYGGPGAGGPYPR|4|79.9663@T(15)	EPPSPPPSEHLYHQTLPSYGGPGAGGPYPR	3.53667	0.0175163	11.81	13.18	10.74	16.69	11.14	14.43	3221.46	4	-0.00438	1.4	12404	0.0066
Q96JQ0	SGELLTAAPLIR|2|	SGELLTAAPLIR	16.5433	0.000104604	-3.32	11.1	-3.32	15.34	-3.32	13.23	1239.72	2	-0.00037	0.3	14076	0.0066
Q96JQ0	DANDNQPSMTVIFLSADGSPQVSEAAPPGQLVAR|3|15.9949@P(7)	DANDNQPSMTVIFLSADGSPQVSEAAPPGQLVAR	3.09333	0.0214163	14.07	14.61	12.04	15.88	10.9	15.8	3497.67	3	-0.00617	1.8	18600	0.0076
Q96JQ0	DPLALALPENPEPGAALY|2|	DPLALALPENPEPGAALY	3.96667	0.0154942	11.87	14.12	9.55	16.49	10.6	13.31	1849.95	2	-0.00016	0.1	22800	0.01237
Q96JQ0	AGDPDQGSHGR|2|0.9840@Q(6)	AGDPDQGSHGR	-1.66333	0.143852	12.6	14.57	12.72	9.24	13.53	10.05	1096.45	2	-0.00772	7	815	0.0923
Q86YZ3	HGSGSGHSSSYGQHGSGSGWSSSSGR|4|	HGSGSGHSSSYGQHGSGSGWSSSSGR	0.346667	0.264074	20.89	21.61	19.42	20.7	20.67	19.71	2476.01	4	-0.00078	0.3	1107	0
Q86YZ3	HGSGSGHSSSYGQHGSGSGWSSSSGR|3|	HGSGSGHSSSYGQHGSGSGWSSSSGR	0.79	0.151831	17.38	18.59	16.09	17.92	18.08	17.41	2476.01	3	-0.00067	0.3	940	0
Q86YZ3	GSGSGQSPSSGQHGTGFGR|3|	GSGSGQSPSSGQHGTGFGR	0.226667	0.291276	19.98	20.16	18.64	20.08	19.58	18.64	1746.77	3	0.00041	0.2	1559	0
Q86YZ3	SSSRGPYESGSGHSSGLGHQESR|3|	SSSRGPYESGSGHSSGLGHQESR	0.333333	0.252483	16.53	17.09	16.25	17.66	17.75	16.78	2345.04	3	-0.00133	0.6	1024	0
Q86YZ3	GPYESGSGHSSGLGHR|3|	GPYESGSGHSSGLGHR	0.566667	0.206336	21.58	22.34	20.15	21.66	20.96	20.39	1583.71	3	-5e-05	0	1247	0
Q86YZ3	QSSSYGPHGYGSGR|2|	QSSSYGPHGYGSGR	0.313333	0.266614	16.99	17.3	15.82	17.5	16.94	15.89	1438.62	2	0.00069	0.5	2159	0
Q86YZ3	GPYESGSGHSSGLGHR|2|	GPYESGSGHSSGLGHR	1.03333	0.0878613	18.39	19.77	17.96	20.03	19.45	19.1	1583.71	2	-0.00032	0.2	1243	0
Q86YZ3	QSLGHGQHGSGSGQSPSPSR|3|-17.0265@Q(1)	QSLGHGQHGSGSGQSPSPSR	0.316667	0.262525	19.37	19.5	18.19	19.87	19.2	18.34	1929.87	3	0.00036	0.2	1915	0
Q86YZ3	HGSGSGQSSSYGPYR|2|	HGSGSGQSSSYGPYR	0.48	0.236453	17.02	17.33	15.28	17.38	16.58	15.61	1525.65	2	0.00088	0.6	1882	0
Q86YZ3	HGSGSGQSSSYGPY|2|	HGSGSGQSSSYGPY	0.0166667	0.348352	17.86	17.84	16.86	18.13	18	16.8	1369.55	2	-3e-05	0	3324	0
Q86YZ3	HGSGSGQSSSYGPYGSGSGWSSSR|3|	HGSGSGQSSSYGPYGSGSGWSSSR	0.39	0.24759	20.4	20.69	18.95	20.51	19.78	19.1	2317.96	3	0.00239	1	6405	0
Q86YZ3	HGSGSGQSSSYSPY|2|	HGSGSGQSSSYSPY	0.02	0.347561	17.37	17.51	16.48	17.69	17.6	16.31	1399.56	2	-0.00011	0.1	3301	0
Q86YZ3	GPYESGSGHSSGLGHR|4|	GPYESGSGHSSGLGHR	0.45	0.218025	21.07	21.67	20.14	21.54	20.89	20.24	1583.71	4	-4e-05	0	1227	0
Q86YZ3	SSSRGPYESGSGHSSGLGHQESR|4|	SSSRGPYESGSGHSSGLGHQESR	-0.0933333	0.328382	20.08	20.18	18.98	19.94	19.94	18.6	2345.04	4	-0.00082	0.3	1163	0
Q86YZ3	GPYESGSGHSSGLGHQESR|4|	GPYESGSGHSSGLGHQESR	0.6	0.178678	18.13	18.78	17	18.61	17.84	17.38	1927.84	4	0.00033	0.2	1595	0
Q86YZ3	GSGSGQSPSSGQHGTGFGR|3|0.9840@Q(12)	GSGSGQSPSSGQHGTGFGR	0.113333	0.326397	17.3	17.43	15.95	17.5	16.94	15.6	1747.75	3	0.00027	0.2	2025	0
Q86YZ3	GSSTGQSSSHGQHGSGSSQSSSYGQQGSGSGQSPSR|4|	GSSTGQSSSHGQHGSGSSQSSSYGQQGSGSGQSPSR	0.196667	0.290438	15.51	16.01	14.87	15.83	15.63	14.76	3396.42	4	-0.00146	0.4	902	0
Q86YZ3	SSSRGPYESR|3|	SSSRGPYESR	0.0466667	0.339913	18.1	18.22	17.6	17.99	17.28	16.91	1124.52	3	6e-05	0.1	790	0
Q86YZ3	GSGSGQSPSSGQHGTGFGR|2|	GSGSGQSPSSGQHGTGFGR	0.643333	0.176605	15.62	16.5	14.5	16.4	16.16	15.31	1746.77	2	0.00088	0.5	1732	0
Q86YZ3	GEQHGSSSGSSSSYGQHGSGSR|4|	GEQHGSSSGSSSSYGQHGSGSR	0.3	0.278749	18.38	18.93	17.31	17.6	16.82	16.88	2121.87	4	-0.00013	0.1	742	0
Q86YZ3	GSGSGQSPSYGR|2|	GSGSGQSPSYGR	0.323333	0.24654	17.13	17.74	16.41	17.01	16.7	16.46	1138.5	2	-0.00029	0.3	1263	0
Q86YZ3	SGQSSRGEQHGSSSGSSSSYGQHGSGSR|4|	SGQSSRGEQHGSSSGSSSSYGQHGSGSR	0.376667	0.25512	20.09	20.4	18.56	19.71	18.92	18.59	2724.15	4	0.00219	0.8	757	0
Q86YZ3	QSSSYGQHESASR|2|-17.0265@Q(1)	QSSSYGQHESASR	0.16	0.300979	14.27	14.28	13.04	13.84	14.04	13.71	1405.59	2	0.00034	0.2	1914	0
Q86YZ3	QSLGHGQHGSGSGQSPSPSR|3|	QSLGHGQHGSGSGQSPSPSR	0.41	0.245461	20	20.54	18.42	19.89	19.61	18.83	1946.89	3	0.00111	0.6	808	0
Q86YZ3	QSSSYGPHGYGSGR|2|-17.0265@Q(1)	QSSSYGPHGYGSGR	-0.03	0.343817	16.85	16.65	16.17	17.13	17.14	16.29	1421.6	2	-0.00013	0.1	4689	0
Q86YZ3	SSSSGQHGSGLGESSGFGHHESSSGQSS|3|	SSSSGQHGSGLGESSGFGHHESSSGQSS	0.433333	0.216175	15.8	16.05	15.2	16.76	16.66	16.15	2647.08	3	0.00124	0.5	2051	0
Q86YZ3	QSLGHGQHGSGSGQSPSPSR|2|	QSLGHGQHGSGSGQSPSPSR	0.963333	0.120401	16.16	17.41	15.2	17.61	16.99	16.22	1946.89	2	-0.00068	0.3	818	0
Q86YZ3	YGQQGSGSGQSPSR|2|	YGQQGSGSGQSPSR	0.383333	0.243589	16.28	16.77	15.03	16	15.47	15.16	1394.62	2	3e-05	0	1054	0
Q86YZ3	SSSYGQQGSGSGQSPSR|2|	SSSYGQQGSGSGQSPSR	0.48	0.212236	14.4	14.57	12.82	13.82	13.26	13.53	1655.71	2	0.00118	0.7	1393	0
Q86YZ3	SEQHGSSSGSSSSYGQHGSGSR|4|	SEQHGSSSGSSSSYGQHGSGSR	0.313333	0.273208	18.14	18.64	17.14	17.42	16.56	16.72	2151.88	4	-0.00174	0.8	731	0
Q86YZ3	GPYESGSGHSSGLGHRESR|4|	GPYESGSGHSSGLGHRESR	-0.613333	0.160486	20	19.4	19.03	19.15	19.63	18.27	1955.88	4	-0.00011	0.1	991	0
Q86YZ3	GRHGSGSGQSSSYGPYR|3|	GRHGSGSGQSSSYGPYR	0.286667	0.275589	16.79	17.22	15.4	16.75	16.44	15.52	1738.78	3	-0.00021	0.1	1169	0
Q86YZ3	RGPYESGSGHSSGLGHR|3|	RGPYESGSGHSSGLGHR	0.636667	0.16726	15.3	16.09	14.48	16.11	16.31	15.8	1739.81	3	0.00018	0.1	825	0
Q86YZ3	SEQHGSSSGSSSSYGQHGSGSR|3|	SEQHGSSSGSSSSYGQHGSGSR	0.313333	0.276011	16.9	17.47	16.04	16.05	15.16	15.52	2151.88	3	0.00166	0.8	784	0
Q86YZ3	GPYESGSGHSSGLGHQESR|3|	GPYESGSGHSSGLGHQESR	0.52	0.226251	17.8	18.47	16.15	17.8	17.15	16.39	1927.84	3	0.00018	0.1	1597	0
Q86YZ3	QSLGHGQHGSGSGQSPSPSR|4|0.9840@Q(7)	QSLGHGQHGSGSGQSPSPSR	-0.22	0.30092	19.37	19.51	18.04	19.36	19.86	17.74	1947.88	4	-0.00073	0.4	881	0
Q86YZ3	SSSRGPYESR|2|	SSSRGPYESR	0.05	0.337322	16.16	16.06	15.49	16.1	15.65	15.29	1124.52	2	0.00027	0.2	788	0
Q86YZ3	SSTGQSSSHGQHGSGSSQSSSYGQQGSGSGQSPSR|4|	SSTGQSSSHGQHGSGSSQSSSYGQQGSGSGQSPSR	0.43	0.225129	15.03	15.46	14.04	15.58	14.84	14.16	3339.4	4	-0.00116	0.3	896	0
Q86YZ3	HGSGSGQSSSYGPYGSGSGWS|2|	HGSGSGQSSSYGPYGSGSGWS	-0.523333	0.198008	15.84	15.71	15.04	15.37	15.94	14.17	1987.79	2	-0.00124	0.6	7384	0
Q86YZ3	GHYESGSGQTSGFGQHESGSGQSSGYSK|4|	GHYESGSGQTSGFGQHESGSGQSSGYSK	0.33	0.260837	17.37	17.7	16.37	18	17.25	16.28	2789.16	4	0.00104	0.4	3049	0
Q86YZ3	QEGSSTGQSSSHGQHGSGSSQSSSYGQQGSGSGQSPSR|3|-17.0265@Q(1)	QEGSSTGQSSSHGQHGSGSSQSSSYGQQGSGSGQSPSR	0.22	0.296564	17.43	17.67	16.03	17.55	17.06	15.96	3636.49	3	0.00022	0.1	1962	0
Q86YZ3	SSSGQSSGYTQHGSGSGHSSSYEQHGSR|3|	SSSGQSSGYTQHGSGSGHSSSYEQHGSR	0.986667	0.125334	13.82	14.85	12.49	14.96	14.98	14.44	2825.16	3	-0.00174	0.6	833	0
Q86YZ3	EGSSTGQSSSHGQHGSGSSQSSSYGQQGSGSGQSPSR|4|	EGSSTGQSSSHGQHGSGSSQSSSYGQQGSGSGQSPSR	0.266667	0.278196	15.13	15.35	13.79	15.15	14.63	13.85	3525.46	4	-0.00201	0.6	993	0
Q86YZ3	GEQHGSSSGSSSSYGQHGSGSR|3|	GEQHGSSSGSSSSYGQHGSGSR	0.47	0.237244	17.45	18.25	16.37	17.03	16.08	16.03	2121.87	3	-0.00119	0.6	732	0
Q86YZ3	GSGSGQSPSSGQHGTGFGR|3|0.9840@R(19)	GSGSGQSPSSGQHGTGFGR	0.113333	0.326397	17.3	17.43	15.95	17.5	16.94	15.6	1747.75	3	0.00135	0.8	1926	0
Q86YZ3	GPYESGSGHSSGLGHQESR|2|	GPYESGSGHSSGLGHQESR	1.97	0.0465667	12.69	14.94	11.72	15.32	14.7	14.76	1927.84	2	6e-05	0	1564	0
Q86YZ3	QSLGHGQHGSGSGQSPSPSR|4|0.9840@Q(1)	QSLGHGQHGSGSGQSPSPSR	-0.22	0.30092	19.37	19.51	18.04	19.36	19.86	17.74	1947.88	4	-0.00073	0.4	881	0
Q86YZ3	QSSSYGPHGYGSGR|3|	QSSSYGPHGYGSGR	0.273333	0.275818	20.39	20.59	19.25	20.82	20.19	19.24	1438.62	3	0.00032	0.2	2119	0
Q86YZ3	QGSSAGSSSSYGQHGSGSR|2|-17.0265@Q(1)	QGSSAGSSSSYGQHGSGSR	0.513333	0.177005	14.12	14.8	13.34	14.36	14.1	13.94	1765.73	2	0.00041	0.2	1733	0
Q86YZ3	SSSGQSSGYTQHGSGSGHSSSYEQHGSR|4|	SSSGQSSGYTQHGSGSGHSSSYEQHGSR	0.33	0.256584	17.43	18.04	16.31	17.56	17.49	16.62	2825.16	4	0.00047	0.2	894	0
Q86YZ3	GRHGSGSGHSSSYGQHGSGSGWSSSSGR|4|	GRHGSGSGHSSSYGQHGSGSGWSSSSGR	-1.58333	0.180718	15.36	16.18	14.4	10.43	17.41	15.81	2689.14	4	-0.00072	0.3	949	0
Q86YZ3	QSLGHGQHGSGSGQSPSPSR|3|-17.0265@Q(1);0.9840@Q(7)	QSLGHGQHGSGSGQSPSPSR	0.33	0.254148	16.6	17.07	15.94	17.4	16.79	15.85	1930.85	3	-0.00073	0.4	2163	0
Q86YZ3	QGSSAGSSSSYGQHGSGSRQSLGHSR|4|0.9840@Q(13)	QGSSAGSSSSYGQHGSGSRQSLGHSR	0.12	0.328516	15.28	15.62	13.45	15.29	15.28	13.46	2549.12	4	-0.00027	0.1	1540	0
Q86YZ3	GHYESGSGQTSGFGQHESGSGQSSGYSK|3|	GHYESGSGQTSGFGQHESGSGQSSGYSK	0.32	0.289073	14.87	15.31	13.04	15.53	15.01	13.04	2789.16	3	-0.00078	0.3	2743	0
Q86YZ3	SGQSSRGEQHGSSSGSSSSYGQHGSGSR|3|	SGQSSRGEQHGSSSGSSSSYGQHGSGSR	0.226667	0.285884	16.79	16.83	15.47	16.32	15.78	15.57	2724.15	3	0.00167	0.6	765	0
Q86YZ3	SEQHGSSSGLSSSYGQHGSGSHQSSGHGR|4|	SEQHGSSSGLSSSYGQHGSGSHQSSGHGR	0.523333	0.192312	15.68	16.83	14.98	15.94	16.02	15.48	2868.22	4	0.00134	0.5	879	0
Q86YZ3	GRHGSGSGQSSSYGPYGSGSGWSSSR|4|	GRHGSGSGQSSSYGPYGSGSGWSSSR	0.246667	0.289103	19.26	19.49	18.02	19.6	18.84	17.77	2531.08	4	0.00033	0.1	4806	0
Q86YZ3	HGSGSGHSSSYGQHGSGSGWSSSSGR|4|31.9898@W(20)	HGSGSGHSSSYGQHGSGSGWSSSSGR	-0.0466667	0.345006	15.91	16.8	14.19	14.95	15.5	13.71	2508	4	-0.00151	0.6	1048	0
Q86YZ3	HGSGSGQSSSYGPYGSGSGWSSSR|3|0.9840@Q(7)	HGSGSGQSSSYGPYGSGSGWSSSR	0.19	0.308487	16.13	16.67	15.08	16.12	15.35	14.34	2318.94	3	-0.00119	0.5	6793	0
Q86YZ3	SGSGQSSGYSQHGSGSSHSSGYRK|4|	SGSGQSSGYSQHGSGSSHSSGYRK	0.44	0.241244	17.08	17.81	15.79	16.69	16.01	15.7	2371.02	4	0.00051	0.2	767	0
Q86YZ3	QSLGHGQHGSGSGQSPSPSR|3|0.9840@Q(7)	QSLGHGQHGSGSGQSPSPSR	0.316667	0.264292	17.76	17.99	16.48	18.04	17.42	16.58	1947.88	3	-0.00042	0.2	910	0
Q86YZ3	QSLGHGQHGSGSGQSPSPSR|4|-18.0106@S(15)	QSLGHGQHGSGSGQSPSPSR	0.416667	0.244687	17.93	18.03	16.02	17.67	17.11	16.61	1928.88	4	0.00191	1	811	0
Q86YZ3	SGSGWSSSR|2|	SGSGWSSSR	0.53	0.19159	15.28	16.07	14.49	15.42	14.65	14.52	909.394	2	0.00038	0.4	1380	0
Q86YZ3	QSLGHGQHGSGSGQSPSPSR|4|0.9840@Q(14)	QSLGHGQHGSGSGQSPSPSR	-0.22	0.30092	19.37	19.51	18.04	19.36	19.86	17.74	1947.88	4	-0.00107	0.5	900	0
Q86YZ3	QSSSHGQHGSGSSQSSSYGQQGSGSGQSPSR|3|-17.0265@Q(1)	QSSSHGQHGSGSSQSSSYGQQGSGSGQSPSR	0.263333	0.286563	16.13	16.56	14.59	16.02	15.75	14.68	2990.24	3	-0.00208	0.7	1435	0
Q86YZ3	HGSGSGHSSSYGQHGSGSGWSSSSGR|4|15.9949@W(20)	HGSGSGHSSSYGQHGSGSGWSSSSGR	0.43	0.270665	16.7	17.46	14.35	16.17	15.83	14.54	2492.01	4	0.00093	0.4	1067	0
Q86YZ3	QGSSAGSSSSYGQHGSGSR|3|	QGSSAGSSSSYGQHGSGSR	0.363333	0.250209	16.71	18.14	16.46	17.12	17.19	16.19	1782.75	3	0.00019	0.1	821	0
Q86YZ3	RGPYESGSGHSSGLGHR|4|	RGPYESGSGHSSGLGHR	0.223333	0.287809	18.12	18.55	16.95	18.05	17.99	17.13	1739.81	4	-0.00028	0.2	920	0
Q86YZ3	SSSSGQHGSGLGESSGFGHHES|4|	SSSSGQHGSGLGESSGFGHHES	0.136667	0.312849	16.18	16.7	15.8	16.9	16.75	15.54	2113.87	4	-0.00145	0.7	1925	0
Q86YZ3	HGSGSGQSSSYSPYGSGSGWS|2|	HGSGSGQSSSYSPYGSGSGWS	-1.00333	0.0883189	16.26	15.21	15	14.73	15.77	14.08	2017.8	2	0.00306	1.5	7795	0
Q86YZ3	HGSGSGQSSSYSPYGSGSGW|2|	HGSGSGQSSSYSPYGSGSGW	-0.373333	0.270682	14.26	13.75	12.93	14.67	14.38	12.03	1930.77	2	0.00025	0.1	7932	0
Q86YZ3	SRGPYESGSGHSSGLGHR|4|	SRGPYESGSGHSSGLGHR	0.12	0.318058	17.67	18.05	16.6	17.43	17.64	16.79	1826.84	4	0.00019	0.1	972	0
Q86YZ3	GRHGSGSGQSSSYSPYGSGSGWSSSR|4|	GRHGSGSGQSSSYSPYGSGSGWSSSR	0.0766667	0.33421	17.37	17.82	16.46	17.54	17.22	15.92	2561.09	4	-0.00029	0.1	4519	0
Q86YZ3	GPYESGSGHSSGLGHR|3|156.1011@G(1)	GPYESGSGHSSGLGHR	0.636667	0.16726	15.3	16.09	14.48	16.11	16.31	15.8	1739.81	3	-0.00089	0.5	885	0
Q86YZ3	QGSSAGSSSSYGQHGSGSRQSLGHSR|4|0.9840@Q(20)	QGSSAGSSSSYGQHGSGSRQSLGHSR	0.09	0.335163	15.31	15.62	13.51	15.29	15.28	13.46	2549.12	4	-0.00027	0.1	1540	0
Q86YZ3	SYGQHGSGSGWSSSSGR|3|	SYGQHGSGSGWSSSSGR	0.393333	0.24092	15.84	16.26	14.91	16.54	15.74	14.87	1682.7	3	0.00043	0.3	2072	0
Q86YZ3	QSLGHGQHGSGSGQSPSPSR|4|-18.0106@S(17)	QSLGHGQHGSGSGQSPSPSR	0.406667	0.247492	17.94	18.03	16.02	17.67	17.12	16.6	1928.88	4	0.00191	1	811	0
Q86YZ3	SSSSGQHGSGLGESSGFGHHE|3|	SSSSGQHGSGLGESSGFGHHE	-0.08	0.335859	16.78	16.75	15.23	16.88	17.03	15.17	2026.84	3	-0.00046	0.2	2099	0
Q86YZ3	HGSGSGHSSSYGQHGSGSGWSSSSGR|4|15.9949@Y(11)	HGSGSGHSSSYGQHGSGSGWSSSSGR	0.213333	0.312271	15.63	16.09	13.48	15.17	14.82	13.31	2492.01	4	0.00269	1.1	1092	0
Q86YZ3	ATSGQSSSHGQHGSGSSQSSRYGQQGSGSGQSPSR|4|0.9840@Q(5);0.9840@Q(11);0.9840@Q(18);0.9840@Q(24)	ATSGQSSSHGQHGSGSSQSSRYGQQGSGSGQSPSR	0.3	0.259621	15.42	16.04	14.76	15.92	15.61	14.73	3396.41	4	-0.01161	3.4	865	0
Q86YZ3	HGSGSGHSSSYGQHGSGSGWSSSSGR|4|0.9840@Q(13)	HGSGSGHSSSYGQHGSGSGWSSSSGR	-0.0366667	0.345221	17.43	17.82	16.17	17.06	16.9	15.51	2477	4	-0.00763	3.1	1127	0
Q86YZ3	HGSGSGQSPGHGQRGSGSGQSPSYGRHGSGSGR|4|0.9840@Q(7);0.9840@Q(20)	HGSGSGQSPGHGQRGSGSGQSPSYGRHGSGSGR	0.623333	0.197565	12.02	13.23	11.05	13.03	13.12	11.8	3108.35	4	1e-05	0	814	0
Q86YZ3	SGSGQSSGYSQHGSGSSHSSGYR|4|	SGSGQSSGYSQHGSGSSHSSGYR	0.753333	0.165759	14.75	15.72	13.57	15.57	14.48	13.77	2242.92	4	-0.00053	0.2	820	0
Q86YZ3	YGQHGSGSRQSSGHGRQGSGSGQSPSR|4|0.9840@Q(3);0.9840@Q(17)	YGQHGSGSRQSSGHGRQGSGSGQSPSR	-0.183333	0.309011	16.4	16.17	14.55	15.22	15.37	14.38	2687.18	4	0.00015	0.1	775	0
Q86YZ3	HGSGSGQSPGHGQRGSGSGQSPSYGRHGSGSGR|4|0.9840@Q(13);0.9840@Q(20)	HGSGSGQSPGHGQRGSGSGQSPSYGRHGSGSGR	0.623333	0.197565	12.02	13.23	11.05	13.03	13.12	11.8	3108.35	4	1e-05	0	814	0
Q86YZ3	QSSSYGQHESASR|3|	QSSSYGQHESASR	0.553333	0.181492	16.29	17.69	15.97	16.41	16.37	16.19	1422.61	3	0.00029	0.2	823	0
Q86YZ3	GRHGSGSGQSSSYGPYGSGSGWSSSR|3|	GRHGSGSGQSSSYGPYGSGSGWSSSR	0.02	0.348597	17.3	17.31	15.58	17.14	16.77	15.26	2531.08	3	0.00104	0.4	4786	0
Q86YZ3	QSLGHGQHGSGSGQSPSPSR|3|-17.0265@Q(1);0.9840@Q(14)	QSLGHGQHGSGSGQSPSPSR	0.326667	0.25512	16.6	17.07	15.97	17.42	16.79	15.85	1930.85	3	0.00079	0.4	2107	0
Q86YZ3	YGQHGSGSRQSSGHGRQGSGSGQSPSR|4|0.9840@Q(3);0.9840@Q(10)	YGQHGSGSRQSSGHGRQGSGSGQSPSR	-0.183333	0.309011	16.4	16.17	14.55	15.22	15.37	14.38	2687.18	4	0.00015	0.1	775	0
Q86YZ3	YGQHGSGSRQSSGHGRQGSGSGQSPSR|4|0.9840@Q(10);0.9840@Q(17)	YGQHGSGSRQSSGHGRQGSGSGQSPSR	-0.183333	0.309011	16.4	16.17	14.55	15.22	15.37	14.38	2687.18	4	0.00015	0.1	775	0
Q86YZ3	HGSGSGHSSSHGQHGSGSSYSYSR|4|	HGSGSGHSSSHGQHGSGSSYSYSR	-0.56	0.276491	14.39	14.98	12.11	11.22	15.94	14.56	2388.98	4	-0.00131	0.5	761	0
Q86YZ3	HGSGSGQSSSYGPYGSGSGW|2|	HGSGSGQSSSYGPYGSGSGW	-0.736667	0.190814	15.49	15.34	14.32	14.96	15.45	12.75	1900.76	2	-0.00047	0.2	8593	0
Q86YZ3	GRHGSGSGQSSSYSPYGSGSGWSSSR|3|	GRHGSGSGQSSSYSPYGSGSGWSSSR	-0.293333	0.313384	14.66	15.22	12.9	14.89	14.03	10.6	2561.09	3	-0.00245	1	4787	0
Q86YZ3	QHGSGSSQSSGYGR|2|-17.0265@Q(1)	QHGSGSSQSSGYGR	-0.0766667	0.334187	12.49	12.82	11.4	11.66	11.69	10.87	1376.57	2	0.00355	2.6	1136	0
Q86YZ3	HGSGSGQSPGHGQRGSGSGQSPSYGRHGSGSGR|4|0.9840@Q(7);0.9840@Q(13)	HGSGSGQSPGHGQRGSGSGQSPSYGRHGSGSGR	0.623333	0.197565	12.02	13.23	11.05	13.03	13.12	11.8	3108.35	4	1e-05	0	814	0
Q86YZ3	QSLGHGQHGSGSGQSPSPSR|4|	QSLGHGQHGSGSGQSPSPSR	0.283333	0.275957	21.69	22.15	20.35	21.5	21.13	20.37	1946.89	4	-0.00013	0.1	805	0.00025
Q86YZ3	SSSGQSSGYSQHGSGSGHSSGYGQHGSR|4|	SSSGQSSGYSQHGSGSGHSSGYGQHGSR	-5.92e-16	0.351519	17.1	17.22	15.93	17.37	17.43	15.87	2709.11	4	-0.00091	0.3	779	0.00029
Q86YZ3	SGSGWSSSRGPYESGSGHSSGLGHR|3|	SGSGWSSSRGPYESGSGHSSGLGHR	-0.343333	0.275694	14.21	14.32	14.17	15.6	16.05	13.48	2475.09	3	-0.00105	0.4	3488	0.00029
Q86YZ3	QSLGHGQHGSGSGQSPSPSR|2|0.9840@Q(7)	QSLGHGQHGSGSGQSPSPSR	1.05667	0.107176	14.24	15.13	13.49	16.12	15.58	15.23	1947.88	2	-0.00065	0.3	927	0.00029
Q86YZ3	QHGSGSSQSSSYGQQGSGSGQSPSR|3|-17.0265@Q(1)	QHGSGSSQSSSYGQQGSGSGQSPSR	-0.0533333	0.341608	13.98	14.51	13.19	14.36	14.09	12.23	2407	3	-0.00255	1.1	1949	0.0003
Q86YZ3	HGSGSGQSPGHGQRGSGSGQSPSYGR|3|0.9840@Q(13)	HGSGSGQSPGHGQRGSGSGQSPSYGR	0.413333	0.284627	12.5	12.8	9.61	12.85	13.58	11.28	2469.08	3	-0.00195	0.8	898	0.0003
Q86YZ3	HGSGSGQSPGHGQRGSGSGQSPSYGR|3|0.9840@Q(7)	HGSGSGQSPGHGQRGSGSGQSPSYGR	0.413333	0.284627	12.5	12.8	9.61	12.85	13.58	11.28	2469.08	3	-0.00195	0.8	898	0.0003
Q86YZ3	QHGSGSGWSSSNGPHGSVSGQSSGFGHK|4|-17.0265@Q(1)	QHGSGSGWSSSNGPHGSVSGQSSGFGHK	-0.02	0.347582	16.27	16.03	15.49	16.94	16.9	15.63	2679.14	4	-0.00128	0.5	4777	0.00033
Q86YZ3	QSLGHGQHGSGSGQSPSPSRGR|4|0.9840@R(20)	QSLGHGQHGSGSGQSPSPSRGR	-0.0866667	0.33354	17.45	17.38	15.8	17.24	17.31	15.68	2161	4	-0.00023	0.1	931	0.00043
Q86YZ3	QGSSAGSSSSYGQHGSGSRQSLGHSR|4|0.9840@R(19)	QGSSAGSSSSYGQHGSGSRQSLGHSR	0.126667	0.326676	15.24	15.62	13.48	15.29	15.28	13.47	2549.12	4	0.0007	0.3	1715	0.00043
Q86YZ3	GSGSGWSSSR|2|	GSGSGWSSSR	1.24667	0.0533957	14.61	15.64	13.64	14.68	14	15.67	966.415	2	-0.00094	1	1528	0.00043
Q86YZ3	QSLGHGQHGSGSGQSPSPSR|3|0.9840@Q(1)	QSLGHGQHGSGSGQSPSPSR	0.306667	0.266686	17.77	17.99	16.48	18.02	17.42	16.58	1947.88	3	-0.00042	0.2	910	0.00055
Q86YZ3	QSLGHGQHGSGSGQSPSPSR|4|-17.0265@Q(1)	QSLGHGQHGSGSGQSPSPSR	0.306667	0.293388	16.86	16.04	14.08	16.54	15.08	14.36	1929.87	4	-0.0003	0.2	880	0.00055
Q86YZ3	QSSSYGQHESASHHASGR|4|-17.0265@Q(1)	QSSSYGQHESASHHASGR	0.423333	0.211104	16.66	16.95	15.57	16.82	16.49	16.22	1894.79	4	0.00017	0.1	921	0.00056
Q86YZ3	DQEGSSTGQSSSHGQHGSGSSQSSSYGQQGSGSGQSPSR|4|	DQEGSSTGQSSSHGQHGSGSSQSSSYGQQGSGSGQSPSR	0.173333	0.307547	15.71	16.02	14.25	15.45	15.45	14.46	3768.55	4	-0.00105	0.3	1563	0.0008
Q86YZ3	HGSGSGQSSSYGPYGSGSG|2|	HGSGSGQSSSYGPYGSGSG	-0.396667	0.257769	15.31	14.75	13.79	15.32	15.55	13.39	1714.68	2	0.00054	0.3	3553	0.0008
Q86YZ3	QSLGHGQHGSGSGQSPSPSR|3|26.0157@Q(1)	QSLGHGQHGSGSGQSPSPSR	6.06333	0.100098	10.48	14.48	-3.32	11.77	11.27	10.37	1972.91	3	-0.00086	0.4	1293	0.00083
Q86YZ3	SSHGQHGSGSSQSSSYGQQGSGSGQSPSR|4|	SSHGQHGSGSSQSSSYGQQGSGSGQSPSR	0.513333	0.262951	13.65	15.18	12.53	15.26	15.01	12.29	2792.17	4	-0.00246	0.9	862	0.00083
Q86YZ3	HGSGSGQSSGFGHHESSSW|3|	HGSGSGQSSGFGHHESSSW	0.233333	0.311324	13.57	15.22	12.75	14.56	14.88	12.12	1913.77	3	-0.00056	0.3	2822	0.00116
Q86YZ3	SGSGWSSSRGPYESGSGHSSGLGHRESR|4|	SGSGWSSSRGPYESGSGHSSGLGHRESR	-1.82333	0.0536718	14.22	13.78	15.23	12.91	16.94	14.23	2847.27	4	-0.00241	0.8	2658	0.00135
Q86YZ3	GHYESGSGQTSGFWQHESGSGQSSGYSK|4|	GHYESGSGQTSGFWQHESGSGQSSGYSK	-0.28	0.288125	11	12.25	10.85	10.78	11.48	9.46	2918.21	4	-0.02299	7.9	2676	0.00135
Q86YZ3	QSLGHGQHGSGSGQSPSPSRGR|4|	QSLGHGQHGSGSGQSPSPSRGR	-0.57	0.211176	17.28	17.09	16.14	16.82	17.19	14.99	2160.02	4	0.00063	0.3	792	0.0016
Q86YZ3	QSPSYGR|2|	QSPSYGR	0.196667	0.282155	18.26	18.5	17.56	18.07	17.86	17.7	793.372	2	0.00068	0.9	988	0.0016
Q86YZ3	QSLVHGQHGSGSGQSPSPSR|3|-17.0265@Q(1);0.9840@Q(1)	QSLVHGQHGSGSGQSPSPSR	5.79	0.100425	9.57	13.51	-3.32	11.41	10.91	9.61	1972.9	3	-0.01211	6.1	1293	0.0016
Q86YZ3	GSGSRQSPSYGR|2|0.9840@Q(6)	GSGSRQSPSYGR	0.29	0.275124	15.55	15.55	13.7	15.02	14.65	14.2	1238.56	2	0.00067	0.5	1578	0.00169
Q86YZ3	QSLGHGQHGSGSGQSPSPSRGR|3|0.9840@R(20)	QSLGHGQHGSGSGQSPSPSRGR	0.406667	0.244942	14.93	15.03	13.34	15.4	15.28	14.34	2161	3	-0.00056	0.3	852	0.00171
Q86YZ3	HGSGSGQSSGFGHKSSSGQSSGYTQHGSGSGHSSSYEQHGSRSGQSSR|4|0.9840@Q(7);0.9840@Q(38);0.9840@Q(45)	HGSGSGQSSGFGHKSSSGQSSGYTQHGSGSGHSSSYEQHGSRSGQSSR	-0.0766667	0.331193	13.85	14.65	14.58	14.79	14.66	13.42	4740.97	4	-0.02443	5.2	8647	0.00203
Q86YZ3	QEGSSTGQSSSHGQHGSGSSQSSSYGQQGSGSGQSPSR|4|-17.0265@Q(1)	QEGSSTGQSSSHGQHGSGSSQSSSYGQQGSGSGQSPSR	0.0166667	0.348822	14.47	14.8	14.71	16.02	15.85	14.26	3636.49	4	0.00181	0.5	1970	0.00251
Q86YZ3	SSSRGPYESGSGHSSGLGHQESR|3|0.9840@Q(20);-0.9840@R(23)	SSSRGPYESGSGHSSGLGHQESR	0.31	0.258676	16.58	17.09	16.27	17.65	17.76	16.8	2345.04	3	0.00096	0.4	1232	0.00264
Q86YZ3	YGQHGSGSRQSSGHGRQGSGSGQSPSRGR|4|0.9840@R(9);0.9840@Q(17);0.9840@R(27)	YGQHGSGSRQSSGHGRQGSGSGQSPSRGR	0.67	0.161851	15.6	16.56	14.48	15.84	15.34	15.03	2901.28	4	0.00196	0.7	861	0.00264
Q86YZ3	YGQHGSGSRQSSGHGRQGSGSGQSPSRGR|4|0.9840@R(9);0.9840@R(16);0.9840@R(27)	YGQHGSGSRQSSGHGRQGSGSGQSPSRGR	0.67	0.161851	15.6	16.56	14.48	15.84	15.34	15.03	2901.28	4	0.00196	0.7	861	0.00264
Q86YZ3	SSSNDTHGSGSGQSSGFSQHKSSSGQSSGYSQHGSGS|4|145.0197@K(21)	SSSNDTHGSGSGQSSGFSQHKSSSGQSSGYSQHGSGS	0.27	0.270644	15.29	15.76	14.96	16.06	15.17	14.41	3703.47	4	-0.01969	5.3	3490	0.00318
Q86YZ3	HGSGSGHSSSYGQHGSGSGWSSSSGR|3|0.9840@Q(13)	HGSGSGHSSSYGQHGSGSGWSSSSGR	1.26333	0.0660914	12.3	13.61	10.9	13.17	12.16	12.37	2477	3	-0.00847	3.4	1266	0.00318
Q86YZ3	QGSSAGSSSSYGQHGSGSR|2|	QGSSAGSSSSYGQHGSGSR	-0.486667	0.274981	12.9	14.83	12.81	10.16	13.07	12.33	1782.75	2	-0.00017	0.1	832	0.00429
Q86YZ3	SRGPYESGSGHSSGLGHRESR|4|	SRGPYESGSGHSSGLGHRESR	-1.61	0.102624	12.39	13.09	13.73	10.24	15	12.96	2199.02	4	0.00119	0.5	826	0.00457
Q86YZ3	SSSSGQHGSGLGESSGFGHHESSSGQSSSYSQHGSG|4|	SSSSGQHGSGLGESSGFGHHESSSGQSSSYSQHGSG	-0.213333	0.308078	14.25	14.63	13.02	14.53	15.11	12.58	3450.4	4	-0.00083	0.2	2739	0.00466
Q86YZ3	SGHSSVFGQHESGSGHS|3|	SGHSSVFGQHESGSGHS	0.196667	0.312877	13.98	14.4	11.94	13.83	13.91	12.19	1682.7	3	-0.00085	0.5	993	0.00469
Q86YZ3	SEDHGSSSGSSSSYGQHGSGSR|3|	SEDHGSSSGSSSSYGQHGSGSR	4.93333	0.138212	12.41	12.4	-3.32	12.17	10.92	10.24	2138.85	3	0.0016	0.7	886	0.00601
Q86YZ3	GSGSRQSPSYGR|2|0.9840@R(5)	GSGSRQSPSYGR	0.293333	0.274339	15.55	15.56	13.7	15.02	14.65	14.2	1238.56	2	0.00067	0.5	1578	0.0066
Q86YZ3	QHGASSGQSSSHGQHGSGSSQSSGYGR|4|-17.0265@Q(1)	QHGASSGQSSSHGQHGSGSSQSSGYGR	-0.333333	0.272642	14.72	14.88	13.81	14.6	14.47	12.52	2584.07	4	0.00318	1.2	734	0.00661
Q86YZ3	QSSGYSQHGSGSGHSSGYGQHGSR|3|-17.0265@Q(1)	QSSGYSQHGSGSGHSSGYGQHGSR	-1.69333	0.0549295	16.74	15.93	17.58	14.11	17.48	16.68	2373.97	3	-0.00303	1.3	2484	0.00662
Q86YZ3	SSSSGQHGSGLGESSGFGHHESSSGQSSS|4|	SSSSGQHGSGLGESSGFGHHESSSGQSSS	-0.02	0.347561	17.98	18.18	17.34	18.5	18.44	17.02	2734.11	4	-0.00112	0.4	2253	0.0069
Q86YZ3	YESGSGHSSGLGHR|2|	YESGSGHSSGLGHR	0.866667	0.253353	12.14	13.47	9.92	12.32	8.95	7.82	1429.63	2	-0.00052	0.4	1234	0.00723
Q86YZ3	QSLGHSPHGSGSGQSPSPSR|4|-17.0265@Q(1)	QSLGHSPHGSGSGQSPSPSR	0.44	0.233532	18.04	18.15	16.23	17.86	17.3	16.88	1928.87	4	-0.00924	4.8	811	0.00787
Q86YZ3	TGQSSSHGQHGSGSSQSSSYGQQGSGSGQSPSR|4|	TGQSSSHGQHGSGSSQSSSYGQQGSGSGQSPSR	0.71	0.199017	12.98	14.38	11.65	12.99	12.11	11.5	3165.33	4	-0.00132	0.4	898	0.00874
Q86YZ3	SSSGQSSGYSQHGSGSGHSSGYGQHGSR|3|	SSSGQSSGYSQHGSGSGHSSGYGQHGSR	0.343333	0.262939	13.41	13.71	12.51	14.43	14.67	13.48	2709.11	3	-0.00466	1.7	789	0.00986
Q86YZ3	SGHSSVFGQHESGSGHSS|2|	SGHSSVFGQHESGSGHSS	3.21333	0.0586352	9.83	12.8	6.57	12.84	12.97	13.37	1769.74	2	-0.00063	0.4	959	0.01056
Q86YZ3	QHGSGSSQSSSYGQQGSGSGQSPSR|2|-17.0265@Q(1)	QHGSGSSQSSSYGQQGSGSGQSPSR	-0.0666667	0.345848	13.38	13.82	9.33	11.87	12.14	8.96	2407	2	-0.00118	0.5	2190	0.01121
Q86YZ3	HGSGSGQSSGFGHHESSSWQSSG|3|	HGSGSGQSSGFGHHESSSWQSSG	0.233333	0.299477	15.9	16.7	14.81	16.54	16.46	14.63	2272.91	3	-0.00048	0.2	2717	0.01169
Q86YZ3	QSLGHGQHGSGSGQSPSPSR|2|-17.0265@Q(1)	QSLGHGQHGSGSGQSPSPSR	0.54	0.221346	11.85	13.37	10.88	12.29	12.87	11.56	1929.87	2	0.00075	0.4	1667	0.01171
Q86YZ3	SSSSGQHGSGLGESSGFGHHESSSGQSSS|3|	SSSSGQHGSGLGESSGFGHHESSSGQSSS	-0.1	0.328676	16.13	16.51	15.4	16.68	17.1	15.14	2734.11	3	-0.00173	0.6	2146	0.01316
Q86YZ3	GRHGSGSGHSSSYGQHGSGSGWSSSSGR|4|0.9840@Q(15)	GRHGSGSGHSSSYGQHGSGSGWSSSSGR	-1.80667	0.170969	13.88	14.78	12.74	7.92	15.05	13.55	2690.12	4	-0.01863	6.9	1193	0.01406
Q86YZ3	SSSSGQHGSGLGESSGFGHHESSSGQ|4|	SSSSGQHGSGLGESSGFGHHESSSGQ	-0.123333	0.316518	15.34	15.38	15.22	16.15	16	14.66	2473.01	4	0.00036	0.1	2315	0.01561
Q86YZ3	GHSSSYGQHGSGSGWSSSSGRHGSGS|3|	GHSSSYGQHGSGSGWSSSSGRHGSGS	0.786667	0.153037	17.4	18.59	16.08	17.92	18.08	17.41	2476.01	3	-0.00047	0.2	1009	0.0159
Q86YZ3	QSLQHSRHGSGSGQSPSPSR|3|0.9840@Q(14)	QSLQHSRHGSGSGQSPSPSR	0.596667	0.207919	15.77	16.25	14.48	16.48	15.01	14.32	2076.97	3	0.01513	7.3	884	0.01723
Q86YZ3	QEGSSTGQSSSHGQHGSGSSQSSSYGQQGSGSGQSPSR|4|	QEGSSTGQSSSHGQHGSGSSQSSSYGQQGSGSGQSPSR	0.506667	0.22244	13.29	14.41	12.42	13.81	13.2	12.21	3653.52	4	-0.00217	0.6	966	0.01885
Q86YZ3	QSLGHGQHGSGSGQSPSPSR|2|0.9840@Q(7);0.9840@Q(14)	QSLGHGQHGSGSGQSPSPSR	2.5	0.0590004	9.39	11.96	7.77	13.25	12.29	11.74	1948.86	2	-0.00324	1.7	963	0.01945
Q86YZ3	HGSGSSQSSSYGQQGSGSGQSPSR|3|	HGSGSSQSSSYGQQGSGSGQSPSR	0.183333	0.318948	13.67	14.14	11.26	12.49	12.55	11.4	2295.97	3	5e-05	0	1029	0.01964
Q86YZ3	GSSSRQSSSYGQHESASR|4|	GSSSRQSSSYGQHESASR	0.296667	0.272286	15.3	16.69	14.79	15	15.4	14.69	1896.83	4	0.01729	9.1	765	0.01982
Q86YZ3	SSSSGQHGSGLGESSGFGHHESSSGQSSSY|3|	SSSSGQHGSGLGESSGFGHHESSSGQSSSY	-0.483333	0.230749	15.17	14.81	14	15.17	15.63	13.37	2897.17	3	-0.00357	1.2	3527	0.02196
Q86YZ3	QSLGHGQHGSGSGQSPSPSR|3|79.9663@S(17)	QSLGHGQHGSGSGQSPSPSR	0.63	0.17856	15.98	16.86	14.64	16.16	15.86	15.35	2026.86	3	-0.00041	0.2	944	0.02848
Q86YZ3	QSLGHGQHGSGSGQSPSPSRGR|3|0.9840@Q(14)	QSLGHGQHGSGSGQSPSPSRGR	0.403333	0.245692	14.93	15.03	13.34	15.39	15.28	14.34	2161	3	-0.00039	0.2	905	0.03015
Q86YZ3	GSGSRQSPSYGRHGSGSGR|4|	GSGSRQSPSYGRHGSGSGR	-1.01	0.148954	14.93	15.41	14.47	12.86	14.3	12.4	1875.87	4	0.00065	0.3	801	0.03305
Q86YZ3	QGSGSGQSPGHGQRGSGSR|3|43.0058@Q(1);0.9840@Q(7)	QGSGSGQSPGHGQRGSGSR	-0.02	0.347243	20.12	20.05	19.8	19.96	19.26	19.11	1826.8	3	0.00038	0.2	4674	0.03442
Q86YZ3	QHGSGSGHSSGYGQHGSR|4|-17.0265@Q(1)	QHGSGSGHSSGYGQHGSR	-0.166667	0.297047	14.72	14.93	14.4	14.25	14.27	13.71	1764.73	4	0.00038	0.2	773	0.04352
Q86YZ3	QGSSAGSSSSYGQHGSGSR|2|0.9840@Q(1);-18.0106@S(3)	QGSSAGSSSSYGQHGSGSR	0.516667	0.178849	14.13	14.84	13.3	14.34	14.13	13.93	1765.73	2	-0.00124	0.7	1597	0.05574
Q86YZ3	QGSSAGSSSSYGQHGSGSR|2|0.9840@Q(1);-18.0106@S(4)	QGSSAGSSSSYGQHGSGSR	0.516667	0.178849	14.13	14.84	13.3	14.34	14.13	13.93	1765.73	2	-0.00124	0.7	1597	0.05641
Q86YZ3	GSGSGWSSSRGPYESGSGHSSGLGHR|3|	GSGSGWSSSRGPYESGSGHSSGLGHR	-0.653333	0.255973	12.09	10.25	10.47	13.16	14.64	11.83	2532.11	3	-0.00138	0.5	3147	0.06594
Q86YZ3	SSSSGQHGSGLGESSGFGHHESSSGQSSSYSQHGSGSGHSSGYGQHGSR|4|-2.0156@S(14);0.9840@Q(32)	SSSSGQHGSGLGESSGFGHHESSSGQSSSYSQHGSGSGHSSGYGQHGSR	-9.32	0.0437731	8.99	-3.32	9.95	-3.32	13.08	10.7	4746.92	4	-0.04049	8.5	2024	0.07049
Q86YZ3	QSLGHGRQGSGSRQSPSHVR|4|0.9840@Q(1);0.9840@Q(8)	QSLGHGRQGSGSRQSPSHVR	0.653333	0.211534	13.69	14.43	11.49	13.84	13.57	12.44	2119.03	4	-0.00043	0.2	1050	0.07224
Q86YZ3	SSSSGQHGSGLGESSGFGHHESSSGQSSSYSQHGSGSGHSSGYGQHGSR|4|-2.0156@S(15);0.9840@Q(32)	SSSSGQHGSGLGESSGFGHHESSSGQSSSYSQHGSGSGHSSGYGQHGSR	-9.32	0.0437731	8.99	-3.32	9.95	-3.32	13.08	10.7	4746.92	4	-0.04049	8.5	2024	0.07305
Q86YZ3	QGSGSRQSPSHVRHGSGSGHSSSHGQHGSGSSYSYSRGH|3|	QGSGSRQSPSHVRHGSGSGHSSSHGQHGSGSSYSYSRGH	21.4733	5.25e-06	-3.32	17.55	-3.32	19.2	-3.32	17.71	3946.73	3	0.00042	0.1	14913	0.07797
Q86YZ3	SSSSGQHGSGLGESSGFGHHESSSGQSSSYSQHG|4|	SSSSGQHGSGLGESSGFGHHESSSGQSSSYSQHG	0.0233333	0.348266	13.03	13.42	11.31	13.09	13.74	11.64	3306.34	4	-0.00258	0.8	2691	0.07799
Q86YZ3	GQHESGSGQGYSQHGSASGHFSSQG|2|	GQHESGSGQGYSQHGSASGHFSSQG	14.89	0.00929332	5.1	18.54	-3.32	19.9	10.2	18.21	2460.01	2	0.00064	0.3	5516	0.08265
Q86YZ3	NSYSGQSSSYGEQNSDSHQSSGRGQCGSGSGQ|3|0.9840@Q(13);0.9840@Q(25);44.0262@C(26);0.9840@Q(32)	NSYSGQSSSYGEQNSDSHQSSGRGQCGSGSGQ	-0.146667	0.299599	19.21	19.24	18.77	18.79	18.93	18.44	3256.24	3	-0.00827	2.5	1346	0.09088
Q86YZ3	NSYSGQSSSYGEQNSDSHQSSGRGQCGSGSGQ|3|0.9840@N(14);0.9840@Q(25);44.0262@C(26);0.9840@Q(32)	NSYSGQSSSYGEQNSDSHQSSGRGQCGSGSGQ	-0.146667	0.299599	19.21	19.24	18.77	18.79	18.93	18.44	3256.24	3	-0.00827	2.5	1346	0.09088
Q86YZ3	SSSGQHGSGLGESSGFGHHESSSGQSSSYSQHGS|4|	SSSGQHGSGLGESSGFGHHESSSGQSSSYSQHGS	0.0233333	0.348266	13.03	13.42	11.31	13.09	13.74	11.64	3306.34	4	-0.00258	0.8	2691	0.09983
Q92823	LLEDLVQPPTITQQSPK|2|	LLEDLVQPPTITQQSPK	25.2567	4.79e-06	-3.32	20.96	-3.32	23.13	-3.32	21.72	1906.04	2	-0.00157	0.8	16045	0
Q92823	ISWLTNGVPIEIAPDDPSR|2|0.9840@N(6)	ISWLTNGVPIEIAPDDPSR	12.8067	0.0026287	11.43	20.59	4.19	22.5	10	20.95	2080.05	2	-0.00134	0.6	21351	0
Q92823	SVQLSWTPGDDNNSPITK|2|0.9840@N(12)	SVQLSWTPGDDNNSPITK	22.4433	6.02e-06	-3.32	18.12	-3.32	20.4	-3.32	18.85	1958.92	2	-0.00102	0.5	14207	0
Q92823	IVNPTLDSLTLEWDPPSHPNGILTEYTLK|3|0.9840@N(20)	IVNPTLDSLTLEWDPPSHPNGILTEYTLK	12.3733	0.0292097	12.74	19.66	-3.32	21.36	11.42	16.94	3263.66	3	-0.00279	0.9	23807	0
Q92823	SVQLSWTPGDDNNSPITK|2|0.9840@N(13)	SVQLSWTPGDDNNSPITK	22.4333	6.02e-06	-3.32	18.11	-3.32	20.39	-3.32	18.84	1958.92	2	-0.00102	0.5	14207	0
Q92823	KIDGDTIIFSNVQER|2|	KIDGDTIIFSNVQER	24.0467	9.64e-06	-3.32	19.17	-3.32	22.45	-3.32	20.56	1733.89	2	0.00046	0.3	11357	0
Q92823	VQALNDMGFAPEPAVVMGHSGEDLPMVAPGNVR|3|15.9949@M(7)	VQALNDMGFAPEPAVVMGHSGEDLPMVAPGNVR	3.31333	0.00823327	16.51	18.94	15.82	20.71	17.13	19.75	3420.63	3	-0.0027	0.8	18064	0
Q92823	AAPYWITAPQNLVLSPGEDGTLICR|2|44.0262@C(24)	AAPYWITAPQNLVLSPGEDGTLICR	23.09	5.65e-06	-3.32	19.07	-3.32	21.07	-3.32	19.17	2728.39	2	-0.00467	1.7	21549	0
Q92823	DYIIDPR|2|	DYIIDPR	10.43	0.000746022	13.57	20.67	10.77	23.33	10.4	22.03	890.45	2	0.00044	0.5	9216	0
Q92823	GAAVSNNIVVRPSR|3|0.9840@N(6)	GAAVSNNIVVRPSR	9.69	0.00030196	11.17	19.36	10.66	22.23	11.12	20.43	1439.78	3	0.0001	0.1	5054	0
Q92823	VVNGKGEGPASPDR|2|0.9840@N(3)	VVNGKGEGPASPDR	9.02333	0.00177788	6.61	17.11	10.27	19.1	10.49	18.23	1382.68	2	0.00065	0.5	1479	0
Q92823	VMAVNSIGK|2|15.9949@M(2)	VMAVNSIGK	4.04667	0.00556727	15.58	18.42	15.46	20.86	15.32	19.22	933.495	2	0.0001	0.1	2799	0
Q92823	GAAVSNNIVVRPSR|2|	GAAVSNNIVVRPSR	23.3067	8.34e-06	-3.32	18.55	-3.32	21.53	-3.32	19.88	1438.8	2	0.00017	0.1	4352	0
Q92823	VQALNDMGFAPEPAVVMGHSGEDLPMVAPGNVR|3|15.9949@M(26)	VQALNDMGFAPEPAVVMGHSGEDLPMVAPGNVR	5.45	0.00184254	13.95	18.09	12.92	20.19	14.09	19.03	3420.63	3	-0.00317	0.9	18370	0
Q92823	SVQLSWTPGDDNNSPITK|2|	SVQLSWTPGDDNNSPITK	20.1267	0.00812808	12.01	20.85	-3.32	23.15	-3.32	21.75	1957.94	2	-0.00046	0.2	13461	0
Q92823	ASEPDKNPTAVEGLGSEPDNLVITWKPLNGFESNGPGLQYK|4|0.9840@N(34)	ASEPDKNPTAVEGLGSEPDNLVITWKPLNGFESNGPGLQYK	23.0333	8.95e-06	-3.32	19.21	-3.32	21.41	-3.32	18.52	4369.14	4	0.00285	0.7	20510	0
Q92823	ERPPTFLTPEGNASNKEELR|3|	ERPPTFLTPEGNASNKEELR	3.09667	0.0387337	14.75	18.32	16.45	21.21	18.64	19.6	2284.14	3	-0.00191	0.8	8111	0
Q92823	ISWLTNGVPIEIAPDDPSR|2|	ISWLTNGVPIEIAPDDPSR	13.1233	0.0234554	11.42	18.43	-3.32	21.19	12.2	20.05	2079.06	2	-0.00117	0.6	20629	0
Q92823	GAAVSNNIVVRPSR|3|	GAAVSNNIVVRPSR	22.1567	0.00277135	8.72	21.42	-3.32	24.33	-3.32	22.8	1438.8	3	0.00033	0.2	4589	0
Q92823	SLPSEASEQYLTK|2|	SLPSEASEQYLTK	17.8967	0.00643924	-3.32	21.36	7.69	24.26	10.17	22.61	1451.71	2	-0.00056	0.4	9366	0
Q92823	IVNPTLDSLTLEWDPPSHPNGILTEYTLK|3|	IVNPTLDSLTLEWDPPSHPNGILTEYTLK	6.52333	0.00316952	12.9	18.02	11.64	20.7	11.81	17.2	3262.68	3	-0.00245	0.8	22816	0
Q92823	ASEPDKNPTAVEGLGSEPDNLVITWKPLNGFESNGPGLQYK|4|0.9840@N(29);0.9840@N(34)	ASEPDKNPTAVEGLGSEPDNLVITWKPLNGFESNGPGLQYK	22.45	1.15e-05	-3.32	19.02	-3.32	20.78	-3.32	17.59	4370.12	4	-0.00039	0.1	21159	0
Q92823	LSPYVNYSFR|2|	LSPYVNYSFR	9.96667	0.000132896	10.74	19.59	11.01	21.75	10.56	20.87	1244.62	2	4e-05	0	12132	0
Q92823	VFNTPEGVPSAPSSLK|2|	VFNTPEGVPSAPSSLK	21.89	0.00329083	-3.32	21.6	9.24	24.19	-3.32	22.48	1628.84	2	-0.00037	0.2	11567	0
Q92823	GNVLSLECIAEGLPTPIIYWAK|2|44.0262@C(8)	GNVLSLECIAEGLPTPIIYWAK	17.09	0.00636939	-3.32	18.26	-3.32	19.88	7.56	14.05	2430.29	2	-0.00281	1.2	26741	0
Q92823	IDGDTIIFSNVQER|2|	IDGDTIIFSNVQER	5.37667	0.00228325	12.83	16.8	12.08	19.23	13.07	18.08	1605.8	2	-9e-05	0.1	14212	0
Q92823	VSQGLNGDLYFSNVLPEDTREDYICYAR|3|0.9840@N(13);44.0262@C(25)	VSQGLNGDLYFSNVLPEDTREDYICYAR	13.6733	0.0183597	-3.32	19.21	10.03	21.02	11.64	19.14	3281.52	3	-0.00314	1	20537	0
Q92823	TLQIIHVSEADSGNYQCIAK|3|44.0262@C(17)	TLQIIHVSEADSGNYQCIAK	19.6233	0.00507698	-3.32	19.22	9.3	22.4	-3.32	19.91	2233.1	3	0.00054	0.2	12334	0
Q92823	KIDGDTIIFSNVQER|3|	KIDGDTIIFSNVQER	21.6167	0.0024116	8.01	20.85	-3.32	23.52	-3.32	21.85	1733.89	3	-8e-05	0	11371	0
Q92823	VMAVNSIGK|2|	VMAVNSIGK	11.4067	0.000300784	11.06	19.78	9.6	22.93	9.27	21.44	917.5	2	0.00054	0.6	5201	0
Q92823	VQALNDMGFAPEPAVVMGHSGEDLPMVAPGNVR|3|15.9949@M(17);15.9949@M(26)	VQALNDMGFAPEPAVVMGHSGEDLPMVAPGNVR	14.16	0.0122045	-3.32	18.1	8.54	20.22	9.58	18.96	3436.62	3	-0.0061	1.8	16666	0
Q92823	ASEPDKNPTAVEGLGSEPDNLVITWKPLNGFESNGPGLQYK|4|0.9840@N(29);0.9840@Q(39)	ASEPDKNPTAVEGLGSEPDNLVITWKPLNGFESNGPGLQYK	22.45	1.15e-05	-3.32	19.02	-3.32	20.78	-3.32	17.59	4370.12	4	-0.00578	1.3	20055	0
Q92823	VSQGLNGDLYFSNVLPEDTR|2|0.9840@N(6)	VSQGLNGDLYFSNVLPEDTR	22.93	5.17e-06	-3.32	18.79	-3.32	20.76	-3.32	19.28	2224.06	2	-0.00117	0.5	19333	0
Q92823	VQALNDMGFAPEPAVVMGHSGEDLPMVAPGNVR|3|15.9949@M(7);15.9949@M(26)	VQALNDMGFAPEPAVVMGHSGEDLPMVAPGNVR	14.0867	0.0123788	-3.32	18.04	8.68	20.16	9.47	18.89	3436.62	3	-0.0061	1.8	16666	0
Q92823	NEVHLEIK|2|	NEVHLEIK	16.2033	0.00762986	7.95	19.43	9	22.47	-3.32	20.34	980.529	2	0.00123	1.3	4318	0
Q92823	YIVSGTPTFVPYLIK|2|	YIVSGTPTFVPYLIK	24.7067	5.05e-06	-3.32	20.4	-3.32	22.62	-3.32	21.14	1696.94	2	0.00036	0.2	19959	0
Q92823	NLNFSTR|2|	NLNFSTR	6.06333	0.00378156	15.88	19.21	13.31	21.99	14.42	20.6	850.43	2	0.00012	0.1	5146	0
Q92823	ENIVIQCEAK|2|44.0262@C(7)	ENIVIQCEAK	12.4167	0.000366513	11.51	20.67	8.43	23.41	8.76	21.87	1189.6	2	1e-05	0	6417	0
Q92823	LLEDLVQPPTITQQSPK|3|	LLEDLVQPPTITQQSPK	13.7633	0.0182048	-3.32	17.83	8.69	21.37	12.14	19.6	1906.04	3	-0.00023	0.1	16072	0
Q92823	VQALNDMGFAPEPAVVMGHSGEDLPMVAPGNVR|3|15.9949@M(7);15.9949@M(17);15.9949@M(26)	VQALNDMGFAPEPAVVMGHSGEDLPMVAPGNVR	16.82	0.00839829	-3.32	17.13	9.63	18.74	-3.32	17.58	3452.62	3	-0.00481	1.4	13813	0
Q92823	QPEYAVVQR|2|-17.0265@Q(1)	QPEYAVVQR	23.5167	8.92e-06	-3.32	18.6	-3.32	21.7	-3.32	20.29	1071.54	2	-0.00015	0.1	9374	0
Q92823	TLQIIHVSEADSGNYQCIAK|2|44.0262@C(17)	TLQIIHVSEADSGNYQCIAK	21.2	1.85e-05	-3.32	16.34	-3.32	19.77	-3.32	17.53	2233.1	2	-0.0012	0.5	12325	0
Q92823	AAPYWITAPQNLVLSPGEDGTLICR|3|44.0262@C(24)	AAPYWITAPQNLVLSPGEDGTLICR	4.68	0.01768	16.99	19.94	13.27	22.08	17.32	19.6	2728.39	3	-0.00192	0.7	23203	0
Q92823	VQALNDMGFAPEPAVVMGHSGEDLPMVAPGNVR|3|15.9949@M(17)	VQALNDMGFAPEPAVVMGHSGEDLPMVAPGNVR	3.40667	0.00812117	16.53	18.98	15.82	20.84	17.17	19.92	3420.63	3	-0.00255	0.7	17884	0
Q92823	AETYEGVYQCTAR|2|44.0262@C(10)	AETYEGVYQCTAR	15.36	0.0175971	14.54	20.54	8.03	23.04	-3.32	21.75	1533.68	2	-0.00062	0.4	7456	0
Q92823	VVNGKGEGPASPDR|3|0.9840@N(3)	VVNGKGEGPASPDR	5.33	0.00104956	14.74	19.32	14.48	21	14.81	19.7	1382.68	3	-0.00042	0.3	1595	0
Q92823	ERPPTFLTPEGNASNK|3|	ERPPTFLTPEGNASNK	6.37667	0.00149869	11.72	16.48	11.73	19.24	10.97	17.83	1756.87	3	-0.00116	0.7	7299	0
Q92823	GSMVSFECK|2|44.0262@C(8)	GSMVSFECK	15.39	0.00853151	-3.32	18.57	7.5	21.27	9.17	19.68	1030.45	2	0.00011	0.1	7756	0
Q92823	DSTGTYTCVAR|2|44.0262@C(8)	DSTGTYTCVAR	24.5433	6.77e-06	-3.32	19.84	-3.32	22.73	-3.32	21.1	1216.54	2	-4e-05	0	4859	0
Q92823	VQALNDMGFAPEPAVVMGHSGEDLPMVAPGNVR|3|15.9949@M(7);15.9949@M(17)	VQALNDMGFAPEPAVVMGHSGEDLPMVAPGNVR	14.11	0.0126395	-3.32	18.14	8.65	20.25	9.72	18.99	3436.62	3	-0.00445	1.3	15018	0
Q92823	EDYICYAR|2|44.0262@C(5)	EDYICYAR	7.74333	0.000633463	12.37	18.72	12.46	21.38	11.77	19.73	1075.46	2	-0.00035	0.3	8439	0
Q92823	EKEPAEGNESSEAPSPVNAMNSFV|2|15.9949@M(20)	EKEPAEGNESSEAPSPVNAMNSFV	19.07	0.000139263	-3.32	14.49	-3.32	18.86	-3.32	13.9	2535.11	2	-0.00311	1.2	11160	0
Q92823	VQALNDMGFAPEPAVVMGHSGEDLPMVAPGNVR|4|15.9949@M(7);15.9949@M(26)	VQALNDMGFAPEPAVVMGHSGEDLPMVAPGNVR	10.82	0.0301082	9.52	14.2	-3.32	18.46	10.94	16.94	3436.62	4	-0.00064	0.2	16678	0
Q92823	GNVLSLECIAEGLPTPIIYWAK|2|44.0262@C(8);31.9898@W(20)	GNVLSLECIAEGLPTPIIYWAK	17.1	0.00151448	-3.32	14.39	-3.32	18.06	-3.32	8.89	2462.28	2	-0.00331	1.3	26730	0
Q92823	VQALNDMGFAPEPAVVMGHSGEDLPMVAPGNVR|3|15.9949@M(7);15.9949@P(25)	VQALNDMGFAPEPAVVMGHSGEDLPMVAPGNVR	14.0133	0.0124925	-3.32	17.95	8.54	20.06	9.54	18.79	3436.62	3	-0.0015	0.4	16748	0
Q92823	EKLEPITLQSGQSLVLPCRPPIGLPPPIIFWMDNSFQR|4|44.0262@C(18);15.9949@P(21);15.9949@M(32)	EKLEPITLQSGQSLVLPCRPPIGLPPPIIFWMDNSFQR	5.67667	0.185706	8.97	16.31	-3.32	17.89	8.2	-3.32	4392.3	4	-0.00337	0.8	24613	0
Q92823	AFVNVLAEPPR|2|	AFVNVLAEPPR	12.0867	0.0210954	10.68	16.1	8.95	19.06	-3.32	17.41	1211.67	2	0.00014	0.1	12575	0
Q92823	VQALNDMGFAPEPAVVMGHSGEDLPMVAPGNVR|4|15.9949@M(17)	VQALNDMGFAPEPAVVMGHSGEDLPMVAPGNVR	4.00667	0.0357778	12.36	14.39	11.07	18.87	15.23	17.42	3420.63	4	-0.0013	0.4	17833	0
Q92823	NALGAIHHTISVR|3|0.9840@N(1)	NALGAIHHTISVR	12.6033	0.0162625	9.25	16.15	8.34	19.33	-3.32	16.6	1388.75	3	0.00032	0.2	9268	0
Q92823	THGMLPGLEPFSHYTLNVR|4|15.9949@M(4)	THGMLPGLEPFSHYTLNVR	3.56667	0.0201279	13.26	15.71	13.69	19.46	13.83	16.31	2184.08	4	-0.00023	0.1	13947	0
Q92823	EKLEPITLQSGQSLVLPCRPPIGLPPPIIFWMDNSFQR|4|15.9949@P(17);44.0262@C(18);15.9949@M(32)	EKLEPITLQSGQSLVLPCRPPIGLPPPIIFWMDNSFQR	5.67667	0.185706	8.97	16.31	-3.32	17.89	8.2	-3.32	4392.3	4	-0.00337	0.8	24613	0
Q92823	EKLEPITLQSGQSLVLPCRPPIGLPPPIIFWMDNSFQR|4|44.0262@C(18);15.9949@P(20);15.9949@M(32)	EKLEPITLQSGQSLVLPCRPPIGLPPPIIFWMDNSFQR	5.67667	0.185706	8.97	16.31	-3.32	17.89	8.2	-3.32	4392.3	4	-0.00789	1.8	24460	0
Q92823	THGMLPGLEPFSHY|2|15.9949@M(4)	THGMLPGLEPFSHY	9.79667	0.0409455	8.89	12.83	-3.32	19.42	10.65	13.36	1600.73	2	-0.00141	0.9	12605	0
Q92823	GAAVSNNIVVRPSR|3|0.9840@N(7)	GAAVSNNIVVRPSR	9.74333	0.000292765	11.17	19.35	10.68	22.22	10.92	20.43	1439.78	3	-0.00043	0.3	5655	0
Q92823	VSQGLNGDLYFSNVLPEDTREDYICYAR|3|0.9840@N(6);44.0262@C(25)	VSQGLNGDLYFSNVLPEDTREDYICYAR	13.6767	0.0183348	-3.32	19.21	10.04	21.03	11.62	19.13	3281.52	3	-0.00314	1	20537	0
Q92823	IVNPTLDSLTLEWDPPSHPNGILTEYTLK|3|31.9898@W(13);0.9840@N(20)	IVNPTLDSLTLEWDPPSHPNGILTEYTLK	10.9433	0.0287492	11.2	16.1	-3.32	18.48	9.3	15.43	3295.65	3	-0.00436	1.3	22780	0
Q92823	HHQTEVSGTQTTAQLK|3|	HHQTEVSGTQTTAQLK	16.69	0.00636309	-3.32	16.03	-3.32	18.98	8.13	16.55	1764.88	3	-5e-05	0	1659	0
Q92823	SVQLSWTPGDDNNSPITK|3|	SVQLSWTPGDDNNSPITK	6.94	0.003551	10.82	17.06	11.8	20.76	13.16	18.78	1957.94	3	0	0	13452	0
Q92823	THGMLPGLEPFSHYTLNVR|3|15.9949@M(4)	THGMLPGLEPFSHYTLNVR	1.77333	0.0478561	16.08	16.7	15.79	19.29	16.39	17.59	2184.08	3	-0.00048	0.2	13934	0
Q92823	THGMLPGLEPFSHYTLNVR|4|	THGMLPGLEPFSHYTLNVR	1.07667	0.121916	16.68	17.08	17.03	19.67	17.6	17.79	2168.08	4	-0.00013	0.1	15605	0
Q92823	ERPPTFLTPEGNASNK|2|	ERPPTFLTPEGNASNK	13.6333	0.0127577	-3.32	12.15	8.46	16.15	-3.32	14.42	1756.87	2	-0.00033	0.2	7267	0
Q92823	GNVLSLECIAEGLPTPIIYWAK|3|44.0262@C(8)	GNVLSLECIAEGLPTPIIYWAK	19.0933	0.000439854	-3.32	16.65	-3.32	18.97	-3.32	11.7	2430.29	3	-0.00161	0.7	27125	0
Q92823	VQALNDMGFAPEPAVVMGHSGEDLPMVAPGNVR|4|15.9949@M(17);15.9949@M(26)	VQALNDMGFAPEPAVVMGHSGEDLPMVAPGNVR	10.8367	0.030151	9.54	14.22	-3.32	18.51	10.97	16.97	3436.62	4	-0.00064	0.2	16678	0
Q92823	THGMLPGLEPFSHY|3|	THGMLPGLEPFSHY	14.9267	0.017433	10.83	14.33	-3.32	20.17	-3.32	14.47	1584.74	3	-0.00038	0.2	14740	0
Q92823	THGMLPGLEPFSHY|3|15.9949@M(4)	THGMLPGLEPFSHY	1.67333	0.10906	15.44	15.89	16.09	20.14	16.31	16.83	1600.73	3	6e-05	0	12598	0
Q92823	EKEPAEGNESSEAPSPVNAMNSFV|2|0.9840@N(21)	EKEPAEGNESSEAPSPVNAMNSFV	17.19	0.000269642	-3.32	11.89	-3.32	17.2	-3.32	12.52	2520.1	2	-0.00291	1.2	13814	0
Q92823	VQALNDMGFAPEPAVVMGHSGEDLPMVAPGNVR|4|15.9949@M(7)	VQALNDMGFAPEPAVVMGHSGEDLPMVAPGNVR	4.12667	0.0286602	12.67	14.38	11	18.84	14.56	17.39	3420.63	4	-2e-05	0	18051	0
Q92823	ASEPDKNPTAVEGLGSEPDNLVITWKPLNGFESNGPGLQYK|4|0.9840@N(20);0.9840@N(34)	ASEPDKNPTAVEGLGSEPDNLVITWKPLNGFESNGPGLQYK	15.25	0.0157835	11.03	17.04	-3.32	19.05	-3.32	14.05	4370.12	4	-0.00491	1.1	21497	0
Q92823	VSQGLNGDLYFSNVLPEDTR|2|	VSQGLNGDLYFSNVLPEDTR	16.89	0.01001	10.22	16.1	-3.32	19.8	-3.32	18.35	2223.08	2	-0.00131	0.6	18466	0
Q92823	THGMLPGLEPFSHYTLNVR|3|	THGMLPGLEPFSHYTLNVR	4.93667	0.012003	12.54	15.45	11.45	19.31	11.38	15.42	2168.08	3	-0.00027	0.1	15615	0
Q92823	VVNGKGEGPASPDR|2|	VVNGKGEGPASPDR	16.7633	0.000268461	-3.32	10.2	-3.32	15.26	-3.32	14.87	1381.69	2	-0.00019	0.1	1071	0
Q92823	VQALNDMGFAPEPAVVMGHSGEDLPMVAPGNVR|4|15.9949@M(7);15.9949@M(17);15.9949@M(26)	VQALNDMGFAPEPAVVMGHSGEDLPMVAPGNVR	5.03	0.00952888	10.91	13.93	9.21	17.36	11.77	15.69	3452.62	4	0.00035	0.1	13776	0
Q92823	GSPLPTIEWFK|2|	GSPLPTIEWFK	4.40333	0.00731353	11.05	14.23	12.08	17.09	10.63	15.65	1273.67	2	0.00057	0.4	17855	0
Q92823	EKEPAEGNESSEAPSPVNAMNSFV|3|15.9949@M(20)	EKEPAEGNESSEAPSPVNAMNSFV	19.9433	5.84e-05	-3.32	15.09	-3.32	19.23	-3.32	15.55	2535.11	3	-0.00095	0.4	11200	0
Q92823	ASEPDKNPTAVEGLGSEPDNLVITWKPLNGFESNGPGLQYK|4|0.9840@N(29)	ASEPDKNPTAVEGLGSEPDNLVITWKPLNGFESNGPGLQYK	14.6033	0.0129157	9.68	18.93	9.64	21.65	-3.32	19.23	4369.14	4	-0.00834	1.9	19573	0
Q92823	VQALNDMGFAPEPAVVMGHSGEDLPMVAPGNVR|4|15.9949@M(7);15.9949@M(17)	VQALNDMGFAPEPAVVMGHSGEDLPMVAPGNVR	2.05333	0.0781545	12.97	13.08	14.03	17.21	13.71	16.58	3436.62	4	-0.00171	0.5	15056	0
Q92823	NFEKTLQIIHVSEADSGNYQCIAK|4|44.0262@N(1);44.0262@C(21)	NFEKTLQIIHVSEADSGNYQCIAK	2.73667	0.0597836	12.32	13.34	10.92	16.94	10.77	11.94	2795.38	4	-0.00273	1	14147	0
Q92823	ISWLTNGVPIEIAPDDPSR|3|	ISWLTNGVPIEIAPDDPSR	5.13333	0.0117023	12.83	15.01	12.73	18.5	9.98	17.43	2079.06	3	-0.00026	0.1	20659	0
Q92823	NALGAIHHTISVR|3|	NALGAIHHTISVR	20.8367	0.00509596	-3.32	20.31	10	24.24	-3.32	21.32	1387.77	3	-0.00049	0.4	5945	0
Q92823	YIVSGTPTFVPYLIK|3|	YIVSGTPTFVPYLIK	7.38667	0.135005	9.98	-3.32	-3.32	16.07	-3.32	12.75	1696.94	3	-0.00012	0.1	19983	0
Q92823	IVNPTLDSLTLEWDPPSHPNGILTEYTLK|4|0.9840@N(20)	IVNPTLDSLTLEWDPPSHPNGILTEYTLK	3.07	0.0288009	12.84	15.67	13.32	18.19	12.68	14.19	3263.66	4	-0.00189	0.6	23755	0
Q92823	ERPPTFLTPEGNASNKEELR|3|-18.0106@E(1)	ERPPTFLTPEGNASNKEELR	5.76333	0.128626	12.61	11.24	-3.32	15.49	13.07	12.92	2266.13	3	0.00047	0.2	10578	0
Q92823	VQALNDMGFAPENAVVMGHSGEDLPMVAPGNVR|3|15.9949@M(7)	VQALNDMGFAPENAVVMGHSGEDLPMVAPGNVR	9.47	0.0581882	14.02	16.12	-3.32	18.48	13.11	17.62	3437.62	3	-0.00769	2.2	15784	0
Q92823	GAAVSNNIVVRPSR|2|0.9840@N(7)	GAAVSNNIVVRPSR	16.8333	0.00738086	-3.32	15.96	8.8	19.33	-3.32	17.37	1439.78	2	-0.00015	0.1	5029	0
Q92823	VQALNDMGFAPEPAVVMGHSGEDLPMVAPGNVR|3|0.9840@N(5);15.9949@M(7);15.9949@M(17)	VQALNDMGFAPEPAVVMGHSGEDLPMVAPGNVR	10.4467	0.0511791	14.08	11.44	-3.32	14.16	-3.32	13.18	3437.61	3	-0.01895	5.5	15784	0
Q92823	IVNPTLDSLTLEWDPPSHPNGILTEYTLK|3|0.9840@N(20);-18.0106@T(24)	IVNPTLDSLTLEWDPPSHPNGILTEYTLK	6.67333	0.0952113	11.53	12.89	-3.32	16.48	10.85	9.71	3245.65	3	-0.00439	1.4	23424	0
Q92823	EKLEPITLQSGQSL|2|	EKLEPITLQSGQSL	18.57	8.27e-05	-3.32	12.92	-3.32	17.5	-3.32	15.33	1541.83	2	-0.00054	0.4	13228	0
Q92823	FIIEYEDAMHKPGLW|3|	FIIEYEDAMHKPGLW	11.3167	0.029297	9.67	10.52	-3.32	16.7	-3.32	9.76	1847.89	3	-0.00017	0.1	18159	0
Q92823	VQALNDMGFAPEPAVVMGHSGEDLPMVAPGNVR|4|15.9949@D(23)	VQALNDMGFAPEPAVVMGHSGEDLPMVAPGNVR	3.97333	0.0378059	11.95	14.25	11.36	18.86	15.3	17.42	3420.63	4	-0.0013	0.4	17833	0
Q92823	VSQGLNGDLYFSNVLPEDTR|2|0.9840@Q(3)	VSQGLNGDLYFSNVLPEDTR	22.93	5.17e-06	-3.32	18.79	-3.32	20.76	-3.32	19.28	2224.06	2	-0.00212	1	18075	0
Q92823	VQALNDMGFAPEPAVVMGHSGEDLPMVAPGNVR|3|0.9840@N(5)	VQALNDMGFAPEPAVVMGHSGEDLPMVAPGNVR	13.1	0.0178563	-3.32	12.38	9.79	16.26	-3.32	13.81	3405.62	3	-0.00081	0.2	20158	0
Q92823	VQALNDMGFAPEPAVVMGHSGEDLPMVAPGNVR|4|15.9949@M(26)	VQALNDMGFAPEPAVVMGHSGEDLPMVAPGNVR	4.22333	0.0246511	11.51	12.95	10.06	17.85	12.51	15.95	3420.63	4	-0.00218	0.6	18376	0
Q92823	KEDSDDSLVDYGEGVNGQFNEDGSFIGQYSGK|3|0.9840@Q(18)	KEDSDDSLVDYGEGVNGQFNEDGSFIGQYSGK	16.5733	0.000328042	-3.32	13.24	-3.32	16.2	-3.32	10.32	3456.48	3	-0.00712	2.1	17798	0
Q92823	EKEPAEGNESSEAPSPVNAMNSFV|2|0.9840@N(18)	EKEPAEGNESSEAPSPVNAMNSFV	14.92	0.000938624	-3.32	9.11	-3.32	15.61	-3.32	10.08	2520.1	2	-0.00455	1.8	14093	0
Q92823	IVNPTLDSLTLEWDPPSHPNGILTEYTLK|3|-17.0265@N(20)	IVNPTLDSLTLEWDPPSHPNGILTEYTLK	6.59	0.09718	11.53	12.64	-3.32	16.48	10.85	9.71	3245.65	3	-0.00429	1.3	23424	0
Q92823	ASEPDKNPTAVEGLGSEPDNLVITWK|3|	ASEPDKNPTAVEGLGSEPDNLVITWK	13.76	0.0140555	-3.32	12.99	8.97	17.16	-3.32	13.46	2766.37	3	-0.00072	0.3	16395	0
Q92823	ISWLTNGVPIEIAPDDPSR|3|0.9840@N(6)	ISWLTNGVPIEIAPDDPSR	13.5833	0.027736	-3.32	12.67	-3.32	18.15	13.05	16.34	2080.05	3	-0.00081	0.4	21343	0
Q92823	IVNPTLDSLTLEWDPPSHPNGILTEYTLK|4|	IVNPTLDSLTLEWDPPSHPNGILTEYTLK	2.26	0.102158	13.21	13.76	11.93	17.48	11.14	11.82	3262.68	4	-0.00151	0.5	22851	0
Q92823	NFEKTLQIIHVSEADSGNYQCIAK|4|44.0262@K(4);44.0262@C(21)	NFEKTLQIIHVSEADSGNYQCIAK	2.73667	0.0597836	12.32	13.34	10.92	16.94	10.77	11.94	2795.38	4	-0.00273	1	14147	0
Q92823	KILTFQGSK|2|44.0262@K(1)	KILTFQGSK	-0.333333	0.343791	8.46	-3.32	-3.32	16.7	5.92	-3.32	1064.62	2	-0.00051	0.5	3807	0
Q92823	KILTFQGSK|2|	KILTFQGSK	19.3633	7.78e-05	-3.32	14.53	-3.32	18.77	-3.32	14.83	1020.6	2	0.00073	0.7	3707	0
Q92823	VQALNDMGFVPEPAVVMGHSGEDLPMVAPGNVR|4|15.9949@M(17)	VQALNDMGFVPEPAVVMGHSGEDLPMVAPGNVR	7.37667	0.00227387	9.35	15.72	9.23	19.19	11.01	16.81	3448.66	4	-0.00228	0.7	14711	0
Q92823	ERPPTFLTPEGNASNKEELR|4|	ERPPTFLTPEGNASNKEELR	9.47667	0.000723382	11.6	18.65	10.64	21.26	8.85	19.61	2284.14	4	-0.00018	0.1	8079	0
Q92823	SLPSEASEQYLTK|3|	SLPSEASEQYLTK	3.67667	0.0577718	10.39	10.51	10.16	17.42	11.88	15.53	1451.71	3	-0.00172	1.2	9334	0
Q92823	SPLWTK|2|	SPLWTK	8.94667	0.000434262	12.85	19.89	12.21	22.79	12.25	21.47	730.401	2	0.00029	0.4	5409	0.00029
Q92823	ELPSDER|2|	ELPSDER	8.57667	0.000522391	11.24	18.04	9.45	20.35	10.99	19.02	844.393	2	0.00018	0.2	1950	0.00029
Q92823	EKEPAEGNESSEAPSPVNAMNSFV|2|	EKEPAEGNESSEAPSPVNAMNSFV	12.9667	0.0181513	9.18	17.21	-3.32	20.49	10.39	17.45	2519.11	2	-0.00181	0.7	15909	0.00029
Q92823	EDGMLPK|2|	EDGMLPK	7.35333	0.00567157	13.92	17.9	12.77	20.75	9.41	19.51	788.374	2	0.00045	0.6	3901	0.00029
Q92823	EKLEPITLQSGQSLVLPCRPPIGLPPPIIFWMDNSFQR|4|44.0262@C(18);15.9949@M(32)	EKLEPITLQSGQSLVLPCRPPIGLPPPIIFWMDNSFQR	13.5833	0.0410464	-3.32	16.75	-3.32	17.36	-3.32	-3.32	4376.31	4	-0.00304	0.7	24765	0.00029
Q92823	QPEYAVVQR|2|	QPEYAVVQR	20.12	0.00617348	10.56	20.07	-3.32	22.91	-3.32	21.3	1088.56	2	-0.00032	0.3	5011	0.00029
Q92823	GHLQGYR|2|	GHLQGYR	8.86667	0.000248266	10.05	18	9.7	19.97	10.92	19.3	829.419	2	9e-05	0.1	901	0.00029
Q92823	EKEPAEGNESSEAPSPVNAMNSFV|3|	EKEPAEGNESSEAPSPVNAMNSFV	5.55333	0.0122426	12.91	15.72	11.26	20.65	12.63	17.09	2519.11	3	-0.00073	0.3	15981	0.00029
Q92823	VMAVNSIGK|2|15.9949@M(2);0.9840@N(5)	VMAVNSIGK	6.68333	0.00106865	11.25	16.32	9.02	17.78	10.39	16.61	934.479	2	-0.00053	0.6	3466	0.00029
Q92823	GEGPASPDRVFNTPEGVPSAPSSLK|3|	GEGPASPDRVFNTPEGVPSAPSSLK	9.54	0.0380623	11.16	13.32	-3.32	16.39	8.91	15.66	2495.23	3	0.00248	1	12327	0.00029
Q92823	VQALNDMGFAPEPAVVMGHSGEDLPMVAPGNVR|3|	VQALNDMGFAPEPAVVMGHSGEDLPMVAPGNVR	22.7367	7.35e-06	-3.32	18.08	-3.32	20.79	-3.32	19.38	3404.63	3	-0.00168	0.5	19771	0.00029
Q92823	GNVLSLECIAEGLPTEIIYWAK|2|44.0262@C(8)	GNVLSLECIAEGLPTEIIYWAK	16.79	0.00229712	-3.32	14.33	-3.32	18.06	-3.32	8.02	2462.28	2	-0.00013	0.1	26686	0.00033
Q92823	EKLEPITLQSGQSLVLPYRPPIGLPPPIIFWMDNSFQR|4|15.9949@M(32)	EKLEPITLQSGQSLVLPYRPPIGLPPPIIFWMDNSFQR	-2.09667	0.258406	7.95	12.05	7.94	11.82	10.95	-3.32	4392.33	4	0.02515	5.7	24460	0.00033
Q92823	GKPPPSFSWTR|2|	GKPPPSFSWTR	20.7633	0.0035327	8.78	20.17	-3.32	22.93	-3.32	21.33	1258.65	2	-1e-05	0	6941	0.00033
Q92823	ILTFVGSKTHGMLPGLEPFSHYTLNVR|4|145.0197@K(8);15.9949@M(12)	ILTFVGSKTHGMLPGLEPFSHYTLNVR	3.19	0.0404814	12.84	15.45	11.27	17.06	11.18	12.35	3174.6	4	-0.00059	0.2	19642	0.00033
Q92823	GNVLSLECIAEGLPTEIIYWAK|3|44.0262@C(8)	GNVLSLECIAEGLPTEIIYWAK	8.72667	0.0444447	9.08	12.87	8.34	17.4	-3.32	10.01	2462.28	3	7e-05	0	26733	0.00033
Q92823	ASEPDKNPTAVEGLGSEPDNLVITWKPLNGFESNGPGLQYK|3|	ASEPDKNPTAVEGLGSEPDNLVITWKPLNGFESNGPGLQYK	11.5567	0.041845	-3.32	-3.32	-3.32	15.87	-3.32	12.16	4368.15	3	0.00304	0.7	19931	0.00033
Q92823	ASEPDKNPTAVEGLGSEPDNLVITWKPLNGFESNGPGLQYK|4|0.9840@N(20)	ASEPDKNPTAVEGLGSEPDNLVITWKPLNGFESNGPGLQYK	20.36	4.75e-05	-3.32	17	-3.32	19.26	-3.32	14.86	4369.14	4	0.00504	1.2	20945	0.00033
Q92823	EKLEPITLQSGQSLVLPCRPPKGLPPPIIFWMDNSFQR|4|0.9840@Q(9);44.0262@C(18);15.9949@M(32)	EKLEPITLQSGQSLVLPCRPPKGLPPPIIFWMDNSFQR	5.41	0.194389	9.21	16.31	-3.32	17.89	8.76	-3.32	4392.3	4	-0.00652	1.5	24541	0.00033
Q92823	FIIEYEDAMHKPGLW|3|15.9949@M(9)	FIIEYEDAMHKPGLW	3.74333	0.011987	11.45	13.2	10.04	16.13	11.09	14.48	1863.89	3	-0.00112	0.6	16099	0.00033
Q92823	GNVLSLECISEGLPTPIIYWAK|2|44.0262@C(8)	GNVLSLECISEGLPTPIIYWAK	16.1133	0.000492064	-3.32	11.8	-3.32	16.36	-3.32	10.22	2446.28	2	-0.00411	1.7	26738	0.00033
Q92823	FIIEYEDAMHKPGLWHHQTEVSGTQTTAQLK|4|	FIIEYEDAMHKPGLWHHQTEVSGTQTTAQLK	18.23	0.00603618	8.89	17.02	-3.32	20.93	-3.32	18.99	3594.76	4	-0.00401	1.1	11506	0.00035
Q92823	FIIEYEDAMHKPGLWHHQTEVSGTQTTAQLK|4|15.9949@M(9)	FIIEYEDAMHKPGLWHHQTEVSGTQTTAQLK	21.4267	3.61e-05	-3.32	16.03	-3.32	20.33	-3.32	17.96	3610.75	4	-0.00241	0.7	10122	0.00035
Q92823	ILTFQGSK|2|	ILTFQGSK	13.6833	0.0217004	-3.32	17.73	8.31	22.68	13.35	18.98	892.502	2	0.00044	0.5	5962	0.00035
Q92823	VQALEDMGFAPEPAVVMGHSGEDLPMVAPGNVR|3|0.9840@N(31)	VQALEDMGFAPEPAVVMGHSGEDLPMVAPGNVR	2.14	0.0359817	15.64	17.46	15.17	19.21	15.88	16.44	3420.62	3	-0.01657	4.8	16911	0.00035
Q92823	VQALNDMGFAPRPAVVMGHSGEDLPMVAPGNVR|4|0.9840@N(5);15.9949@M(7);15.9949@M(17)	VQALNDMGFAPRPAVVMGHSGEDLPMVAPGNVR	15.0967	0.0137048	-3.32	15.11	-3.32	18.27	10.43	15.7	3464.66	4	0.00833	2.4	13052	0.00035
Q92823	VQALNDMGFAPEPAVVMGHSGEDLPMVAPGNVR|3|15.9949@P(25)	VQALNDMGFAPEPAVVMGHSGEDLPMVAPGNVR	5.45	0.00184254	13.95	18.09	12.92	20.19	14.09	19.03	3420.63	3	-0.00314	0.9	17968	0.00043
Q92823	VQALNDMGFAPEPAVVMGHSGEDLPMVAPGNVR|3|15.9949@M(17);15.9949@P(25)	VQALNDMGFAPEPAVVMGHSGEDLPMVAPGNVR	14.1333	0.0124183	-3.32	18.13	8.79	20.24	9.48	18.98	3436.62	3	-0.00492	1.4	16153	0.00043
Q92823	VQALNDMGFAPEPAVVMGHSGEDLPMVAPGNVR|3|15.9949@P(13);15.9949@M(26)	VQALNDMGFAPEPAVVMGHSGEDLPMVAPGNVR	14.1067	0.0126495	-3.32	18.14	8.66	20.25	9.72	18.99	3436.62	3	-0.00492	1.4	16153	0.00043
Q92823	VSQGLNGDLYFSNVLPEDTREDYICYAR|3|44.0262@C(25)	VSQGLNGDLYFSNVLPEDTREDYICYAR	16.7233	0.0125602	-3.32	17.01	-3.32	19.96	11.48	18.04	3280.53	3	-0.00615	1.9	19748	0.00051
Q92823	PGTGTLIINIMSEGK|2|	PGTGTLIINIMSEGK	1.51333	0.156177	13.35	13.15	10.51	16.45	14.93	13.73	1529.81	2	0.00318	2.1	17908	0.00051
Q92823	GNVLSLECIAEGLPTPIIYWAK|2|15.9949@N(2);44.0262@C(8)	GNVLSLECIAEGLPTPIIYWAK	16.09	0.000531128	-3.32	11.77	-3.32	16.41	-3.32	10.13	2446.28	2	-3e-05	0	26614	0.00051
Q92823	THGMLPGLEPF|2|	THGMLPGLEPF	3.08333	0.0686932	12.22	12.13	8.09	16.59	12.3	13.14	1197.59	2	-2e-05	0	17048	0.00051
Q92823	VQALNDMGFAPEPAVVMGHSGEDLPMVAPGNVR|4|15.9949@P(13);15.9949@M(26)	VQALNDMGFAPEPAVVMGHSGEDLPMVAPGNVR	10.9533	0.0291058	9.6	14.33	-3.32	18.57	10.77	17.01	3436.62	4	0.00032	0.1	16484	0.00051
Q92823	VKAAPYWITAPQNLVLSPGEDGTLICR|3|44.0262@K(2);44.0262@C(26)	VKAAPYWITAPQNLVLSPGEDGTLICR	1.85333	0.141912	9.59	10.79	9.51	15.52	11.48	9.83	2999.58	3	-0.00028	0.1	20375	0.00051
Q92823	VKAAPYWITAPQNLVLSPGEDGTLICR|3|44.0262@V(1);44.0262@C(26)	VKAAPYWITAPQNLVLSPGEDGTLICR	1.85333	0.141912	9.59	10.79	9.51	15.52	11.48	9.83	2999.58	3	-0.00028	0.1	20375	0.00051
Q92823	VQALNDMGFAPEPAVVMGHSGEDLPMVAPGNVR|3|15.9949@P(13);15.9949@P(25)	VQALNDMGFAPEPAVVMGHSGEDLPMVAPGNVR	22.2933	5.65e-06	-3.32	17.98	-3.32	20.1	-3.32	18.84	3436.62	3	-0.00409	1.2	16431	0.00051
Q92823	GAAVSNNIVVRPSR|2|0.9840@N(6)	GAAVSNNIVVRPSR	16.8333	0.00738086	-3.32	15.96	8.8	19.33	-3.32	17.37	1439.78	2	-0.00015	0.1	5029	0.00051
Q92823	VQALNDMGFAPEPAVVMGHSGEDLPMVAPGNVR|4|15.9949@H(19);15.9949@M(26)	VQALNDMGFAPEPAVVMGHSGEDLPMVAPGNVR	10.9533	0.0291058	9.6	14.33	-3.32	18.57	10.77	17.01	3436.62	4	0.00032	0.1	16484	0.00051
Q92823	VQAKNDMGFAPEPAVVMGHSGEDLPMVAPGNVR|3|15.9949@M(17)	VQAKNDMGFAPEPAVVMGHSGEDLPMVAPGNVR	-10.9	0.0490081	13.5	-3.32	12.82	-3.32	14.33	14.59	3435.64	3	0.02171	6.3	16165	0.00065
Q92823	THGMLPGLEPFSHYTLN|3|	THGMLPGLEPFSHYTLN	0.776667	0.270721	12.65	11.95	11.3	16.06	10.65	8.92	1912.91	3	0.0015	0.8	16848	0.00065
Q92823	KPLTFQGSKTHGMLPGLEPFSHYTLNVR|4|145.0197@K(1)	KPLTFQGSKTHGMLPGLEPFSHYTLNVR	-0.13	0.309812	14.79	15.05	14.31	14.69	15.39	14.36	3299.66	4	-0.02202	6.7	17295	0.00069
Q92823	KLEPITLQSGQSLVLPCRPPIGLPPPIIFWMDNSFQR|4|145.0197@K(1);44.0262@C(17);15.9949@M(31)	KLEPITLQSGQSLVLPCRPPIGLPPPIIFWMDNSFQR	7.93	0.130747	10.35	14.84	-3.32	15.98	-3.32	-3.32	4392.28	4	-0.02568	5.8	24460	0.00082
Q92823	VSQGLNGDLYFSNVLPEDTREDYICYAR|3|0.9840@R(20);44.0262@C(25)	VSQGLNGDLYFSNVLPEDTREDYICYAR	13.6433	0.0184299	-3.32	19.19	10.06	21	11.64	19.12	3281.52	3	-0.00517	1.6	20332	0.00083
Q92823	VQALNDMGFAPEPAVVMGHSGEDLPMVAPGNVR|3|15.9949@H(19);15.9949@M(26)	VQALNDMGFAPEPAVVMGHSGEDLPMVAPGNVR	15.2333	0.00684588	-3.32	18.11	8.01	20.22	6.91	18.97	3436.62	3	-0.00492	1.4	16153	0.00083
Q92823	LEVPLDPK|2|	LEVPLDPK	6.05667	0.00139197	16.07	20.76	16	23.32	15.7	21.86	909.517	2	-0.0002	0.2	9011	0.00087
Q92823	VQALNDMGFAPEPAVVMGHSGEDLPMVAPGNVR|3|15.9949@M(7);15.9949@M(17);15.9949@P(25)	VQALNDMGFAPEPAVVMGHSGEDLPMVAPGNVR	16.5633	0.01028	-3.32	17.12	10.39	18.74	-3.32	17.58	3452.62	3	-0.00254	0.7	14735	0.00087
Q92823	PSEASEQYLTK|2|	PSEASEQYLTK	11.23	0.0231578	10	15.88	-3.32	17.03	9.3	16.76	1251.6	2	-0.00276	2.2	9356	0.00087
Q92823	GNVLSLECIAEGLPTPIIYWAK|3|44.0262@C(8);31.9898@W(20)	GNVLSLECIAEGLPTPIIYWAK	8.72667	0.0444447	9.08	12.87	8.34	17.4	-3.32	10.01	2462.28	3	0.00229	0.9	26688	0.00087
Q92823	SVQLSWTPGDDNNSPITK|2|44.0262@S(1)	SVQLSWTPGDDNNSPITK	12.8533	0.0105649	-3.32	12.12	-3.32	14.57	7.2	12.43	2001.96	2	-0.00114	0.6	13769	0.00087
Q92823	ISWLTNGVPIEIAPDDPSR|3|37.9559@E(11)	ISWLTNGVPIEIAPDDPSR	11.5533	0.030151	-3.32	10.5	-3.32	14.95	11.23	13.8	2117.02	3	0.00612	2.9	20651	0.00087
Q92823	ENIVIQCEAK|2|26.0157@E(1);44.0262@C(7)	ENIVIQCEAK	5.85333	0.0149151	14.84	16.87	10.16	18.41	9.34	16.62	1215.62	2	-3e-05	0	9610	0.00087
Q92823	ISWLTNGVPIEIAPDDPSR|2|26.0157@I(1);0.9840@N(6)	ISWLTNGVPIEIAPDDPSR	2.75667	0.0685113	12.43	13.86	8.14	15.3	12.18	11.86	2106.06	2	-0.00255	1.2	24544	0.00087
Q92823	GAAVSNNIVVRPSR|3|0.9840@R(11)	GAAVSNNIVVRPSR	9.08	0.000297844	11.14	18.76	10.34	21.17	10.52	19.31	1439.78	3	0.00033	0.2	4873	0.00111
Q92823	ISWLTNGVPIEIAPDDPSR|2|-17.0265@N(6)	ISWLTNGVPIEIAPDDPSR	17.6633	0.000177154	-3.32	11.54	-3.32	16.82	-3.32	14.67	2062.04	2	-0.00085	0.4	21129	0.00111
Q92823	VQALNDMGFAPEPAVVMGHSGEDLPMVAPGNVR|4|15.9949@N(5);15.9949@M(17)	VQALNDMGFAPEPAVVMGHSGEDLPMVAPGNVR	2.05333	0.0781545	12.97	13.08	14.03	17.21	13.71	16.58	3436.62	4	-0.00171	0.5	15056	0.00111
Q92823	SVQLSWTPGDDNNSPITK|3|21.9819@D(10)	SVQLSWTPGDDNNSPITK	4.65667	0.0133226	12.12	13.76	8.7	16.74	10.66	14.95	1979.92	3	-0.00065	0.3	12585	0.00111
Q92823	ISWLTNGVPIEIAPDDPSR|2|31.9898@W(3);0.9840@N(6)	ISWLTNGVPIEIAPDDPSR	0.536667	0.199643	15.47	16.03	14.68	16.15	16.69	16.27	2112.04	2	-0.0015	0.7	18347	0.00111
Q92823	VQALNDMGFAPEPAVVMGHSGEDLPMVAPGNVR|4|15.9949@P(13)	VQALNDMGFAPEPAVVMGHSGEDLPMVAPGNVR	3.09	0.0629943	11.61	14.2	13.11	18.62	16.06	17.23	3420.63	4	-0.00173	0.5	16717	0.00111
Q92823	IVNPTLDSLTLEWDPPSHPNGILTEYTLK|3|31.9898@W(13)	IVNPTLDSLTLEWDPPSHPNGILTEYTLK	6.10333	0.0173732	10.12	12.5	5.67	17.01	10.41	15	3294.67	3	-0.00422	1.3	20432	0.00111
Q92823	YIVSGTPTFVPY|2|	YIVSGTPTFVPY	6.52	0.00198319	10.74	16.39	11.51	19.5	11.77	17.69	1342.68	2	-0.0004	0.3	19713	0.00113
Q92823	EKLEPITLQSGQSLVLPCRPPIGLPPPIIFWMDNSFQR|4|44.0262@C(18);15.9949@R(19);15.9949@M(32)	EKLEPITLQSGQSLVLPCRPPIGLPPPIIFWMDNSFQR	5.67667	0.185706	8.97	16.31	-3.32	17.89	8.2	-3.32	4392.3	4	-0.00651	1.5	24541	0.00113
Q92823	ISWLTNGVPIEIAPDDPSR|3|0.9840@N(6);37.9559@E(11)	ISWLTNGVPIEIAPDDPSR	4.5	0.156444	10.94	11.71	-3.32	11.63	13.1	10.88	2118	3	0.0064	3	21390	0.00113
Q92823	GNVLSLECIAEGLPTPIIYWAK|3|44.0262@C(8);3.9949@W(20)	GNVLSLECIAEGLPTPIIYWAK	7.41667	0.129252	-3.32	11.71	8.91	16.13	-3.32	-3.32	2434.28	3	-0.00115	0.5	26879	0.00113
Q92823	AAPYWITAPQNLVLSPGEDGTLICR|3|15.9949@P(16);21.9819@D(19);44.0262@C(24)	AAPYWITAPQNLVLSPGEDGTLICR	-0.353333	0.292835	13.22	13.67	11.03	12.34	12.97	10.15	2766.37	3	0.02746	9.9	23189	0.00113
Q92823	VQALNDMGFAPEPAVVMGHSGEDLPMVAPGNVR|3|15.9949@F(9);15.9949@P(25)	VQALNDMGFAPEPAVVMGHSGEDLPMVAPGNVR	14.03	0.0126239	-3.32	18	8.58	20.12	9.63	18.86	3436.62	3	-0.0061	1.8	16666	0.00113
Q92823	EKEPAEGNESSEAPSPVNAM|2|	EKEPAEGNESSEAPSPVNAM	11.1133	0.0263775	-3.32	9.32	9.18	15.42	-3.32	11.14	2071.9	2	0.00219	1.1	8284	0.00113
Q92823	VQALNDMGFAPEPAVVMGHSGEDLPMVAPGNVR|4|15.9949@M(7);15.9949@H(19);15.9949@M(26)	VQALNDMGFAPEPAVVMGHSGEDLPMVAPGNVR	9.39333	0.0443878	10.74	14	-3.32	17.36	11.45	15.69	3452.62	4	0.00125	0.4	14787	0.00113
Q92823	AAPYWITAPQNLVLSPGEDGTLICR|3|15.9949@P(9);21.9819@D(19);44.0262@C(24)	AAPYWITAPQNLVLSPGEDGTLICR	-0.353333	0.292835	13.22	13.67	11.03	12.34	12.97	10.15	2766.37	3	0.02746	9.9	23189	0.00113
Q92823	TLQIIHVSEADSGNYQCIAK|3|79.9568@Y(15);44.0262@C(17);26.0157@K(20)	TLQIIHVSEADSGNYQCIAK	-0.336667	0.216102	16.67	16.41	16.69	16.5	16.84	16.28	2339.08	3	0.01435	6.1	12521	0.00113
Q92823	ASEPDKNPTAVEGLGSEKDNLVITWKPLNGFESNGPGLQYK|4|0.9840@N(29)	ASEPDKNPTAVEGLGSEKDNLVITWKPLNGFESNGPGLQYK	-2.69333	0.242081	-3.32	-3.32	-3.32	4	12.08	-3.32	4400.18	4	0.04385	10	19154	0.00122
Q92823	AETYEGMYQCTAR|2|44.0262@C(10)	AETYEGMYQCTAR	13.8667	0.0115009	-3.32	13.62	8.55	15.68	-3.32	14.21	1565.65	2	-0.00028	0.2	9223	0.00122
Q92823	VQALNDMGFALEPAVVMGHSGEDLPMVAPGNVR|3|	VQALNDMGFALEPAVVMGHSGEDLPMVAPGNVR	0	0.351519	-3.32	-3.32	-3.32	-3.32	-3.32	-3.32	3420.66	3	0.03278	9.6	18155	0.00122
Q92823	HHQTEVSGTQTTAQLK|4|	HHQTEVSGTQTTAQLK	5.75	0.00926962	10.46	13.05	7.9	17.28	9.72	15	1764.88	4	0.00074	0.4	1784	0.0014
Q92823	FIIEYEDAMHKPGLWHHQTEVSGTQTTAQLK|4|15.9949@W(15)	FIIEYEDAMHKPGLWHHQTEVSGTQTTAQLK	21.4533	3.32e-05	-3.32	16.13	-3.32	20.33	-3.32	17.94	3610.75	4	-0.00241	0.7	10122	0.0015
Q92823	VQALNDMGFAPEPAVVMGHSGEDLPMVAPGNVR|4|15.9949@H(19)	VQALNDMGFAPEPAVVMGHSGEDLPMVAPGNVR	3.09	0.0629943	11.61	14.2	13.11	18.62	16.06	17.23	3420.63	4	-0.00173	0.5	16717	0.0015
Q92823	VQALNDMGFAPEPAVVMGHSGEDLPMVAPGNVR|3|15.9949@M(7);15.9949@D(23);15.9949@M(26)	VQALNDMGFAPEPAVVMGHSGEDLPMVAPGNVR	16.9067	0.00776575	-3.32	17.12	9.35	18.75	-3.32	17.56	3452.62	3	-0.00391	1.1	14419	0.00153
Q92823	AVSNNIVVRPSR|2|	AVSNNIVVRPSR	17.8033	0.000401105	-3.32	10.74	-3.32	17.24	-3.32	15.47	1310.74	2	-0.0004	0.3	4522	0.0016
Q92823	GNVKSLECIAEGLPTPIIYWAK|2|0.9840@N(2);44.0262@C(8)	GNVKSLECIAEGLPTPIIYWAK	16.21	0.000496513	-3.32	11.67	-3.32	16.54	-3.32	10.46	2446.28	2	-3e-05	0	26614	0.0016
Q92823	VQALNVMGFAPEPAVVMGHSGEDLPMVAPGNVR|3|15.9949@M(7);15.9949@M(17);15.9949@M(26)	VQALNVMGFAPEPAVVMGHSGEDLPMVAPGNVR	14.9733	1.15e-05	-3.32	11.8	-3.32	12.33	-3.32	10.83	3436.66	3	0.03145	9.2	16153	0.0016
Q92823	VQALNDMGFAPEPAVVMAHSGEDLPMVAPGNVR|3|15.9949@M(7);15.9949@M(17)	VQALNDMGFAPEPAVVMAHSGEDLPMVAPGNVR	1.31333	0.129621	11.51	11.27	11.09	14.97	12.29	12.59	3450.64	3	0.00346	1	16967	0.0016
Q92823	FILTFQGSKTHGMLPGLEPFSHYTLNVR|4|0.9840@Q(6);15.9949@M(13)	FILTFQGSKTHGMLPGLEPFSHYTLNVR	4.57333	0.134808	-3.32	10.4	-3.32	-3.32	-3.32	-3.32	3206.62	4	0.02903	9.1	16403	0.00167
Q92823	IVNQTLDSLTLEWDPPSHPNGILTEYTLK|3|0.9840@N(20)	IVNQTLDSLTLEWDPPSHPNGILTEYTLK	7.46	0.064238	11.18	13.84	-3.32	13.94	10.1	12.56	3294.67	3	0.01312	4	21209	0.00167
Q92823	NFEKTRQIIHVSEADSGNYQCIAK|4|0.9840@N(1);44.0262@C(21)	NFEKTRQIIHVSEADSGNYQCIAK	-7.96667	0.0511905	8.69	-3.32	8.8	-3.32	9.76	9.99	2795.35	4	-0.02788	10	14147	0.00182
Q92823	IVNPTLDSLTCEWDPPSHPNGILTEYTLK|3|44.0262@C(11)	IVNPTLDSLTCEWDPPSHPNGILTEYTLK	4.03	0.207574	10.86	-3.32	-3.32	11.33	-3.32	8.3	3296.63	3	-0.02973	9	22987	0.00182
Q92823	EKLEPITLQSGQSLVLPCRPPIGLPPPIIF|3|44.0262@C(18)	EKLEPITLQSGQSLVLPCRPPIGLPPPIIF	7.71667	0.128856	-3.32	12.54	-3.32	16.7	9.41	-3.32	3295.86	3	-0.00082	0.2	25206	0.00205
Q92823	AAPYWITAPQNLVLSPGEMGTLICR|2|44.0262@C(24)	AAPYWITAPQNLVLSPGEMGTLICR	10.1133	0.0411288	-3.32	-3.32	-3.32	11.01	-3.32	12.69	2744.4	2	0.01519	5.5	22676	0.00205
Q92823	IVNPTLDSLTLEWDPPSHPNGILTEYTLK|3|0.9840@N(3);0.9840@N(20)	IVNPTLDSLTLEWDPPSHPNGILTEYTLK	2.13	0.0737775	10.04	11.66	7.27	12.74	11.18	10.48	3264.64	3	-0.02284	7	23963	0.00218
Q92823	TLQIIHVSEADSGNYQCIAY|2|0.9840@Q(16);44.0262@C(17)	TLQIIHVSEADSGNYQCIAY	1.12333	0.311144	7.7	-3.32	-3.32	-3.32	-3.32	11.07	2269.06	2	0.02047	9	14706	0.00228
Q92823	CILTFQGSKTHGMLPGLEPFSHYTLNVR|4|44.0262@C(1);0.9840@Q(6)	CILTFQGSKTHGMLPGLEPFSHYTLNVR	3.66667	0.00416855	13.78	16.31	13.44	17.17	12.36	17.1	3190.59	4	-0.00573	1.8	17083	0.00228
Q92823	ISWLTCGVPIEIAPDDPSR|2|44.0262@C(6)	ISWLTCGVPIEIAPDDPSR	0.26	0.345006	10.31	-3.32	-3.32	-3.32	-3.32	11.09	2112.06	2	0.01716	8.1	18347	0.00228
Q92823	IVNPTLDSLTLEWDPPSHPNGILTEYTLK|2|0.9840@N(20)	IVNPTLDSLTLEWDPPSHPNGILTEYTLK	9.63333	0.0429806	-3.32	-3.32	-3.32	13.15	-3.32	9.11	3263.66	2	-0.0054	1.7	23788	0.00254
Q92823	KEDSDDSLVDYGEGVNGQFNEDGSFIGQYSGK|3|0.9840@N(16)	KEDSDDSLVDYGEGVNGQFNEDGSFIGQYSGK	16.5733	0.000328042	-3.32	13.24	-3.32	16.2	-3.32	10.32	3456.48	3	-0.00712	2.1	17798	0.00255
Q92823	ISWLTMGVPIEIAPDDPSR|2|	ISWLTMGVPIEIAPDDPSR	0.0633333	0.35093	-3.32	-3.32	-3.32	11.24	11.05	-3.32	2096.06	2	0.02062	9.8	21408	0.00278
Q92823	AAPYWITAPQNLVLSPGEDGTLICR|2|44.0262@C(24);15.9949@R(25)	AAPYWITAPQNLVLSPGEDGTLICR	18.8533	0.000175021	-3.32	12.26	-3.32	16.91	-3.32	17.43	2744.38	2	-0.00345	1.3	22676	0.00285
Q92823	AAPYWITAPQNLVLSPGEDGTLICR|2|15.9949@D(19);44.0262@C(24)	AAPYWITAPQNLVLSPGEDGTLICR	18.8567	0.000175436	-3.32	12.26	-3.32	16.91	-3.32	17.44	2744.38	2	-0.00345	1.3	22676	0.00285
Q92823	VQALNDMGFAPEPAVVMGHSGEDLPMVAPGNVR|3|15.9949@F(9);15.9949@M(26)	VQALNDMGFAPEPAVVMGHSGEDLPMVAPGNVR	14.03	0.0126239	-3.32	18	8.58	20.12	9.63	18.86	3436.62	3	-0.0061	1.8	16666	0.00285
Q92823	IVNPTLDSLTLEWDPPSHPNGILTEYTLK|3|31.9898@P(4);0.9840@N(20)	IVNPTLDSLTLEWDPPSHPNGILTEYTLK	10.9367	0.0289093	11.22	16.11	-3.32	18.49	9.34	15.45	3295.65	3	-0.00442	1.3	22685	0.00285
Q92823	VQALNDMGFAPEPAVVMGHSGEDLPMVAPGNVR|3|15.9949@M(7);31.9898@M(26)	VQALNDMGFAPEPAVVMGHSGEDLPMVAPGNVR	21.1333	5.1e-06	-3.32	17.14	-3.32	18.74	-3.32	17.56	3452.62	3	-0.00391	1.1	14419	0.00294
Q92823	THGMLPGLEPFSHYTLNVR|4|0.9840@N(17)	THGMLPGLEPFSHYTLNVR	-0.903333	0.121916	15.71	14.21	16.06	15	16.36	16.21	2169.07	4	-0.01835	8.5	15505	0.00315
Q92823	EDGMLPK|2|15.9949@M(4)	EDGMLPK	5.22667	0.00226424	8.65	14.18	10.42	15.38	10.37	15.56	804.369	2	0.00062	0.8	3764	0.00357
Q92823	LPQSER|2|	LPQSER	5.76333	0.00101474	11.5	15.62	10.18	16.84	9.99	16.5	728.382	2	0.00012	0.2	818	0.00379
Q92823	ASEPDKNPTAVEGLGSEPDNLVITWKPLNGFESNGPGLQYK|4|31.9898@W(25)	ASEPDKNPTAVEGLGSEPDNLVITWKPLNGFESNGPGLQYK	3.66333	0.242438	10.42	-3.32	9.96	15.62	-3.32	15.75	4400.14	4	0.00745	1.7	19154	0.00414
Q92823	EDAHADPEIQPMKEDDGTFGEYSDAEDHKPLK|4|79.9663@T(18)	EDAHADPEIQPMKEDDGTFGEYSDAEDHKPLK	1.84	0.294647	12.04	9.89	-3.32	15.74	8.07	-3.32	3693.55	4	-0.00021	0.1	10253	0.00414
Q92823	FIIEYEDAMHKPGLWHHQTEVSGTQTTAQLK|4|15.9949@H(10)	FIIEYEDAMHKPGLWHHQTEVSGTQTTAQLK	21.46	3.31e-05	-3.32	16.13	-3.32	20.33	-3.32	17.96	3610.75	4	-0.00161	0.4	10824	0.00574
Q92823	VQALNDMGFAPEPAVVMGHSGEDLPMVAPGNVR|3|0.9840@N(5);15.9949@D(6);15.9949@M(17)	VQALNDMGFAPEPAVVMGHSGEDLPMVAPGNVR	10.4467	0.0511791	14.08	11.44	-3.32	14.16	-3.32	13.18	3437.61	3	-0.01895	5.5	15784	0.00609
Q92823	AAPYWITAPQNLVLSPGEDGTLICR|3|15.9949@N(11);21.9819@D(19);44.0262@C(24)	AAPYWITAPQNLVLSPGEDGTLICR	-0.353333	0.292835	13.22	13.67	11.03	12.34	12.97	10.15	2766.37	3	0.02746	9.9	23189	0.0066
Q92823	IVNPTLDSLTLEWDPPSHPNGILTEYTLK|3|3.9949@W(13);0.9840@N(20)	IVNPTLDSLTLEWDPPSHPNGILTEYTLK	5.6	0.127419	11.19	13.42	-3.32	14.72	12.18	8.71	3267.66	3	-0.00312	1	23169	0.0069
Q92823	INWLTNGVPIEIAPDDPSR|2|	INWLTNGVPIEIAPDDPSR	1.42	0.151804	12.49	13.83	9.68	14.25	12.12	10.47	2106.07	2	0.00865	4.1	24544	0.0074
Q92823	LGMCKNEVHLEIK|2|44.0262@C(4);145.0197@K(5);0.9840@N(6)	LGMCKNEVHLEIK	5.02333	0.0183766	12.47	18.2	11.53	18.16	10.69	13.4	1702.81	2	0.01573	9.2	13807	0.00759
Q92823	VSNNIVVRPSR|2|	VSNNIVVRPSR	18.47	0.000175283	-3.32	12.06	-3.32	17.46	-3.32	15.93	1239.7	2	0.00042	0.3	4521	0.00788
Q92823	ASEPDKNPTAVEGLGSEPDNLVIT|2|	ASEPDKNPTAVEGLGSEPDNLVIT	10.7933	0.0410804	-3.32	-3.32	-3.32	13.59	-3.32	12.15	2452.2	2	-0.00309	1.3	15341	0.00788
Q92823	THGMLPGLEPF|2|15.9949@M(4)	THGMLPGLEPF	12.9167	0.0205068	10.1	14.14	-3.32	16.76	-3.32	11.31	1213.58	2	-0.00069	0.6	14088	0.00813
Q92823	GNVLSLECIAEGLPTPIIYWAK|2|44.0262@C(8);15.9949@P(14)	GNVLSLECIAEGLPTPIIYWAK	16.1133	0.000492064	-3.32	11.8	-3.32	16.36	-3.32	10.22	2446.28	2	-0.00413	1.7	26738	0.00867
Q92823	WMDNSFQR|2|	WMDNSFQR	12.2767	0.0146652	-3.32	13.24	9.47	17.48	3.63	15.89	1082.46	2	-0.00027	0.2	8659	0.00884
Q92823	ISWLTNGHPIEIAPDDPSR|3|0.9840@N(6)	ISWLTNGHPIEIAPDDPSR	4.67667	0.134808	-3.32	-3.32	-3.32	10.71	-3.32	-3.32	2118.04	3	0.01922	9.1	19369	0.0093
Q92823	FIIEYEDAMHKPGLWHHQTEVSGTQTTAQLK|4|15.9949@H(16)	FIIEYEDAMHKPGLWHHQTEVSGTQTTAQLK	21.4533	3.32e-05	-3.32	16.13	-3.32	20.33	-3.32	17.94	3610.75	4	-0.00241	0.7	10122	0.01021
Q92823	GSALHEDIYVLHENMTLEIPVAQKDSTGTYTCVAR|4|0.9840@N(14);0.9840@Q(23);145.0197@K(24);44.0262@C(32)	GSALHEDIYVLHENMTLEIPVAQKDSTGTYTCVAR	2.07333	0.0347825	10.66	10.94	8.1	11.36	8.97	11.65	4051.89	4	0.02851	7	12633	0.01044
Q92823	VQALNDMGFAPEPAVVMGHSGEDLPMVAPGNVR|3|31.9898@M(17);15.9949@M(26)	VQALNDMGFAPEPAVVMGHSGEDLPMVAPGNVR	16.5233	0.0105616	-3.32	17.12	10.51	18.75	-3.32	17.57	3452.62	3	-0.00678	2	13726	0.01097
Q92823	IYYWK|2|	IYYWK	20.4033	0.00359957	-3.32	19.65	-3.32	22.43	8.63	21.12	771.396	2	0.00046	0.6	8384	0.01193
Q92823	ISWLTNGVPIEIAPDDPSR|2|15.9949@W(3);0.9840@N(6)	ISWLTNGVPIEIAPDDPSR	1.05667	0.176069	11.55	10.52	8.76	13.2	11.88	11.64	2096.04	2	0.00196	0.9	21408	0.01357
Q92823	ASEPDKNPTAVEGLGSEPDNLVITWKPLNGFESNGPGLQYK|4|0.9840@Q(39)	ASEPDKNPTAVEGLGSEPDNLVITWKPLNGFESNGPGLQYK	20.3367	4.74e-05	-3.32	16.96	-3.32	19.24	-3.32	14.85	4369.14	4	0.00256	0.6	19883	0.01762
Q92823	AETYEGVYQCTAR|2|15.9949@Y(8);44.0262@C(10)	AETYEGVYQCTAR	9.14667	0.0459293	12.27	12.84	-3.32	16.92	8.71	15.34	1549.67	2	0.00037	0.2	6875	0.01888
Q92823	THGMLPGLEPFSHYTLNVR|4|0.9840@R(19)	THGMLPGLEPFSHYTLNVR	-0.903333	0.121916	15.71	14.21	16.06	15	16.36	16.21	2169.07	4	-0.01835	8.5	15505	0.01888
Q92823	DPTWIVKQPEYAVVQR|2|	DPTWIVKQPEYAVVQR	21.81	5.26e-06	-3.32	18.31	-3.32	19.51	-3.32	17.65	1928.02	2	0.00301	1.6	13905	0.02023
Q92823	FILTFQGSKTHGMLPGLEPFSHYTLNVR|4|0.9840@Q(6)	FILTFQGSKTHGMLPGLEPFSHYTLNVR	1.01667	0.225174	12.67	11.5	12.78	17.01	11.96	11.95	3190.63	4	0.03148	9.9	17908	0.02153
Q92823	SNNIVVRPSR|2|	SNNIVVRPSR	16.5	0.00745055	-3.32	15.62	8.63	18.75	-3.32	17.12	1140.64	2	0.00039	0.3	4525	0.02213
Q92823	FYFYAQTSAGSGSQITEEAVTTVDEAGIL|3|162.0528@T(22)	FYFYAQTSAGSGSQITEEAVTTVDEAGIL	4.09	0.134889	-3.32	8.95	-3.32	-3.32	-3.32	-3.32	3216.49	3	0.03045	9.5	24972	0.02271
Q92823	VLAEPPR|2|	VLAEPPR	12.6167	0.0129876	9.01	14.89	5.88	18.01	-3.32	16.52	780.449	2	0.00063	0.8	2992	0.02355
Q92823	GNVLSLECIAEGLPTPIIY|2|44.0262@C(8)	GNVLSLECIAEGLPTPIIY	10.0933	0.0408738	-3.32	12.01	-3.32	15.42	7.9	4.11	2045.08	2	-0.00224	1.1	27748	0.02721
Q92823	AAPYWITAPQNLVLSPGEDGTLICR|3|44.0262@C(24);15.9949@R(25)	AAPYWITAPQNLVLSPGEDGTLICR	9.89667	0.0517223	13.27	15.93	-3.32	18.59	13.17	18.29	2744.38	3	-0.0035	1.3	21098	0.04745
Q92823	ASEPDKNPTAVEGLGSEPDNLVITWKPLNGFESNGPGLQYK|4|0.9840@N(20);0.9840@Q(39)	ASEPDKNPTAVEGLGSEPDNLVITWKPLNGFESNGPGLQYK	7.9	0.0601645	-3.32	13.84	9.2	16.41	10.51	9.84	4370.12	4	-0.00491	1.1	21497	0.0499
Q92823	IVNPTLDSLTLEWD|2|	IVNPTLDSLTLEWD	2.20333	0.0992387	11.8	13.01	9.45	16.06	12.38	11.17	1614.81	2	-0.00052	0.3	24750	0.05379
Q92823	HHQTEVSGTQTTAQLK|2|	HHQTEVSGTQTTAQLK	7.82333	0.106178	-3.32	-3.32	-3.32	14.56	6.79	12.38	1764.88	2	0.00049	0.3	1757	0.06329
Q92823	GSALHEDIYVLHENMTLEIPVAQKDSTGTYTCVAR|3|0.9840@N(14);0.9840@Q(23);145.0197@K(24);44.0262@C(32)	GSALHEDIYVLHENMTLEIPVAQKDSTGTYTCVAR	4.74667	0.134808	-3.32	-3.32	-3.32	-3.32	-3.32	10.92	4051.89	3	0.02637	6.5	13518	0.06899
Q92823	EKLEPITLQSGQSLVKPCRPPIGLPPPIIFWMDNSFQR|4|44.0262@C(18);15.9949@M(32);0.9840@N(34)	EKLEPITLQSGQSLVKPCRPPIGLPPPIIFWMDNSFQR	8.94333	0.120476	-3.32	16.26	-3.32	17.77	10.52	-3.32	4392.3	4	0.0001	0	24699	0.09125
Q92823	IVNPTLDSLTLEWDPPSHPNGILTEY|3|0.9840@N(20)	IVNPTLDSLTLEWDPPSHPNGILTEY	6.57667	0.0824951	10.66	11.48	8.07	15.23	-3.32	8.43	2921.43	3	0.00204	0.7	25436	0.09166
Q92823	EKEPAEGNESSEAPSPVNAMNSFV|2|79.9663@S(15)	EKEPAEGNESSEAPSPVNAMNSFV	6.33	0.134808	-3.32	-3.32	-3.32	15.67	-3.32	-3.32	2599.08	2	-0.00311	1.2	17812	0.09573
Q6N022	QIGPLIDR|2|	QIGPLIDR	4.27667	0.00434899	14.27	17.57	14.36	19.94	14.77	18.72	910.524	2	0.00091	1	7963	0
Q6N022	TTVLQGYEIDASK|2|	TTVLQGYEIDASK	7.55667	0.00129189	10.93	16.22	10.25	19.22	9.19	17.6	1423.72	2	-0.00053	0.4	11035	0
Q6N022	PNPVVSPSPLTSFASSCAEK|2|44.0262@C(17)	PNPVVSPSPLTSFASSCAEK	20.0433	8.41e-05	-3.32	14.16	-3.32	19.19	-3.32	16.82	2061.01	2	-0.00031	0.2	14796	0
Q6N022	FDQLYGSTITSCQQAPK|2|44.0262@C(12)	FDQLYGSTITSCQQAPK	12.8033	0.016176	-3.32	15.77	9.09	19.8	8.61	17.22	1929.91	2	-0.00141	0.7	11258	0
Q6N022	ELGLEEVTPPHGTLYR|3|	ELGLEEVTPPHGTLYR	12.2	0.0172187	8.46	14.56	-3.32	19.05	8.41	16.54	1809.93	3	-0.00012	0.1	12896	0
Q6N022	GPIVPEIQALQEEISISGCK|2|44.0262@C(19)	GPIVPEIQALQEEISISGCK	10.3333	0.0321	9.74	14.92	-3.32	17.94	10.68	15.24	2154.12	2	-0.0002	0.1	22156	0
Q6N022	SISCPSCNGLADGNK|2|44.0262@C(4);44.0262@C(7);0.9840@N(8)	SISCPSCNGLADGNK	12.5	0.0159033	9	14.77	-3.32	19.27	7.51	16.65	1553.67	2	-0.00051	0.3	7240	0
Q6N022	FGLIYFVDGTMIR|2|	FGLIYFVDGTMIR	6.08667	0.00421908	9.51	14.79	9.96	18.17	9.99	14.76	1530.79	2	-1e-05	0	23078	0
Q6N022	ASCPVLCSGNGQYMK|2|44.0262@C(3);44.0262@C(7);0.9840@N(10)	ASCPVLCSGNGQYMK	20.1467	4.06e-05	-3.32	14.85	-3.32	18.98	-3.32	16.65	1645.71	2	-0.00194	1.2	10151	0
Q6N022	ASCPVLCSGNGQYMK|2|44.0262@C(3);44.0262@C(7);0.9840@Q(12)	ASCPVLCSGNGQYMK	20.1467	4.06e-05	-3.32	14.85	-3.32	18.98	-3.32	16.65	1645.71	2	-0.00078	0.5	10241	0
Q6N022	YYLATDPMSGAVFLSDSNSR|2|	YYLATDPMSGAVFLSDSNSR	3.78	0.0280767	10.75	15.32	12.99	18.31	14.94	16.39	2193	2	-0.00197	0.9	19462	0
Q6N022	VTSMQAVINETPLPIDLYR|2|	VTSMQAVINETPLPIDLYR	12.01	0.0177344	7.69	15.16	-3.32	18.52	9.46	16.18	2159.13	2	-0.00032	0.1	22375	0
Q6N022	DYDVLAGR|2|	DYDVLAGR	2.43667	0.028391	15.09	16.33	15.59	19.27	15.5	17.89	907.44	2	0.00015	0.2	8945	0
Q6N022	VSFTYDETAGMLK|2|	VSFTYDETAGMLK	3.15333	0.0205068	13.83	16.15	14.18	19.18	15.52	17.66	1460.69	2	-0.00057	0.4	14128	0
Q6N022	FGLIYFVDGTMIR|2|15.9949@M(11)	FGLIYFVDGTMIR	5.59	0.00306654	12.06	15.48	11.05	18.1	10.33	16.63	1546.79	2	-0.00039	0.3	21039	0
Q6N022	YSYEYDADGQLQTVSINDKPLWR|3|	YSYEYDADGQLQTVSINDKPLWR	8.83333	0.00219977	9.87	15.38	6.72	19.1	7.85	16.46	2760.3	3	-0.0027	1	16518	0
Q6N022	GPIVPEIQALQEEISISGCK|3|44.0262@C(19)	GPIVPEIQALQEEISISGCK	3.75	0.0194814	11.03	14.25	12.35	17.94	12.42	14.86	2154.12	3	-0.0009	0.4	22086	0
Q6N022	NKPFLNTQNMYELSSPIDQELYLFDTTGK|3|15.9949@M(10)	NKPFLNTQNMYELSSPIDQELYLFDTTGK	14.8733	0.0153543	-3.32	14.18	-3.32	18.52	10.64	15.92	3421.64	3	-0.00334	1	21258	0
Q6N022	ILYDQAGRPSLWSPSSR|3|	ILYDQAGRPSLWSPSSR	21.8433	2.03e-05	-3.32	16.83	-3.32	20.52	-3.32	18.22	1931.99	3	-0.0001	0.1	12054	0
Q6N022	AFVTLER|2|	AFVTLER	21.1733	1.91e-05	-3.32	16.18	-3.32	19.68	-3.32	17.7	834.46	2	0.00033	0.4	7959	0
Q6N022	NLLSLDFDR|2|	NLLSLDFDR	5.97333	0.00251129	11.54	15.83	10.75	18.87	11.33	16.84	1091.56	2	-0.00022	0.2	16439	0
Q6N022	FTEEGMVNAR|2|	FTEEGMVNAR	20.61	2.47e-05	-3.32	15.39	-3.32	19.06	-3.32	17.42	1152.52	2	0.00024	0.2	6513	0
Q6N022	CEDGWMGAACDQR|2|44.0262@C(1);44.0262@C(10)	CEDGWMGAACDQR	11.92	0.0165062	-3.32	13.76	7.93	18.43	7.76	15.94	1528.57	2	0.0001	0.1	9490	0
Q6N022	NDANCDCFSGDDGYAK|2|44.0262@C(5);44.0262@C(7)	NDANCDCFSGDDGYAK	18.9133	5.32e-05	-3.32	13.78	-3.32	17.86	-3.32	15.14	1781.65	2	0.00012	0.1	7901	0
Q6N022	SILGVQCEVQK|2|44.0262@C(7)	SILGVQCEVQK	6.41	0.0199574	15.61	16.4	10.1	19.87	9.05	17.72	1246.66	2	0.00194	1.6	9362	0
Q6N022	YTSSSADSEEGKAPQK|3|	YTSSSADSEEGKAPQK	10.9267	0.0205023	-3.32	13.93	8.27	17.33	8.28	14.75	1683.76	3	-0.00017	0.1	1419	0
Q6N022	QPFLGTLQDNLIEMDILGASR|2|15.9949@M(14)	QPFLGTLQDNLIEMDILGASR	6.83667	0.0842887	10.61	12.23	-3.32	15.74	11.45	11.28	2346.19	2	-0.00232	1	24352	0
Q6N022	VTSMQAVINETPLPIDLYR|2|15.9949@M(4)	VTSMQAVINETPLPIDLYR	8.06	0.0698465	14.27	13.17	9.07	16.5	-3.32	14.53	2175.12	2	-0.00194	0.9	17448	0
Q6N022	SNENGWTTFYEYDSFGR|2|0.9840@N(4)	SNENGWTTFYEYDSFGR	8.97333	0.0414851	-3.32	10.91	9.47	16.87	8.98	14.27	2072.84	2	-0.00116	0.6	20288	0
Q6N022	DSTHIIPGENPFDGGHACVIR|4|44.0262@C(18)	DSTHIIPGENPFDGGHACVIR	5.37	0.00868725	12.4	14.96	10.76	19.02	11.05	16.34	2278.08	4	0.00042	0.2	12686	0
Q6N022	APFITQEHTLWLPWDR|3|	APFITQEHTLWLPWDR	6.12667	0.0044056	11.1	15.28	10.84	18.9	9.86	16	2009.02	3	-0.00053	0.3	20084	0
Q6N022	QYIFEFDKNDR|3|	QYIFEFDKNDR	15.2567	0.0103738	-3.32	14.09	8.88	18.24	-3.32	15.68	1473.69	3	-0.00047	0.3	10877	0
Q6N022	NNNPISNSQDIK|2|	NNNPISNSQDIK	21.4033	2.43e-05	-3.32	16.3	-3.32	20.11	-3.32	17.84	1342.65	2	0.00065	0.5	4424	0
Q6N022	YTDIQLQYGALCLNTR|2|44.0262@C(12)	YTDIQLQYGALCLNTR	3.55333	0.245938	9.94	-3.32	10.58	16.55	-3.32	14.63	1914.95	2	0.00087	0.5	17138	0
Q6N022	LGDVQYK|2|	LGDVQYK	7.74	0.00112551	11.17	16.78	10.41	19.58	9.28	17.72	821.428	2	0.00047	0.6	3486	0
Q6N022	TWSYTYLEK|2|	TWSYTYLEK	6.01667	0.00378826	13.34	16.77	11.88	19.32	10.6	17.78	1189.57	2	0.00042	0.4	12173	0
Q6N022	GGDIFEYNSAGLLIK|2|	GGDIFEYNSAGLLIK	2.87333	0.266352	9.72	-3.32	-3.32	18.1	11	11.24	1595.82	2	-0.00026	0.2	18098	0
Q6N022	LNTPSSLAVCADGELYVADLGNIR|2|44.0262@C(10)	LNTPSSLAVCADGELYVADLGNIR	6.48667	0.134808	-3.32	-3.32	-3.32	16.14	-3.32	-3.32	2534.27	2	-0.00343	1.4	22000	0
Q6N022	YSYDLNGNLHLLSPGNSAR|3|0.9840@N(8)	YSYDLNGNLHLLSPGNSAR	3.30333	0.0139102	13.16	15.98	14.09	18.66	14.12	16.64	2091	3	-0.00118	0.6	15025	0
Q6N022	ISLTHPTIPFNLMK|3|15.9949@M(13)	ISLTHPTIPFNLMK	3.27667	0.020158	12.38	14.15	12	17.35	11.64	14.35	1626.88	3	-0.00026	0.2	14181	0
Q6N022	NSYYIGADGSLR|2|	NSYYIGADGSLR	9.87333	0.000555221	10.06	17.68	7.7	20.32	9.86	19.24	1314.62	2	-0.00054	0.4	9783	0
Q6N022	TINLQNEGFTCTIR|2|44.0262@C(11)	TINLQNEGFTCTIR	8.22	0.0153095	11.2	14.21	3.71	18.7	9.57	16.23	1652.82	2	-0.00014	0.1	13429	0
Q6N022	YSYDLNGNLHLLSPGNSAR|3|0.9840@N(6)	YSYDLNGNLHLLSPGNSAR	3.30333	0.0139102	13.16	15.98	14.09	18.66	14.12	16.64	2091	3	-0.00118	0.6	15025	0
Q6N022	NSEVVAGTGDQCLPFDDTR|2|44.0262@C(12)	NSEVVAGTGDQCLPFDDTR	7.56	0.00263827	10.23	15.84	8.35	19.28	10.97	17.11	2066.92	2	-0.00159	0.8	12925	0
Q6N022	AALVGIYGR|2|	AALVGIYGR	5.54	0.0055585	13.29	17.18	11.72	20.19	14.13	18.39	918.529	2	0.00056	0.6	8869	0
Q6N022	LLAPVALTCGSDGSLYVGDFNYIR|3|44.0262@C(9)	LLAPVALTCGSDGSLYVGDFNYIR	9.28	0.0451902	11.02	14.29	-3.32	18.48	9.26	12.03	2587.3	3	-0.00104	0.4	23398	0
Q6N022	WTSPDHELWK|3|	WTSPDHELWK	16.0367	0.00684448	7.62	14.16	-3.32	18.5	-3.32	16.43	1297.61	3	0.00021	0.2	9557	0
Q6N022	LLLANGMEVALQTEPHLLAGTVNPTVGK|3|0.9840@N(5)	LLLANGMEVALQTEPHLLAGTVNPTVGK	13.8567	0.0170739	-3.32	13.77	-3.32	17.53	10.23	13.86	2886.55	3	-0.00344	1.2	21486	0
Q6N022	LLLANGMEVALQTEPHLLAGTVNPTVGK|3|0.9840@Q(12)	LLLANGMEVALQTEPHLLAGTVNPTVGK	13.8567	0.0170739	-3.32	13.77	-3.32	17.53	10.23	13.86	2886.55	3	-0.00344	1.2	21486	0
Q6N022	VSFTYDETAGMLK|2|15.9949@M(11)	VSFTYDETAGMLK	4.91667	0.01028	12.5	14.64	10.45	18.35	11.12	15.83	1476.68	2	-9e-05	0.1	11268	0
Q6N022	RYTSSSADSEEGKAPQK|3|	RYTSSSADSEEGKAPQK	4.3	0.0114047	10.53	12.75	9.45	16.21	9.54	13.46	1839.86	3	0.00019	0.1	989	0
Q6N022	RTTVLQGYEIDASK|2|	RTTVLQGYEIDASK	16.2633	0.000891948	-3.32	8.8	-3.32	16.24	-3.32	13.79	1579.82	2	0.00138	0.9	8224	0
Q6N022	QPFLGTLQDNLIEMDILGASR|3|15.9949@M(14)	QPFLGTLQDNLIEMDILGASR	15.0333	0.00159544	-3.32	8.65	-3.32	16.36	-3.32	10.13	2346.19	3	1e-05	0	24379	0
Q6N022	FDYNYDNSFR|2|	FDYNYDNSFR	15.3967	0.0114047	9.68	14.88	-3.32	18.2	-3.32	16.15	1339.55	2	2e-05	0	11521	0
Q6N022	VKDIVPQEAEEFCR|3|44.0262@C(13)	VKDIVPQEAEEFCR	7.4	0.0122431	10.72	14.42	5.91	19.2	10.69	15.9	1705.83	3	-4e-05	0	10538	0
Q6N022	HEENEIPSCDLSNFAR|3|44.0262@C(9)	HEENEIPSCDLSNFAR	5.62	0.00809998	10.83	14.48	11.49	18.51	9.51	15.7	1903.84	3	-0.0007	0.4	11620	0
Q6N022	LNTPSSLAVCADGELYVADLGNIR|3|44.0262@C(10)	LNTPSSLAVCADGELYVADLGNIR	2.27667	0.285059	12.29	12.87	-3.32	16.49	10.24	-3.32	2534.27	3	0.00024	0.1	22026	0
Q6N022	FASSGSVFGK|2|	FASSGSVFGK	0.796667	0.131903	19.54	19.15	18.78	20.73	18.76	19.59	985.487	2	0.0003	0.3	7107	0
Q6N022	SISCPSCNGLADGNK|2|44.0262@C(4);44.0262@C(7)	SISCPSCNGLADGNK	2.21	0.124184	10.99	10.1	10.05	16.67	12.18	13.08	1552.69	2	0.00043	0.3	7170	0
Q6N022	EVQYEIFR|2|	EVQYEIFR	13.03	0.0162791	-3.32	12.55	-3.32	17.12	8.46	11.24	1082.54	2	0.00045	0.4	11363	0
Q6N022	VTTDIISVANEDGR|2|	VTTDIISVANEDGR	6.22333	0.00850256	9.64	13.91	10.45	18.96	11.06	16.95	1488.74	2	-8e-05	0.1	10668	0
Q6N022	DSTGMPLWLVVPDGQVYWVTMGTNSALK|3|15.9949@M(5);15.9949@M(21)	DSTGMPLWLVVPDGQVYWVTMGTNSALK	11.32	0.0436483	-3.32	10.93	-3.32	16.39	-3.32	-3.32	3096.49	3	-0.0024	0.8	25787	0
Q6N022	GESCEEVDCMDPTCSGR|2|44.0262@C(4);44.0262@C(9);44.0262@C(14)	GESCEEVDCMDPTCSGR	15.1933	0.000692198	-3.32	9.14	-3.32	15.52	-3.32	10.96	1948.72	2	0.00041	0.2	8729	0
Q6N022	QVTTSGEISLVAGAPSGCDCK|2|-17.0265@Q(1);44.0262@C(18);44.0262@C(20)	QVTTSGEISLVAGAPSGCDCK	1.53333	0.304546	11.15	-3.32	-3.32	14.81	9.97	10.91	2092.97	2	-0.00093	0.4	16726	0
Q6N022	LSSVTMPNVAR|2|	LSSVTMPNVAR	16.9533	0.0077697	9.04	15.85	-3.32	19.66	-3.32	17.75	1173.62	2	0.00037	0.3	8810	0
Q6N022	YGTTLDEEK|2|	YGTTLDEEK	8.11333	0.0010157	9.71	16.27	9.23	19.62	10.26	17.65	1054.48	2	0.00017	0.2	3879	0
Q6N022	SVTTQGHELAMMTYHGNSGLLATK|3|	SVTTQGHELAMMTYHGNSGLLATK	4.1	0.0359377	12.26	12.57	9.87	18.43	12	15.43	2546.23	3	-0.00023	0.1	11685	0
Q6N022	HEENEIPSCDLSNFAR|2|44.0262@C(9)	HEENEIPSCDLSNFAR	2.71	0.0760262	11.46	11.87	10.87	17.62	12.14	13.11	1903.84	2	-0.00067	0.4	11623	0
Q6N022	FFVMETIIMR|2|	FFVMETIIMR	1.81667	0.0611914	13.28	14.1	13.79	17.23	13.57	14.76	1285.66	2	-0.0003	0.2	20063	0
Q6N022	NKPFLNTQNMYELSSPIDQELYLFDTTGK|3|	NKPFLNTQNMYELSSPIDQELYLFDTTGK	15.9567	0.00207074	-3.32	12.46	-3.32	17.39	-3.32	8.06	3405.64	3	-0.00192	0.6	23365	0
Q6N022	ASCPVLCSGNGQYMK|2|44.0262@C(3);44.0262@C(7);0.9840@N(10);15.9949@M(14)	ASCPVLCSGNGQYMK	13.9867	0.0136409	9.22	13.21	-3.32	16.95	-3.32	14.38	1661.71	2	0.00044	0.3	7800	0
Q6N022	GAGCDTSMETACGDSK|2|44.0262@C(4);44.0262@C(12)	GAGCDTSMETACGDSK	17.51	0.000238423	-3.32	11.31	-3.32	17.01	-3.32	14.25	1619.61	2	0.0016	1	4145	0
Q6N022	LAETLYDTTK|2|	LAETLYDTTK	7.55333	0.00424027	10.73	16.41	8.38	19.78	12.2	17.78	1153.59	2	-0.00051	0.4	7469	0
Q6N022	ISLTHPTIPFNLMK|3|	ISLTHPTIPFNLMK	5.68333	0.010851	7.89	13.98	9.16	17.47	10.89	13.54	1610.89	3	0.00045	0.3	16441	0
Q6N022	YSYDLNGNLHLLSPGNSAR|3|	YSYDLNGNLHLLSPGNSAR	2.19	0.0335307	14.92	15.98	13.96	18.33	15.03	16.17	2090.02	3	-0.0004	0.2	14153	0
Q6N022	IPPGTFWR|2|	IPPGTFWR	10.7467	0.000336441	8.42	17.28	8.16	20.72	7.78	18.6	972.518	2	0.0005	0.5	11183	0.00029
Q6N022	ASCPVLCSGNGQYMK|2|44.0262@C(3);44.0262@C(7);0.9840@Q(12);15.9949@M(14)	ASCPVLCSGNGQYMK	13.9867	0.0136409	9.22	13.21	-3.32	16.95	-3.32	14.38	1661.71	2	0.00044	0.3	7800	0.00029
Q6N022	GLPPSHTQFDFVELLDGR|3|	GLPPSHTQFDFVELLDGR	12.5233	0.0176099	-3.32	11.48	8.88	15.91	-3.32	12.42	2027.01	3	0.0003	0.1	19544	0.00029
Q6N022	HLSSSNVMPFNLYMFK|3|	HLSSSNVMPFNLYMFK	2.71	0.0358146	10.18	12.15	10.51	15.54	11.91	13.04	1913.92	3	0.00131	0.7	18649	0.00029
Q6N022	VQGYDGFFVISVEQYPELSDSANNIHFMR|3|15.9949@M(28)	VQGYDGFFVISVEQYPELSDSANNIHFMR	8.43667	0.115033	-3.32	14.05	8.8	16.74	-3.32	-3.32	3377.57	3	-0.00352	1	22238	0.00029
Q6N022	LSSVTMPNVAR|2|15.9949@M(6)	LSSVTMPNVAR	10.07	0.0317628	9.42	12.01	-3.32	17.89	8.77	15.18	1189.61	2	-0.00065	0.5	5003	0.00029
Q6N022	LGGWSLDK|2|	LGGWSLDK	1.74	0.0542274	15.95	15.8	15.2	18.51	15.02	17.08	874.455	2	0.00032	0.4	9552	0.00033
Q6N022	VTTDIISVANEDGRR|2|	VTTDIISVANEDGRR	18.7133	0.000254684	-3.32	11.96	-3.32	18.09	-3.32	16.13	1644.84	2	-0.00065	0.4	8538	0.00033
Q6N022	SMVLLLHSQR|3|	SMVLLLHSQR	10.6	0.0335447	10.61	14.9	-3.32	18.37	11.14	16.96	1182.65	3	0.0001	0.1	7934	0.00033
Q6N022	NSEVVAGTGDQCLPFDDTR|3|44.0262@C(12)	NSEVVAGTGDQCLPFDDTR	4.6	0.0132661	8.79	11.56	8.35	15.76	9.86	13.48	2066.92	3	0.00032	0.2	12921	0.00033
Q6N022	SVTTQGHELAMMTYHGNSGLLATK|3|15.9949@M(12)	SVTTQGHELAMMTYHGNSGLLATK	1.69667	0.152485	11.82	11.32	12.37	17.42	13.33	13.87	2562.22	3	-0.00199	0.8	10323	0.00033
Q6N022	FTEEGMVNAR|2|15.9949@M(6)	FTEEGMVNAR	6.02667	0.00313659	10.71	14.73	9.2	17.82	10.3	15.74	1168.52	2	-0.00019	0.2	3410	0.00033
Q6N022	QTLETIR|2|	QTLETIR	6.82	0.0058483	12.44	15.74	8.44	18.89	10.41	17.12	859.476	2	0.0006	0.7	3957	0.00033
Q6N022	DSTGMPLWLVVPDGQVYWVTMGTNSALK|3|15.9949@P(6);15.9949@M(21)	DSTGMPLWLVVPDGQVYWVTMGTNSALK	11.32	0.0436483	-3.32	10.93	-3.32	16.39	-3.32	-3.32	3096.49	3	-0.0024	0.8	25787	0.00051
Q6N022	SVTTQGHELAMMTYHGNSGLLATK|3|15.9949@M(11)	SVTTQGHELAMMTYHGNSGLLATK	1.69667	0.152485	11.82	11.32	12.37	17.42	13.33	13.87	2562.22	3	-0.00199	0.8	10323	0.00051
Q6N022	DSTGMPLWLVVPDGQVYWVTMGTNSALK|3|15.9949@W(8);15.9949@M(21)	DSTGMPLWLVVPDGQVYWVTMGTNSALK	11.32	0.0436483	-3.32	10.93	-3.32	16.39	-3.32	-3.32	3096.49	3	-0.0024	0.8	25787	0.00051
Q6N022	LREGEEGLR|3|	LREGEEGLR	8.02333	0.00265862	11.17	16.17	9.93	19.61	7.99	17.38	1057.55	3	8e-05	0.1	1930	0.00055
Q6N022	NKPFLNTQNMYELSSPIDQELYLFDTTGK|3|0.9840@N(6);15.0109@Y(11)	NKPFLNTQNMYELSSPIDQELYLFDTTGK	14.8633	0.0154293	-3.32	14.17	-3.32	18.52	10.65	15.91	3421.64	3	-0.00404	1.2	21364	0.00087
Q6N022	GNGENQFVSQQPPVIGSIMGNGR|2|-17.0265@N(2);0.9840@N(21)	GNGENQFVSQQPPVIGSIMGNGR	10.2633	0.0460277	-3.32	10.69	-3.32	15.04	12.54	10.96	2369.11	2	0.00178	0.8	21714	0.00087
Q6N022	NNNPISNSQDIK|2|0.9840@N(7)	NNNPISNSQDIK	16.7667	0.000217076	-3.32	11	-3.32	16.25	-3.32	13.09	1343.63	2	0.00367	2.7	5416	0.00094
Q6N022	SNENGWTTFYEYDSFGR|2|0.9840@N(2)	SNENGWTTFYEYDSFGR	10.8967	0.041319	-3.32	-3.32	-3.32	14.26	-3.32	11.79	2072.84	2	-0.0019	0.9	20034	0.00107
Q6N022	ILYDQAGRPSLWSPSSR|2|	ILYDQAGRPSLWSPSSR	17.9033	0.000292765	-3.32	11.43	-3.32	17.64	-3.32	14.68	1931.99	2	-0.00057	0.3	12062	0.00113
Q6N022	NKPFLNTQNMYELSSPIDQELYLFDTTGK|3|0.9840@N(9);15.0109@Y(11)	NKPFLNTQNMYELSSPIDQELYLFDTTGK	14.8633	0.0154293	-3.32	14.17	-3.32	18.52	10.65	15.91	3421.64	3	-0.00404	1.2	21364	0.00113
Q6N022	VLELAR|2|	VLELAR	7.65667	0.0667877	11.21	10.35	-3.32	16.44	9.53	13.6	699.428	2	-2e-05	0	5115	0.0016
Q6N022	YSYEYDADGQLQTVSINDKPLWR|3|0.9840@Q(10);0.9840@Q(12)	YSYEYDADGQLQTVSINDKPLWR	0.226667	0.328882	19.54	16.87	14.22	18.91	16.07	14.73	2762.27	3	-0.00417	1.5	16667	0.00166
Q6N022	GNGENQEVSQQPPVIGSIMGNGR|2|0.9840@Q(6);0.9840@N(21)	GNGENQEVSQQPPVIGSIMGNGR	0.216667	0.346316	-3.32	-3.32	-3.32	11.03	10.38	-3.32	2369.09	2	-0.01355	5.7	21714	0.00182
Q6N022	RDYDVLAGR|2|	RDYDVLAGR	6.82333	0.00308407	10.03	14.74	9.4	18.74	9.79	16.21	1063.54	2	3e-05	0	5451	0.00205
Q6N022	SVTTQGHELAMMTYHGNSGLLATK|4|	SVTTQGHELAMMTYHGNSGLLATK	4.38667	0.0223907	12.8	13.73	9.99	17.77	9.86	14.31	2546.23	4	0.00074	0.3	11693	0.00205
Q6N022	YYLATDLMSGAVFLSDSNSR|2|	YYLATDLMSGAVFLSDSNSR	0.603333	0.175676	15.11	16.64	15.05	15.28	16.16	16.21	2209.04	2	-0.00852	3.9	16087	0.00205
Q6N022	MEYDQAGR|2|	MEYDQAGR	11.0833	0.0212653	-3.32	14.12	7.83	17.5	9.41	15.55	968.402	2	0.00422	4.4	2743	0.00228
Q6N022	AWTEGEK|2|	AWTEGEK	3.09667	0.029304	10.4	13.38	12.33	16.61	12.96	14.99	819.376	2	0.00062	0.8	1807	0.00438
Q6N022	YYLATDPMSGAVFLSDSNSR|2|0.9840@N(18);-0.9840@R(20)	YYLATDPMSGAVFLSDSNSR	3.77333	0.028195	10.75	15.32	13.01	18.31	14.94	16.39	2193	2	-0.00348	1.6	19566	0.00479
Q6N022	GNGENQFVSQQPPVIGSIMGNGR|2|0.9840@N(2);-18.0106@E(4);0.9840@N(21)	GNGENQFVSQQPPVIGSIMGNGR	10.2633	0.0460277	-3.32	10.69	-3.32	15.04	12.54	10.96	2369.11	2	0.00168	0.7	21714	0.00479
Q6N022	VTSMQAVINETPLPIDLYR|3|0.9840@N(9)	VTSMQAVINETPLPIDLYR	0.436667	0.198133	13.4	13.26	13.56	13.74	12.78	14.05	2160.11	3	-0.01489	6.9	22430	0.00628
Q6N022	HLSSSNVMPFNLY|2|	HLSSSNVMPFNLY	16.46	0.000118063	-3.32	11.42	-3.32	15.59	-3.32	12.41	1507.71	2	0.00471	3.1	17309	0.00638
Q6N022	NKPFLNTQNMYELSSPIDQELYLFDTTGK|3|0.9840@N(1);15.0109@Y(11)	NKPFLNTQNMYELSSPIDQELYLFDTTGK	14.8833	0.0153543	-3.32	14.22	-3.32	18.52	10.66	15.93	3421.64	3	-0.00979	2.9	19963	0.00722
Q6N022	NDRLSSVTMPNVARQTLETIR|2|15.9949@N(1);0.9840@N(11);0.9840@Q(15)	NDRLSSVTMPNVARQTLETIR	-0.926667	0.226489	15.31	15.6	14.13	16.1	16.45	11.41	2418.22	2	0.01604	6.6	26727	0.08364
Q6N022	NDRLSSVTMPNVARQTLETIR|2|15.9949@D(2);0.9840@N(11);0.9840@Q(15)	NDRLSSVTMPNVARQTLETIR	-0.926667	0.226489	15.31	15.6	14.13	16.1	16.45	11.41	2418.22	2	0.01604	6.6	26727	0.08411
Q13740	CLGNGNPPPEEFLFYLPGQPEGIR|3|44.0262@C(1);0.9840@N(6)	CLGNGNPPPEEFLFYLPGQPEGIR	17.0767	0.00666471	8.4	21.98	9.33	22.23	-3.32	21.43	2688.29	3	-0.00061	0.2	24747	0
Q13740	CLGNGNPPPEEFLFYLPGQPEGIR|3|44.0262@C(1);0.9840@N(4)	CLGNGNPPPEEFLFYLPGQPEGIR	17.0767	0.00666471	8.4	21.98	9.33	22.23	-3.32	21.43	2688.29	3	-0.00123	0.5	24355	0
Q13740	CLGNGNPPPEEFLFYLPGQPEGIR|2|44.0262@C(1);0.9840@N(4)	CLGNGNPPPEEFLFYLPGQPEGIR	24.4367	4.75e-06	-3.32	21.35	-3.32	21.13	-3.32	20.87	2688.29	2	-0.004	1.5	24311	0
Q13740	CLGNGNPPPEEFLFYLPGQPEGIR|2|44.0262@C(1);0.9840@N(6)	CLGNGNPPPEEFLFYLPGQPEGIR	24.4367	4.75e-06	-3.32	21.35	-3.32	21.13	-3.32	20.87	2688.29	2	-0.004	1.5	24311	0
Q13740	TIHSEQAVFDIYYPTEQVTIQVLPPK|3|	TIHSEQAVFDIYYPTEQVTIQVLPPK	9.32333	0.000132896	12.3	22.16	12.1	22.4	13.66	21.47	3015.56	3	-0.0007	0.2	20185	0
Q13740	EMDPVTQLYTMTSTLEYK|2|15.9949@M(2)	EMDPVTQLYTMTSTLEYK	8.80667	0.00139987	12.86	20.31	9.17	20.11	12.85	20.88	2164.99	2	-0.00282	1.3	20717	0
Q13740	EMDPVTQLYTMTSTLEYK|2|15.9949@M(2);15.9949@M(11)	EMDPVTQLYTMTSTLEYK	22.2867	5.53e-06	-3.32	19.01	-3.32	17.92	-3.32	19.97	2180.99	2	-0.00313	1.4	16397	0
Q13740	ADIQMPFTCSVTYYGPSGQK|2|15.9949@M(5);44.0262@C(9)	ADIQMPFTCSVTYYGPSGQK	18.9833	0.00466393	-3.32	19.81	-3.32	19.45	8.87	19.92	2252.01	2	-0.00152	0.7	13333	0
Q13740	EMDPVTQLYTMTSTLEYK|3|15.9949@M(2)	EMDPVTQLYTMTSTLEYK	10.0267	4.54e-05	9.65	19.4	10.25	19.72	9.18	20.04	2164.99	3	-0.00159	0.7	20930	0
Q13740	EMDPVTQLYTMTSTLEYK|3|	EMDPVTQLYTMTSTLEYK	18.58	0.0055406	-3.32	19.64	-3.32	20.21	9.14	18.39	2149	3	-0.00057	0.3	24357	0
Q13740	EMDPVTQLYTMTSTLEYK|2|	EMDPVTQLYTMTSTLEYK	19.7833	0.00324998	-3.32	20.66	-3.32	20.68	8.09	19.46	2149	2	0.00077	0.4	23974	0
Q13740	FVCMLVTEDNVFEAPTIVK|2|44.0262@C(3);15.9949@M(4)	FVCMLVTEDNVFEAPTIVK	23.19	4.75e-06	-3.32	19.94	-3.32	19.45	-3.32	20.22	2214.1	2	-0.00319	1.4	18873	0
Q13740	YEKPDGSPVFIAFR|3|	YEKPDGSPVFIAFR	11.7833	1.49e-05	10.72	22.43	10.72	22.66	11.19	22.89	1624.82	3	-0.00067	0.4	12202	0
Q13740	VLHPLEGAVVIIFK|2|	VLHPLEGAVVIIFK	18.7033	0.00939696	-3.32	19.73	-3.32	20.22	11.73	21.25	1533.93	2	-0.00128	0.8	16374	0
Q13740	FVCMLVTEDNVFEAPTIVK|2|44.0262@C(3)	FVCMLVTEDNVFEAPTIVK	19.84	0.00582327	-3.32	21.35	10.3	21.34	-3.32	20.49	2198.1	2	-0.00148	0.7	21852	0
Q13740	ADIQMPFTCSVTYYGPSGQK|2|44.0262@C(9)	ADIQMPFTCSVTYYGPSGQK	24.76	4.75e-06	-3.32	21.23	-3.32	21.46	-3.32	21.63	2236.02	2	-0.00203	0.9	16438	0
Q13740	LDVPQNLMFGK|2|	LDVPQNLMFGK	7.02333	0.000297996	14.78	22.13	15.67	22.83	16.2	22.76	1260.65	2	-0.00051	0.4	14554	0
Q13740	VFKQPSKPEIVSK|3|	VFKQPSKPEIVSK	8.3	0.000211288	13.53	20.57	13.49	21.92	12.6	22.03	1485.86	3	0.00064	0.4	3544	0
Q13740	QPSKPEIVSK|2|	QPSKPEIVSK	23.25	4.75e-06	-3.32	19.68	-3.32	19.76	-3.32	20.35	1111.62	2	0.00039	0.4	1687	0
Q13740	SSPSFSSLHYQDAGNYVCETALQEVEGLK|3|44.0262@C(18)	SSPSFSSLHYQDAGNYVCETALQEVEGLK	9.55333	9.52e-05	12.5	22.67	12.44	22.78	13.35	21.5	3202.48	3	-0.00501	1.6	20443	0
Q13740	ALFLETEQLKK|3|	ALFLETEQLKK	16.2467	0.0125728	12.39	22.09	9.78	22.72	-3.32	22.78	1318.75	3	-3e-05	0	8862	0
Q13740	VLHPLEGAVVIIFK|3|	VLHPLEGAVVIIFK	16.8567	0.00700518	-3.32	21.21	8.71	21.85	9.11	22.01	1533.93	3	-0.00088	0.6	16387	0
Q13740	CLGNGNPPPEEFLFYLPGQPEGIR|2|44.0262@C(1)	CLGNGNPPPEEFLFYLPGQPEGIR	22.23	4.75e-06	-3.32	18.26	-3.32	19.11	-3.32	19.36	2687.31	2	-0.00423	1.6	23342	0
Q13740	EMDPVTQLYTMTSTLEYK|2|15.9949@M(11)	EMDPVTQLYTMTSTLEYK	0.733333	0.122752	20.59	20.82	19.82	21.56	20.81	21.04	2164.99	2	-0.0022	1	18063	0
Q13740	ESLTLIVEGKPQIK|2|	ESLTLIVEGKPQIK	25.4833	4.75e-06	-3.32	21.77	-3.32	22.42	-3.32	22.3	1553.9	2	-0.00077	0.5	11052	0
Q13740	QPSKPEIVSK|2|-17.0265@Q(1)	QPSKPEIVSK	13.7267	1.74e-05	8.3	21.91	9.13	22.85	9.23	23.08	1094.6	2	0.00024	0.2	4362	0
Q13740	VFKQPSKPEIVSK|4|	VFKQPSKPEIVSK	12.7933	0.000131604	11.6	21.96	9.44	23.01	8.76	23.21	1485.86	4	0.0003	0.2	3684	0
Q13740	SVQYDDVPEYKDR|2|	SVQYDDVPEYKDR	24.55	4.75e-06	-3.32	20.41	-3.32	21.64	-3.32	21.64	1612.74	2	-1e-05	0	6760	0
Q13740	LDVPQNLMFGK|2|15.9949@M(8)	LDVPQNLMFGK	10.3967	2.34e-05	11.63	22	11.98	22	11.58	22.38	1276.65	2	-0.00032	0.3	12305	0
Q13740	KSVQYDDVPEYKDR|3|	KSVQYDDVPEYKDR	8.38667	6.77e-05	12.69	20.49	12.53	20.98	12.17	21.08	1740.83	3	-0.00044	0.3	4539	0
Q13740	SSPSFSSLHYQDAGNYVYETALQEVEGLK|3|	SSPSFSSLHYQDAGNYVYETALQEVEGLK	4.58333	0.134808	-3.32	-3.32	-3.32	10.43	-3.32	-3.32	3218.5	3	0.03061	9.5	18630	0
Q13740	DLGNMEENKK|2|15.9949@M(5)	DLGNMEENKK	1.73333	0.0896518	7.52	8.32	6.09	9.48	9.53	10.54	1192.54	2	-0.00016	0.1	808	0
Q13740	CLGNGNPPPEEFLFYLPGQPEGIR|3|44.0262@C(1)	CLGNGNPPPEEFLFYLPGQPEGIR	7.52333	0.000232212	12.6	19.41	13.09	20.6	12	20.25	2687.31	3	-0.0024	0.9	23363	0
Q13740	ALFLETEQLK|2|	ALFLETEQLK	21.7333	0.00530687	11.22	22.99	-3.32	23.12	-3.32	23.67	1190.65	2	0.00017	0.1	12838	0
Q13740	QIGDALPVSCTISASR|2|44.0262@C(10)	QIGDALPVSCTISASR	21.4967	0.00404451	9.95	22.48	-3.32	22.41	-3.32	22.91	1660.85	2	-0.00077	0.5	11948	0
Q13740	YEKPDGSPVFIAFR|2|	YEKPDGSPVFIAFR	11.7	6.72e-05	9.94	20.16	8.39	20.25	8.11	21.13	1624.82	2	-0.0004	0.2	12216	0
Q13740	WKYEKPDGSPVFIAFR|4|	WKYEKPDGSPVFIAFR	12.3533	0.0294084	14.12	18.83	-3.32	19.83	10.47	19.67	1939	4	-0.00098	0.5	12877	0
Q13740	SMIASTAITVHYLDLSLNPSGEVTR|3|15.9949@M(2)	SMIASTAITVHYLDLSLNPSGEVTR	7.56333	0.00124477	13.85	21.13	12.24	20.97	15.44	22.12	2690.36	3	-0.00333	1.2	17035	0
Q13740	CSLIDKK|2|44.0262@C(1)	CSLIDKK	17.3333	0.00380184	7.1	20.91	7.19	20.75	-3.32	21.31	849.463	2	0.00018	0.2	1675	0
Q13740	ADIQMPFTCSVTYYGPSGQK|3|44.0262@C(9)	ADIQMPFTCSVTYYGPSGQK	23.4667	4.75e-06	-3.32	19.28	-3.32	20.61	-3.32	20.55	2236.02	3	-0.00059	0.3	16458	0
Q13740	ESLTLIVEGKPVIKMTK|3|145.0197@K(14);15.9949@M(15)	ESLTLIVEGKPVIKMTK	4.45667	0.0198724	11.78	18.67	14.89	18.3	16.75	19.82	2046.11	3	-0.00094	0.5	13243	0
Q13740	SSNTYTLMDVR|2|	SSNTYTLMDVR	25.7367	4.75e-06	-3.32	21.81	-3.32	22.62	-3.32	22.82	1285.6	2	0.00027	0.2	10134	0
Q13740	WKYEKPDGSPVFIAFR|3|	WKYEKPDGSPVFIAFR	10.0567	0.000289049	10.92	19.39	8.42	20.26	10.75	20.61	1939	3	-0.00025	0.1	12846	0
Q13740	KSVQYDDVPEYK|2|	KSVQYDDVPEYK	9.97333	4.7e-05	9.8	19.28	10.25	20.37	9.66	19.98	1469.7	2	-3e-05	0	5646	0
Q13740	MLVTEDNVFEAPTIVK|2|15.9949@M(1)	MLVTEDNVFEAPTIVK	16.0867	0.0172548	13.09	18.16	-3.32	18.05	-3.32	18.5	1820.92	2	-0.00149	0.8	15023	0
Q13740	VTEDNVFEAPTIVK|2|	VTEDNVFEAPTIVK	22.8467	4.75e-06	-3.32	19.19	-3.32	19.48	-3.32	19.91	1560.8	2	-0.00035	0.2	13248	0
Q13740	SVQYDDVPEYK|2|	SVQYDDVPEYK	21.2333	0.0034907	-3.32	21.69	-3.32	22.13	9.24	22.48	1341.61	2	-0.00064	0.5	7919	0
Q13740	SSPSFSSLHYQDAGNYVCETALQEVEGLK|3|15.9949@Y(16);44.0262@C(18)	SSPSFSSLHYQDAGNYVCETALQEVEGLK	6.81667	0.00543986	10.43	17.04	9.73	16.53	12.9	19.94	3218.47	3	-0.00412	1.3	19137	0
Q13740	FVCMLVTEDNVFEAPTIVK|3|44.0262@C(3)	FVCMLVTEDNVFEAPTIVK	12.6467	0.0176884	-3.32	16.83	8.84	18.79	10.2	18.04	2198.1	3	-0.00061	0.3	22236	0
Q13740	WYTVNSAYGDTIIIPCR|2|44.0262@C(16)	WYTVNSAYGDTIIIPCR	3.80333	0.00257716	15.39	18.78	15.78	19.88	15.93	19.85	2014.98	2	-0.00102	0.5	18629	0
Q13740	SSNTYTLTDVRR|3|	SSNTYTLTDVRR	11.0767	4.7e-05	9.59	20.26	10.53	21.19	9.66	21.56	1411.71	3	7e-05	0	5137	0
Q13740	ALFLETEQLKK|2|	ALFLETEQLKK	21.43	0.0029169	8.71	21.5	-3.32	22.41	-3.32	22.45	1318.75	2	-0.0004	0.3	8888	0
Q13740	DLGNMEENKK|2|	DLGNMEENKK	11.9567	3.22e-05	8.96	19.92	8.71	20.43	7.74	20.93	1176.54	2	0.00021	0.2	2059	0
Q13740	QIGDALPVSCTISASR|2|-17.0265@Q(1);44.0262@C(10)	QIGDALPVSCTISASR	19.4567	0.00847251	-3.32	20.73	11.82	21.26	-3.32	21.56	1643.82	2	-0.00098	0.6	17025	0
Q13740	YLDLSLNPSGEVTR|2|	YLDLSLNPSGEVTR	4.00667	0.00144968	16.55	20	16.52	20.45	15.97	20.61	1562.79	2	-0.00072	0.5	13517	0
Q13740	CLGNGNPPPEEFLFYLPGQPEGIR|3|44.0262@C(1);0.9840@N(6);21.9819@E(11)	CLGNGNPPPEEFLFYLPGQPEGIR	6.15	0.000938624	11.63	17.74	10.17	17.62	12.3	17.19	2710.27	3	-0.00214	0.8	24372	0
Q13740	TCSVTYYGPSGQK|2|44.0262@C(2)	TCSVTYYGPSGQK	15.9	0.0107179	-3.32	20.95	10.02	21.98	10.16	21.63	1433.65	2	0.00045	0.3	6057	0
Q13740	ESLTLIVEGKPQIK|3|-18.0106@E(1)	ESLTLIVEGKPQIK	13.36	0.0132984	9.15	17.58	-3.32	18.6	8.57	18.3	1535.89	3	-0.00036	0.2	10333	0
Q13740	CLGNGNPPPEEFLFYLPGQPEGIR|3|44.0262@C(1);0.9840@N(6);21.9819@E(10)	CLGNGNPPPEEFLFYLPGQPEGIR	6.15	0.000938624	11.63	17.74	10.17	17.62	12.3	17.19	2710.27	3	-0.00214	0.8	24372	0
Q13740	SMIASTAITVHYLDLSLNPSGEVTR|2|	SMIASTAITVHYLDLSLNPSGEVTR	20.5833	4.75e-06	-3.32	16.9	-3.32	17.45	-3.32	17.44	2674.36	2	-0.00415	1.6	18977	0
Q13740	SSPSFSSLHYQDAGNYVCETALQEVEGLK|3|0.9840@N(15);44.0262@C(18)	SSPSFSSLHYQDAGNYVCETALQEVEGLK	10.4533	0.0359712	-3.32	16.91	10.27	16.71	12.36	17.05	3203.46	3	-0.00234	0.7	19978	0
Q13740	AITVHYLDLSLNPSGEVTR|3|	AITVHYLDLSLNPSGEVTR	16.7867	0.0107503	10.89	17.84	-3.32	18.5	-3.32	18.27	2084.09	3	-0.00087	0.4	14821	0
Q13740	WKYEKPDGSPVFIAFR|3|-2.0156@Y(3)	WKYEKPDGSPVFIAFR	6.69	0.000357659	10.61	18.26	11.19	18.04	12.11	17.68	1936.98	3	0.0009	0.5	14669	0
Q13740	EMDPVTQLYTMTSTLEYK|3|15.9949@M(11)	EMDPVTQLYTMTSTLEYK	1.75333	0.042266	15.88	17.11	16.51	18.89	17.18	18.83	2164.99	3	0	0	18032	0
Q13740	SAYGDTIIIPCR|2|44.0262@C(11)	SAYGDTIIIPCR	9.60333	4.29e-05	11.09	20.69	11.7	20.91	11.44	21.44	1351.68	2	7e-05	0.1	11584	0
Q13740	SMIASTAITVHYLDLSLNPSGEVTR|3|	SMIASTAITVHYLDLSLNPSGEVTR	5.35	0.000416491	16.02	21.05	15.7	21.57	15.79	20.94	2674.36	3	0.00085	0.3	20216	0
Q13740	CLGNGNPPPEEFLFYLPGQPEGIR|3|44.0262@C(1);0.9840@N(4);21.9819@E(10)	CLGNGNPPPEEFLFYLPGQPEGIR	6.23333	0.000496171	11.3	17.73	10.5	17.63	12.06	17.2	2710.27	3	-0.00214	0.8	24372	0
Q13740	CLGNGNPPPEEFLFYLPGQPEGIR|3|44.0262@C(1);0.9840@N(4);21.9819@E(11)	CLGNGNPPPEEFLFYLPGQPEGIR	6.23333	0.000496171	11.3	17.73	10.5	17.63	12.06	17.2	2710.27	3	-0.00214	0.8	24372	0
Q13740	MSPSFSSLHYQDAGNYVCETALQEVEGLK|3|44.0262@C(18)	MSPSFSSLHYQDAGNYVCETALQEVEGLK	11.9133	0.0247873	11.17	17.95	-3.32	17.8	10.7	18.54	3246.48	3	-0.02297	7.1	21455	0
Q13740	HYQDAGNYVCETALQEVEGLK|3|44.0262@C(10)	HYQDAGNYVCETALQEVEGLK	7.64667	0.0278934	3.69	17.43	11.35	17.47	14.36	17.44	2410.11	3	-0.00152	0.6	17129	0
Q13740	ESLTLIVEGK|2|	ESLTLIVEGK	12.9033	0.0235134	13.58	19	-3.32	19.29	8.82	19.5	1087.61	2	-5e-05	0	11873	0
Q13740	ESLTLIVEGKPQIK|3|	ESLTLIVEGKPQIK	17.41	0.00785646	10.45	22.41	9.16	23.3	-3.32	22.81	1553.9	3	-0.00113	0.7	10338	0
Q13740	TIICHVEGFPK|2|44.0262@C(4)	TIICHVEGFPK	18.5	0.00541584	-3.32	18.77	9.08	19.8	-3.32	19.37	1286.67	2	0.00026	0.2	8882	0
Q13740	KSVQYDDVPEYKDR|4|	KSVQYDDVPEYKDR	6.61667	0.000505165	13.63	18.74	12.36	19.52	12.1	19.68	1740.83	4	-0.00068	0.4	4788	0
Q13740	ADIQMPFTCSVTYYGPSGQK|3|15.9949@M(5);44.0262@C(9)	ADIQMPFTCSVTYYGPSGQK	18.0667	0.00576964	9.03	18.4	-3.32	19.09	-3.32	19.1	2252.01	3	-0.00163	0.7	13371	0
Q13740	LVTEDNVFEAPTIVK|2|	LVTEDNVFEAPTIVK	12.23	0.0207158	10.05	17.29	-3.32	17.85	10.27	18.55	1673.89	2	-0.0003	0.2	15363	0
Q13740	HVNKDLGNMEENKK|3|	HVNKDLGNMEENKK	13.7833	0.00931523	-3.32	17.22	7.12	17.4	8.08	18.61	1654.81	3	-0.00131	0.8	908	0
Q13740	DLGNMEENK|2|	DLGNMEENK	5.52333	0.000578365	13.69	18.65	14	19.65	13.89	19.85	1048.45	2	0.00258	2.5	4388	0
Q13740	HVNKDLGNMEENKK|4|	HVNKDLGNMEENKK	8.25667	0.000152921	11	18.99	10.3	18.84	11.55	19.79	1654.81	4	0.001	0.6	916	0
Q13740	CLGNGNPPPEEFLFYLPGQPEGIR|2|44.0262@C(1);0.9840@Q(19)	CLGNGNPPPEEFLFYLPGQPEGIR	24.42	4.75e-06	-3.32	21.34	-3.32	21.12	-3.32	20.84	2688.29	2	-0.00193	0.7	24847	0
Q13740	ESLTLIVEGKPVIKMTK|2|145.0197@K(14);15.9949@M(15)	ESLTLIVEGKPVIKMTK	19.7933	1.97e-05	-3.32	16.12	-3.32	15.06	-3.32	18.24	2046.11	2	-0.0021	1	13230	0
Q13740	SMIASTAITVH|2|	SMIASTAITVH	8.45	0.000269102	11.13	18.8	10.31	20.02	12.07	20.04	1129.58	2	0.00084	0.7	9397	0
Q13740	MLVTEDNVFEAPTIVK|2|	MLVTEDNVFEAPTIVK	5.76333	0.000996273	12.87	18.27	12.38	19.21	14.09	19.15	1804.93	2	-0.0011	0.6	17167	0
Q13740	ESLTLIVEGKPQIK|2|-18.0106@E(1)	ESLTLIVEGKPQIK	20.48	4.75e-06	-3.32	17.06	-3.32	17.51	-3.32	16.91	1535.89	2	0.00032	0.2	15140	0
Q13740	SSPSFSSLHYQDAGNYVCETALQEVEGLK|3|0.9840@Q(11);44.0262@C(18)	SSPSFSSLHYQDAGNYVCETALQEVEGLK	4.91	0.134808	-3.32	11.41	-3.32	-3.32	-3.32	-3.32	3203.46	3	-0.00234	0.7	19978	0
Q13740	SSPSFSSLHYQDAGNYVCETALQEVEGLKK|3|44.0262@C(18)	SSPSFSSLHYQDAGNYVCETALQEVEGLKK	19.1367	4.75e-06	-3.32	16.02	-3.32	15.27	-3.32	16.16	3330.57	3	-0.00459	1.4	18737	0
Q13740	ESLTLIVEGKPQIKMTCK|3|0.9840@Q(12);44.0262@C(17)	ESLTLIVEGKPQIKMTCK	21.47	5.66e-06	-3.32	18.15	-3.32	17.15	-3.32	19.15	2062.11	3	-0.00041	0.2	11573	0
Q13740	TVNSAYGDTIIIPCR|2|44.0262@C(14)	TVNSAYGDTIIIPCR	18.7867	5.64e-06	-3.32	15.17	-3.32	14.96	-3.32	16.27	1665.84	2	-0.00072	0.4	12285	0
Q13740	SVTYYGPSGQK|2|	SVTYYGPSGQK	18.4733	0.00425961	8.19	18.41	-3.32	19.27	-3.32	19.29	1185.57	2	0.00041	0.3	4170	0
Q13740	WKYEKPDGSPVFIAFR|3|31.9898@W(1)	WKYEKPDGSPVFIAFR	15.2833	0.00726381	9.61	17.93	-3.32	18.76	3.39	18.84	1970.99	3	-0.0014	0.7	12139	0
Q13740	KYEKPDGSPVFIAFR|3|	KYEKPDGSPVFIAFR	12.9667	0.0179882	11.88	17.81	-3.32	18.58	6.97	18.04	1752.92	3	-0.00077	0.4	9845	0
Q13740	HVNKDLGNMEENKK|2|	HVNKDLGNMEENKK	18.4133	3.5e-05	-3.32	13.4	-3.32	14.96	-3.32	16.92	1654.81	2	-0.00057	0.3	912	0
Q13740	SMIASTAITVHYLDLSLNPSGEVTR|2|15.9949@M(2)	SMIASTAITVHYLDLSLNPSGEVTR	19.0467	0.000138108	-3.32	15.89	-3.32	12.95	-3.32	18.34	2690.36	2	-0.00346	1.3	17059	0
Q13740	VLHPLEGAVVIIFKK|4|	VLHPLEGAVVIIFKK	13.36	0.0180475	-3.32	18.42	11.24	19.66	9.69	19.61	1662.02	4	0.00036	0.2	14439	0
Q13740	DLGNMEENK|2|15.9949@M(5)	DLGNMEENK	8.52	0.000102032	7.38	16.71	8.34	16.28	8.51	16.8	1064.44	2	0.00059	0.6	1417	0
Q13740	ESLTLIVEGKPQIKMTCK|2|0.9840@Q(12);44.0262@C(17)	ESLTLIVEGKPQIKMTCK	14.1033	0.0115009	7.97	15.04	-3.32	11.64	-3.32	16.96	2062.11	2	-0.00204	1	11631	0
Q13740	TIHSEQAVFDIYYPTEQVTIQVLPPK|4|	TIHSEQAVFDIYYPTEQVTIQVLPPK	15.3067	0.0147488	11.25	16.04	-3.32	18.01	-3.32	16.48	3015.56	4	0.0044	1.5	20406	0
Q13740	SSPSFSSLHYQDAGNYVCETALQEVEGLK|3|44.0262@S(1);44.0262@C(18)	SSPSFSSLHYQDAGNYVCETALQEVEGLK	15.0867	0.0180608	12.19	17.91	-3.32	17.73	-3.32	15.17	3246.5	3	-0.00198	0.6	21869	0
Q13740	WYTVNSAYGDTIIIPCR|3|44.0262@C(16)	WYTVNSAYGDTIIIPCR	2.18667	0.0729644	11.7	14.17	14.71	16.78	14.88	16.9	2014.98	3	-0.00087	0.4	18582	0
Q13740	TIHSEQAVFDIYYPTEQVTIQVLPPK|3|44.0262@T(1)	TIHSEQAVFDIYYPTEQVTIQVLPPK	3.65	0.0185047	10.31	15.67	10.96	16	13.61	14.16	3059.59	3	0.00172	0.6	19779	0
Q13740	TGKVLHPLEGAVVIIFK|3|145.0197@K(3)	TGKVLHPLEGAVVIIFK	18.8333	1.26e-05	-3.32	15.6	-3.32	14.2	-3.32	16.74	1965.11	3	-0.00127	0.6	17941	0
Q13740	SSPSFSSLHYQDAGNYMCETALQEVEGLK|3|44.0262@C(18)	SSPSFSSLHYQDAGNYMCETALQEVEGLK	4.52333	0.0410464	11.28	16.35	8.31	15.25	8.4	9.96	3234.45	3	-0.00523	1.6	22847	0
Q13740	SSNTYTLTDVRR|2|	SSNTYTLTDVRR	22.77	4.75e-06	-3.32	18.73	-3.32	19.65	-3.32	19.97	1411.71	2	-0.0004	0.3	5131	0
Q13740	TDIQMPFTCSVTYYGPSGQK|2|44.0262@C(9)	TDIQMPFTCSVTYYGPSGQK	18.0567	7.1e-06	-3.32	15.62	-3.32	14.7	-3.32	13.89	2266.03	2	-0.00319	1.4	15329	0
Q13740	QIGDALPVSCTISASR|3|44.0262@C(10)	QIGDALPVSCTISASR	11.7167	0.0197493	9.89	15.82	-3.32	17.1	8.55	17.35	1660.85	3	0.00072	0.4	11972	0
Q13740	AITVHYLDLSLNPSGEVTR|2|	AITVHYLDLSLNPSGEVTR	18.16	2.01e-05	-3.32	13.36	-3.32	14.92	-3.32	16.24	2084.09	2	0.00075	0.4	14841	0
Q13740	YEKPDGSPVFIAFR|3|128.0950@Y(1)	YEKPDGSPVFIAFR	12.9667	0.0179882	11.88	17.81	-3.32	18.58	6.97	18.04	1752.92	3	-0.00098	0.6	10292	0
Q13740	YEKPDGSPVFIAFR|3|44.0262@K(3)	YEKPDGSPVFIAFR	1.85667	0.0141336	15.65	17.58	15.97	17.84	15.86	17.63	1668.85	3	-0.00058	0.3	12738	0
Q13740	SVQYDDVPEYKDR|3|	SVQYDDVPEYKDR	25.85	4.75e-06	-3.32	22.12	-3.32	22.62	-3.32	22.85	1612.74	3	-0.00046	0.3	6418	0
Q13740	QIGDALPVSCGISASR|2|44.0262@C(10)	QIGDALPVSCGISASR	14.0733	0.0133108	-3.32	15.36	9.56	14.64	-3.32	15.14	1616.82	2	0.0005	0.3	14646	0
Q13740	ALFLETEQLK|2|44.0262@A(1)	ALFLETEQLK	7.34	0.000250952	11.27	17.99	10.56	17.85	9.68	17.69	1234.68	2	-0.00131	1.1	13096	0
Q13740	VFKQPSKPEIVSK|2|	VFKQPSKPEIVSK	15.5067	0.0089086	-3.32	14.53	8.68	16.94	-3.32	17.09	1485.86	2	0.00083	0.6	3693	0
Q13740	ESLTLIVEGKPQIK|2|26.0157@E(1)	ESLTLIVEGKPQIK	19.3167	5.05e-06	-3.32	16.17	-3.32	16.5	-3.32	15.32	1579.92	2	-0.00125	0.8	14182	0
Q13740	VLHPLEGAVVIIFKK|3|	VLHPLEGAVVIIFKK	23.1833	4.75e-06	-3.32	19.17	-3.32	19.96	-3.32	20.46	1662.02	3	-0.0006	0.4	14169	0
Q13740	RESLTLIVEGKPQIK|3|	RESLTLIVEGKPQIK	8.74667	0.000202163	8.91	18.23	10.84	19.05	9.79	18.5	1710	3	-0.00018	0.1	8602	0
Q13740	SSPSFSSLHYQDAGNY|2|	SSPSFSSLHYQDAGNY	10.1667	0.0301836	10.52	14.71	9.11	15.83	-3.32	16.27	1758.75	2	-0.00025	0.1	11264	0
Q13740	KSVQYDDVPEYK|2|44.0262@K(1)	KSVQYDDVPEYK	18.6433	5.96e-06	-3.32	14.77	-3.32	16.21	-3.32	14.99	1513.73	2	0.00126	0.8	5980	0
Q13740	CLGNGNPPPEEFLFYLPGQPEGIR|3|44.0262@C(1);0.9840@N(4);-18.0106@E(11)	CLGNGNPPPEEFLFYLPGQPEGIR	5.98	0.00135203	10.45	14.89	9.02	16.7	10.46	16.28	2670.28	3	-0.00081	0.3	23748	0
Q13740	SSNTYTLTDVR|2|	SSNTYTLTDVR	8.86333	0.000178393	14.47	22.12	13.96	22.67	12.64	22.87	1255.6	2	-0.00053	0.4	7159	0
Q13740	FVCMLVTEDNVFEAPTIVK|2|44.0262@F(1);44.0262@C(3)	FVCMLVTEDNVFEAPTIVK	17.4367	2.47e-05	-3.32	15.18	-3.32	14.72	-3.32	12.45	2242.13	2	-0.0036	1.6	21890	0
Q13740	CLGNGNPPPEEFLFYLPGQPEGIR|3|44.0262@C(1);0.9840@N(4);-18.0106@E(10)	CLGNGNPPPEEFLFYLPGQPEGIR	5.98	0.00135203	10.45	14.89	9.02	16.7	10.46	16.28	2670.28	3	-0.00081	0.3	23748	0
Q13740	DLGNMEENKK|3|15.9949@M(5)	DLGNMEENKK	11.9967	0.000152185	7.24	17.82	6.16	17.67	4.17	18.07	1192.54	3	0.00033	0.3	830	0.00025
Q13740	DLGNMEENKK|3|	DLGNMEENKK	9.77333	6.11e-05	10.59	19.73	10.63	20.6	10.9	21.11	1176.54	3	0.00038	0.3	2074	0.00025
Q13740	TDPSGLSK|2|	TDPSGLSK	6.91	0.000247273	11.35	17.36	10.21	17.43	10.36	17.86	803.403	2	0.00148	1.8	1646	0.00029
Q13740	FLETEQLKK|2|	FLETEQLKK	7.22667	0.000251544	11.54	17.56	10.49	18.48	10.95	18.62	1134.63	2	-7e-05	0.1	9304	0.00029
Q13740	YTVNSAYGDTIIIPCR|2|44.0262@C(15)	YTVNSAYGDTIIIPCR	9.40667	0.0410183	9.61	15.21	-3.32	15.75	11.61	15.16	1828.9	2	-0.0011	0.6	15092	0.00029
Q13740	SSNTYTLMDVR|2|0.9840@N(3)	SSNTYTLMDVR	4.47667	0.00452956	14.25	17.07	13.3	17.63	11.81	18.09	1286.58	2	2e-05	0	11469	0.00029
Q13740	QIGDALPMSCTISASR|2|44.0262@C(10)	QIGDALPMSCTISASR	15.5367	0.0114955	-3.32	17.25	10.13	16.33	-3.32	16.52	1692.82	2	-0.001	0.6	13921	0.00029
Q13740	KEMDPVTQLYTMTSTLEYK|3|	KEMDPVTQLYTMTSTLEYK	7.01	0.000733147	11.79	17.83	11.09	19	10.09	17.17	2277.09	3	-0.00178	0.8	20084	0.00029
Q13740	NEKVLHPLEGAVVIIFK|3|0.9840@N(1)	NEKVLHPLEGAVVIIFK	18.2767	7.58e-05	-3.32	16.45	-3.32	12.44	-3.32	15.98	1906.09	3	0.00097	0.5	18969	0.00029
Q13740	TIHSEQAVFDIYYPTEQVTIQVLPPKTAIK|3|145.0197@K(26)	TIHSEQAVFDIYYPTEQVTIQVLPPKTAIK	5.71667	0.171808	-3.32	14.17	-3.32	10.96	11.3	-3.32	3573.84	3	-0.0037	1	21495	0.00029
Q13740	FSCMLVTEDNVFEAPTIVK|2|44.0262@C(3);15.9949@M(4)	FSCMLVTEDNVFEAPTIVK	13.7967	0.00878487	7.28	14.66	-3.32	14.8	-3.32	12.57	2202.06	2	-0.00242	1.1	25580	0.00033
Q13740	ELGNGNPPPEEFLFYLPGQPEGIR|3|0.9840@N(4)	ELGNGNPPPEEFLFYLPGQPEGIR	1.18333	0.0909397	10.8	11.55	11.06	13.34	12.29	12.81	2670.3	3	0.017	6.4	23748	0.00033
Q13740	TIHSEQAVFDIYYPTEQVTIQ|2|	TIHSEQAVFDIYYPTEQVTIQ	20.5467	4.75e-06	-3.32	16.92	-3.32	17.11	-3.32	17.65	2481.21	2	-0.00483	1.9	18547	0.00035
Q13740	CLGMGNPPPEEFLFYLPGQPEGIR|3|44.0262@C(1)	CLGMGNPPPEEFLFYLPGQPEGIR	5.56333	0.00247268	9.37	15.16	7.85	14.95	10.62	14.42	2704.3	3	0.01687	6.2	22521	0.00035
Q13740	WKYEKEDGSPVFIAFR|3|	WKYEKEDGSPVFIAFR	15.2833	0.00726381	9.61	17.93	-3.32	18.76	3.39	18.84	1970.99	3	-0.00154	0.8	11340	0.00035
Q13740	RSSNTYTLTDVR|3|	RSSNTYTLTDVR	6.97333	0.00145604	10.39	14.96	8.67	16.1	7.59	16.51	1411.71	3	-0.0006	0.4	4812	0.00035
Q13740	QYDDVPEYKDR|2|	QYDDVPEYKDR	19.0067	5.77e-06	-3.32	14.78	-3.32	16.05	-3.32	16.23	1426.64	2	0.00013	0.1	6433	0.00035
Q13740	YEKPDGSPVFIAFR|3|44.0262@Y(1)	YEKPDGSPVFIAFR	1.85667	0.0141336	15.65	17.58	15.97	17.84	15.86	17.63	1668.85	3	-0.00014	0.1	12575	0.00043
Q13740	WYTVNSAYGDTIIIPCR|2|15.9949@W(1);44.0262@C(16)	WYTVNSAYGDTIIIPCR	4.28	0.00489234	12.83	17.96	13.27	18.24	15.23	17.97	2030.98	2	0.00141	0.7	17452	0.00043
Q13740	WKYEKPDGSPVFIAFR|3|15.9949@W(1);-18.0106@Y(3)	WKYEKPDGSPVFIAFR	6.70667	0.000505165	10.65	18.25	10.84	18.04	12.38	17.7	1936.98	3	0.0008	0.4	14669	0.00043
Q13740	WKYEKPDGSPVFIAFR|3|15.9949@W(1);-18.0106@E(4)	WKYEKPDGSPVFIAFR	6.70667	0.000505165	10.65	18.25	10.84	18.04	12.38	17.7	1936.98	3	0.0008	0.4	14669	0.00043
Q13740	CLGNGNPPPEEFLFYLPGQPEGIR|2|44.0262@C(1);-17.0265@N(4)	CLGNGNPPPEEFLFYLPGQPEGIR	9.56333	0.031467	6.16	13.27	-3.32	14.34	10.99	14.91	2670.28	2	-0.00337	1.3	23768	0.00051
Q13740	CLGNGNPPPEEFLFYLPGQPEGIR|2|44.0262@C(1);-17.0265@N(6)	CLGNGNPPPEEFLFYLPGQPEGIR	9.56333	0.031467	6.16	13.27	-3.32	14.34	10.99	14.91	2670.28	2	-0.00337	1.3	23768	0.00051
Q13740	KTDPSGLSK|2|	KTDPSGLSK	4.8	0.000964701	14.7	18.69	13.72	18.7	13.58	19.01	931.497	2	-0.00032	0.3	794	0.00055
Q13740	ELGNGNPPPEEFLFYLPGQPEGIR|2|0.9840@N(4)	ELGNGNPPPEEFLFYLPGQPEGIR	9.40333	0.0412891	-3.32	9.89	-3.32	-3.32	-3.32	11.68	2670.3	2	0.01257	4.7	21973	0.00069
Q13740	QPSKPEIVSK|3|	QPSKPEIVSK	8.79	4.72e-05	13.17	22	13.46	21.85	12.88	22.03	1111.62	3	0.0006	0.5	1683	0.00083
Q13740	WYTVNSAYGDTIIIPCR|2|15.9949@Y(2);44.0262@C(16)	WYTVNSAYGDTIIIPCR	4.28	0.00489234	12.83	17.96	13.27	18.24	15.23	17.97	2030.98	2	0.00141	0.7	17452	0.00083
Q13740	ADIQMPFTCSVTYYGPSGQK|2|14.0157@Q(4);15.9949@M(5);44.0262@C(9)	ADIQMPFTCSVTYYGPSGQK	18.0567	7.09e-06	-3.32	15.61	-3.32	14.71	-3.32	13.89	2266.03	2	-0.00316	1.4	15329	0.00083
Q13740	CLGNGNPPPEEFLFYLPGQPEGIR|3|44.0262@C(1);15.9949@N(4);0.9840@N(6)	CLGNGNPPPEEFLFYLPGQPEGIR	4.11333	0.00178349	12.6	17.04	13.4	17.39	13.71	17.62	2704.28	3	-0.00038	0.1	24166	0.00083
Q13740	EMDPVTQLYTMTSTLEYK|2|15.9949@M(2);0.9840@Q(7)	EMDPVTQLYTMTSTLEYK	-8.60667	0.0412364	10.25	-3.32	8.93	-3.32	-3.32	-3.32	2165.97	2	-0.01919	8.9	21781	0.00083
Q13740	PVTQLYTMTSTLEYK|2|15.9949@M(8)	PVTQLYTMTSTLEYK	14.5433	0.0128162	9.75	15.18	-3.32	15.1	-3.32	16.46	1789.88	2	-0.00319	1.8	12068	0.00087
Q13740	IIISPEENVTLTCTAENQLER|3|1216.4229@N(8);44.0262@C(13)	IIISPEENVTLTCTAENQLER	19.8467	5.62e-06	-3.32	15.9	-3.32	17.44	-3.32	16.24	3632.64	3	-0.00217	0.6	15185	0.00087
Q13740	SMIASTAITVHYLDLSLNPSGEVTR|3|44.0262@S(1)	SMIASTAITVHYLDLSLNPSGEVTR	12.3733	0.0179882	-3.32	17.13	9.78	17.58	9.16	18.03	2718.39	3	-0.00044	0.2	15210	0.00087
Q13740	ADIQMPYTCSVTYYGPSGQK|2|15.9949@M(5);44.0262@C(9)	ADIQMPYTCSVTYYGPSGQK	16.8333	1.74e-05	-3.32	14.31	-3.32	12.12	-3.32	14.11	2268.01	2	-0.00537	2.4	12366	0.00102
Q13740	SMQASTAITVHYLDLSLNPSGEVTR|3|	SMQASTAITVHYLDLSLNPSGEVTR	-0.08	0.35065	-3.32	-3.32	8.95	11.99	12.94	9.66	2689.34	3	-0.02111	7.8	19886	0.0011
Q13740	ADIQMPFTCSVTYYGPSGQK|2|15.9949@P(6);44.0262@C(9)	ADIQMPFTCSVTYYGPSGQK	15.2767	0.0119821	10.1	16.51	-3.32	15.96	-3.32	16.82	2252.01	2	-0.00248	1.1	15648	0.00111
Q13740	PVTQLYTMTSTLEYK|2|	PVTQLYTMTSTLEYK	15.98	0.0105037	10.06	16.59	-3.32	17.14	-3.32	17.63	1773.89	2	-0.00074	0.4	14843	0.00111
Q13740	CLGNGNPPPEEFLFYLPGQPEGIR|2|44.0262@C(1);15.9949@P(7);0.9840@Q(19)	CLGNGNPPPEEFLFYLPGQPEGIR	18.9767	5.73e-06	-3.32	15.65	-3.32	14.88	-3.32	16.44	2704.28	2	-0.00377	1.4	22578	0.00111
Q13740	CLGNGNPPPEEFLFYLPGQPEGIR|3|44.0262@C(1);-17.0265@N(6)	CLGNGNPPPEEFLFYLPGQPEGIR	6.2	0.0058442	9.78	14.9	7.67	16.7	11.82	16.27	2670.28	3	-0.00272	1	21928	0.00111
Q13740	QIGDALPVSCTISASR|3|21.9819@D(4);44.0262@C(10)	QIGDALPVSCTISASR	3.64667	0.00175439	13.6	17.64	13.85	17.05	13.7	17.4	1682.83	3	-5e-05	0	11974	0.00111
Q13740	SSPSFSSLHYQDAGNYVCETALQEVEGLK|3|0.9840@N(15);15.0109@Y(16);44.0262@C(18)	SSPSFSSLHYQDAGNYVCETALQEVEGLK	7.47	0.00738801	10.41	17.04	7.89	16.54	12.81	19.94	3218.47	3	-0.00593	1.8	18056	0.00111
Q13740	CLGNGNPPPEEFLFYLPGQPEGIR|2|44.0262@C(1);15.9949@N(4);0.9840@Q(19)	CLGNGNPPPEEFLFYLPGQPEGIR	18.9867	5.66e-06	-3.32	15.68	-3.32	14.9	-3.32	16.42	2704.28	2	-0.00377	1.4	22578	0.00111
Q13740	CLGNGNPPPEEFLFYLPGQPEGIR|3|44.0262@C(1);-17.0265@N(4)	CLGNGNPPPEEFLFYLPGQPEGIR	6.2	0.0058442	9.78	14.9	7.67	16.7	11.82	16.27	2670.28	3	-0.00272	1	21928	0.00111
Q13740	EMDPVTQLYTMTSTLEYK|2|44.0262@E(1)	EMDPVTQLYTMTSTLEYK	4.09667	0.00525904	10.63	14.42	10.55	14.98	12.09	16.16	2193.02	2	-0.00021	0.1	16988	0.00111
Q13740	CLGNGNPPPEEFLFYLPGQPEGIR|3|44.0262@C(1);21.9819@E(10)	CLGNGNPPPEEFLFYLPGQPEGIR	9.64	0.0335346	9.36	14.53	10.23	14.91	-3.32	15.75	2709.29	3	2e-05	0	21630	0.00111
Q13740	CLGNGNPPPEEFLFYLPGQPEGIR|2|44.0262@C(1);15.9949@N(6);0.9840@Q(19)	CLGNGNPPPEEFLFYLPGQPEGIR	18.9867	5.66e-06	-3.32	15.68	-3.32	14.9	-3.32	16.42	2704.28	2	-0.00377	1.4	22578	0.00111
Q13740	CLGNGNPPPEEFLFYLPGQPEGIR|3|44.0262@C(1);21.9819@E(11)	CLGNGNPPPEEFLFYLPGQPEGIR	9.64	0.0335346	9.36	14.53	10.23	14.91	-3.32	15.75	2709.29	3	2e-05	0	21630	0.00111
Q13740	TIICHVEGFPKPAIQW|2|44.0262@C(4)	TIICHVEGFPKPAIQW	17.05	1.69e-05	-3.32	12.49	-3.32	13.77	-3.32	14.93	1881.98	2	-0.00428	2.3	15544	0.00111
Q13740	LDVPQNLMFGK|3|156.1011@L(1)	LDVPQNLMFGK	7.01667	0.00101332	11.45	16.8	9.09	18.17	11.03	17.65	1416.75	3	-0.00039	0.3	12558	0.00113
Q13740	RLDVPQNLMFGK|3|	RLDVPQNLMFGK	7.01667	0.00101332	11.45	16.8	9.09	18.17	11.03	17.65	1416.75	3	-0.00038	0.3	12558	0.00113
Q13740	WKYEKPDGSPVFIAFR|3|3.9949@W(1)	WKYEKPDGSPVFIAFR	3.79	0.00190049	13.91	17.62	14.25	17.59	14.08	18.4	1942.99	3	0.00057	0.3	12802	0.00116
Q13740	WKYEKPDGSPVFIAFR|3|15.9949@Y(3);-18.0106@E(4)	WKYEKPDGSPVFIAFR	6.70667	0.000505165	10.65	18.25	10.84	18.04	12.38	17.7	1936.98	3	0.0008	0.4	14669	0.00116
Q13740	GWYTVNSAYGDTIIIPCR|2|43.0058@G(1);31.9898@W(2);15.9949@Y(3);44.0262@C(17)	GWYTVNSAYGDTIIIPCR	15.8567	0.00226424	4.66	15.42	-3.32	13.92	-3.32	16.25	2162.99	2	-0.0098	4.5	23504	0.00116
Q13740	TIICHVEGFPKPAIQW|3|44.0262@C(4)	TIICHVEGFPKPAIQW	4.36667	0.0014789	13.14	16.8	12.07	17.46	12.99	17.04	1881.98	3	-0.00154	0.8	16645	0.00119
Q13740	FVCMWVTEDNVFEAPTIVK|2|44.0262@C(3);15.9949@M(4);0.9840@N(10)	FVCMWVTEDNVFEAPTIVK	6.1	0.077654	9.73	10.05	8.71	11.97	-3.32	11.4	2288.07	2	0.01384	6	24590	0.00122
Q13740	MMIASTAITVHYLDLSLNPSGEVTR|3|	MMIASTAITVHYLDLSLNPSGEVTR	2.33333	0.0247196	11.35	12.09	9.55	13.52	11.18	13.47	2718.37	3	-0.01818	6.7	15210	0.0014
Q13740	SMIVSTAITVHYLDLSLNPSGEVTR|4|15.9949@M(2)	SMIVSTAITVHYLDLSLNPSGEVTR	8.25	0.000350661	11.48	18.24	9.23	18.68	9.67	18.21	2718.39	4	-0.00104	0.4	15236	0.0014
Q13740	CSLIDK|2|44.0262@C(1)	CSLIDK	6.34	0.000421346	13.33	18.95	12.48	19.31	13.48	20.05	721.368	2	0.00037	0.5	3447	0.00145
Q13740	ADIQMPFTCSVTYYGPSGQK|2|15.9949@M(5);15.9949@P(6);44.0262@C(9)	ADIQMPFTCSVTYYGPSGQK	16.8333	1.74e-05	-3.32	14.31	-3.32	12.12	-3.32	14.11	2268.01	2	-0.00539	2.4	12366	0.0015
Q13740	HVNKDLGNMEENKK|4|15.9949@M(9)	HVNKDLGNMEENKK	8.59333	0.00613814	10.74	17.39	9.95	16.25	4.71	17.54	1670.8	4	0.0005	0.3	777	0.00157
Q13740	CLGNGNNPPEEFLFYLPGQPEGIR|2|44.0262@C(1)	CLGNGNNPPEEFLFYLPGQPEGIR	18.2233	9.54e-06	-3.32	14.87	-3.32	13.86	-3.32	15.98	2704.3	2	0.00726	2.7	24551	0.0016
Q13740	EMDPVTQLYTMTSTLEYK|3|0.9840@Q(7)	EMDPVTQLYTMTSTLEYK	-5.12	0.125165	11.3	10	10.74	-3.32	11.93	11.93	2149.98	3	-0.01766	8.2	24046	0.0016
Q13740	SSVQYDDVPEYKDR|2|0.9840@Q(4)	SSVQYDDVPEYKDR	3.27333	0.0177034	12.86	14.5	10.5	13.96	11.55	16.27	1700.75	2	-0.00147	0.9	9603	0.00167
Q13740	QPSKPEIVSK|3|-18.0106@S(3)	QPSKPEIVSK	11.0567	0.000262826	9.14	18.9	5.94	18.77	8.44	19.02	1093.61	3	0.00268	2.5	1761	0.00185
Q13740	TMTSTLEYK|2|	TMTSTLEYK	17.32	0.00627733	-3.32	17.2	8.78	18.27	-3.32	18.63	1072.51	2	-0.00053	0.5	5812	0.00244
Q13740	TLTDVR|2|	TLTDVR	4.93667	0.0120995	13.33	15.53	11.28	16.32	8.75	16.32	703.386	2	0.0013	1.8	2459	0.00255
Q13740	GWYTVNSAYGDTIIIPCR|2|43.0058@G(1);31.9898@W(2);44.0262@C(17)	GWYTVNSAYGDTIIIPCR	13.2033	0.012293	9.06	18.59	7.33	17.23	-3.32	16.86	2147	2	-0.00572	2.7	23097	0.00285
Q13740	ADIQMPFTCSVTYYGPSGQK|2|15.9949@F(7);44.0262@C(9)	ADIQMPFTCSVTYYGPSGQK	15.2767	0.0119821	10.1	16.51	-3.32	15.96	-3.32	16.82	2252.01	2	-0.00132	0.6	16293	0.00294
Q13740	SSPSFSSLHYQDAGNYVCETALQEVEGLK|3|31.9898@Y(16);44.0262@C(18)	SSPSFSSLHYQDAGNYVCETALQEVEGLK	7.06333	0.0654148	9.32	13.95	9.16	13.45	-3.32	8.95	3234.47	3	0.01249	3.9	22847	0.00294
Q13740	QIGDALPVSCTISASR|2|44.0262@C(10);31.9898@R(16)	QIGDALPVSCTISASR	-0.0266667	0.347243	16.27	16.35	15.56	16.46	15.45	14.39	1692.84	2	0.01673	9.9	13921	0.00294
Q13740	VDIQMPFTCSVTYYGPSGQK|2|15.9949@M(5);44.0262@C(9)	VDIQMPFTCSVTYYGPSGQK	18.5233	5.1e-06	-3.32	14.6	-3.32	15.68	-3.32	15.33	2280.04	2	2e-05	0	10451	0.00319
Q13740	EMDPVTQLYTMTSTLEYK|3|15.9949@P(4)	EMDPVTQLYTMTSTLEYK	14.11	0.0144173	9.66	19.35	10.39	19.7	-3.32	20.01	2164.99	3	0.00055	0.3	22024	0.00349
Q13740	KEMDPVTQLYTMTSTLEYK|2|	KEMDPVTQLYTMTSTLEYK	18.0833	0.0107821	-3.32	20.19	-3.32	20.56	11.95	18.81	2277.09	2	-0.00065	0.3	19254	0.00349
Q13740	HVNKDLGNMEENK|2|	HVNKDLGNMEENK	15.4633	0.000166913	-3.32	10.08	-3.32	11.83	-3.32	14.52	1526.71	2	0.00334	2.2	1597	0.00361
Q13740	FVCMLVTEDNVFEAPTIVK|3|44.0262@C(3);37.9559@E(8)	FVCMLVTEDNVFEAPTIVK	4.04333	0.010276	12.74	15.72	11.34	15.07	9.49	14.91	2236.06	3	0.00684	3.1	20753	0.00361
Q13740	CLTNGNPPPEEFLFYLPGQPEGIR|3|44.0262@C(1);0.9840@N(4)	CLTNGNPPPEEFLFYLPGQPEGIR	14.81	0.00729516	-3.32	15.71	-3.32	15.71	7.4	13.77	2732.32	3	0.00037	0.1	24731	0.00377
Q13740	CKGNGNPPPEEFLFYLPGQPEGIR|2|44.0262@C(1);0.9840@N(4);0.9840@Q(19)	CKGNGNPPPEEFLFYLPGQPEGIR	18.9867	5.66e-06	-3.32	15.68	-3.32	14.9	-3.32	16.42	2704.28	2	-0.00377	1.4	22578	0.00436
Q13740	LDVPQTLMFGKWK|2|145.0197@K(11)	LDVPQTLMFGKWK	3.84	0.00590024	12.92	16.5	13.86	16.27	12.5	18.03	1706.85	2	-0.00111	0.7	21053	0.00523
Q13740	VLHPLEGAVVIIF|2|	VLHPLEGAVVIIF	11.1	0.0228206	9.85	15.8	8.99	16.53	-3.32	16.49	1405.83	2	-0.0007	0.5	20550	0.00551
Q13740	FSCMLVTEDNVFEAPTIVK|2|44.0262@C(3);15.9949@M(4);0.9840@N(10)	FSCMLVTEDNVFEAPTIVK	0.346667	0.340804	-3.32	-3.32	-3.32	-3.32	8.43	9.47	2203.04	2	-0.01671	7.6	25633	0.0057
Q13740	NGKVPHPLEGAVVIIFK|3|0.9840@N(1)	NGKVPHPLEGAVVIIFK	15.8067	5.96e-06	-3.32	12.34	-3.32	12.94	-3.32	12.18	1818.04	3	-0.01494	8.2	16351	0.0058
Q13740	ADIQMPFTCSVTYYGPSGQK|2|15.9949@M(5);15.9949@F(7);44.0262@C(9)	ADIQMPFTCSVTYYGPSGQK	16.84	1.7e-05	-3.32	14.31	-3.32	12.14	-3.32	14.11	2268.01	2	-0.00539	2.4	12366	0.00605
Q13740	QPSKPEIVSK|2|0.9840@Q(1);-18.0106@S(3)	QPSKPEIVSK	13.84	1.26e-05	8.62	21.91	8.94	22.85	8.77	23.09	1094.6	2	-8e-05	0.1	4580	0.0066
Q13740	SMIASTAITMHYLDLSLNPSGEVTR|3|	SMIASTAITMHYLDLSLNPSGEVTR	-0.44	0.245325	14.16	13.51	12.02	12.15	13.79	12.99	2706.34	3	0.01706	6.3	19107	0.00788
Q13740	SSPSFSSLHYQDAGNYVCETALQEVEGLKKM|3|44.0262@C(18);0.9840@Q(23)	SSPSFSSLHYQDAGNYVCETALQEVEGLKKM	14.1333	0.005193	-3.32	14.99	-3.32	12.7	-3.32	4.75	3462.6	3	-0.00518	1.5	22872	0.00794
Q13740	VDIQMPFTCSVTYYGPSGQK|3|15.9949@M(5);44.0262@C(9)	VDIQMPFTCSVTYYGPSGQK	8.87333	7.48e-05	10.91	19.55	11.43	20.14	10.39	19.66	2280.04	3	-0.00119	0.5	10450	0.00817
Q13740	KSVPYDDVPEYKDR|3|145.0197@K(1)	KSVPYDDVPEYKDR	-0.786667	0.115443	22.73	21.46	21.96	21.77	21.75	20.85	1854.85	3	-0.00545	2.9	6458	0.00817
Q13740	SSPSFSSLHYQDAGNYVCETALQEVEGLK|3|44.0262@C(18);79.9663@T(20);26.0157@K(29)	SSPSFSSLHYQDAGNYVCETALQEVEGLK	-1.04	0.313384	-3.32	-3.32	-3.32	-3.32	10.7	7.58	3308.46	3	0.02472	7.5	21900	0.00874
Q13740	CKGNGNPPPEEFLFYLPGQPEGIR|2|44.0262@C(1)	CKGNGNPPPEEFLFYLPGQPEGIR	4.58	0.134808	-3.32	-3.32	-3.32	-3.32	-3.32	10.42	2702.32	2	0.01688	6.2	21520	0.00904
Q13740	LDVPQNLMFGK|2|15.9949@F(9)	LDVPQNLMFGK	2.92667	0.00567157	13.23	15.75	13.35	16.36	13.63	16.88	1276.65	2	-0.0013	1	14562	0.00957
Q13740	SSPSFSSLHYQDAGNYVCETALQEVEGLKK|3|0.9840@N(15);44.0262@C(18);37.9559@E(19);0.9840@Q(23)	SSPSFSSLHYQDAGNYVCETALQEVEGLKK	0.853333	0.195059	11.08	12.51	11.51	14.31	14.11	12.44	3370.5	3	0.02554	7.6	21523	0.00993
Q13740	ADIQMPFTCSVTYYGPSGQK|2|44.0262@A(1);44.0262@C(9)	ADIQMPFTCSVTYYGPSGQK	18.5233	5.1e-06	-3.32	14.6	-3.32	15.68	-3.32	15.33	2280.04	2	2e-05	0	10451	0.01021
Q13740	FVCMLVTEDNVFEAPTIVK|3|44.0262@C(3);37.9559@D(9)	FVCMLVTEDNVFEAPTIVK	4.04333	0.010276	12.74	15.72	11.34	15.07	9.49	14.91	2236.06	3	0.00684	3.1	20753	0.01021
Q13740	GWYTVNSAYGDTIIIPCR|2|43.0058@G(1);15.9949@W(2);31.9898@Y(3);44.0262@C(17)	GWYTVNSAYGDTIIIPCR	15.8567	0.00226424	4.66	15.42	-3.32	13.92	-3.32	16.25	2162.99	2	-0.0098	4.5	23504	0.01072
Q13740	EMDPVTQLYTMTSTLNYK|2|15.9949@M(2);15.9949@M(11)	EMDPVTQLYTMTSTLNYK	8.54667	0.00298783	12.23	17.79	8.99	17.95	7	18.12	2165.99	2	-0.00795	3.7	21781	0.01454
Q13740	LEENNHKTEA|3|0.9840@N(5)	LEENNHKTEA	5.36	0.000978225	12.76	17.24	11.74	16.87	11.51	17.98	1184.53	3	0.00263	2.2	769	0.02766
Q13740	RFVCMVVTEDNVFEAPTIVK|3|44.0262@C(4);0.9840@N(11)	RFVCMVVTEDNVFEAPTIVK	-0.57	0.174402	14.69	13.87	14.12	14.55	14.37	13.05	2341.17	3	0.0153	6.5	12715	0.02981
Q13740	FVCMLVTEDNVFEAPTIVKVFK|3|44.0262@C(3);44.0262@K(19)	FVCMLVTEDNVFEAPTIVKVFK	15.61	0.000389065	-3.32	13.9	-3.32	14.01	-3.32	8.96	2616.36	3	-0.00336	1.3	23080	0.03306
Q13740	CLGMGNPPPEEFLFYLPGQPEGIR|2|44.0262@C(1)	CLGMGNPPPEEFLFYLPGQPEGIR	9.61333	0.0410804	-3.32	10.69	-3.32	-3.32	-3.32	11.51	2704.3	2	0.01511	5.6	24635	0.03646
Q13740	FVCMLVTEDNVFEAPTIVKVFK|3|44.0262@C(3);44.0262@K(22)	FVCMLVTEDNVFEAPTIVKVFK	15.61	0.000389065	-3.32	13.9	-3.32	14.01	-3.32	8.96	2616.36	3	-0.00336	1.3	23080	0.03657
Q13740	PVTQLYTMTSTLEYK|2|0.9840@Q(4)	PVTQLYTMTSTLEYK	0.673333	0.330995	11.73	-3.32	8.27	11.89	-3.32	10.13	1774.87	2	-0.01784	10.1	15905	0.03974
Q13740	SMIASTAITVHYLDLSLNPSGEVTR|4|44.0262@S(1)	SMIASTAITVHYLDLSLNPSGEVTR	8.25	0.000350661	11.48	18.24	9.23	18.68	9.67	18.21	2718.39	4	-0.00104	0.4	15236	0.06086
Q13740	CLGNGNPPPEEFLFYLPGQPEGIR|3|44.0262@C(1);15.9949@N(4)	CLGNGNPPPEEFLFYLPGQPEGIR	1.86667	0.0292825	13.51	14.76	14.19	15.45	13.43	16.52	2703.3	3	-0.00733	2.7	21527	0.06929
Q13740	SSNTYTLTDVR|3|-18.0106@T(8)	SSNTYTLTDVR	6.31333	0.00103417	10.08	14.82	9.67	15.96	8.15	16.06	1237.59	3	0.00106	0.9	4118	0.06946
Q13740	CLGNGNPPPEEFLFYLPGQPEGIR|2|44.0262@C(1);0.9840@R(24)	CLGNGNPPPEEFLFYLPGQPEGIR	24.37	4.75e-06	-3.32	21.3	-3.32	21.07	-3.32	20.78	2688.29	2	-0.00359	1.3	24870	0.07241
Q13740	CLGNGNPPPEEFLFYLPGQPEGIR|2|44.0262@C(1);0.9840@N(6);15.9949@P(7)	CLGNGNPPPEEFLFYLPGQPEGIR	18.9767	5.66e-06	-3.32	15.67	-3.32	14.89	-3.32	16.41	2704.28	2	-0.004	1.5	24551	0.07241
Q13740	CLGNGNPPPEEFLFYLPGQPEGIR|3|44.0262@C(1);15.9949@N(6)	CLGNGNPPPEEFLFYLPGQPEGIR	1.86667	0.0292825	13.51	14.76	14.19	15.45	13.43	16.52	2703.3	3	-0.00733	2.7	21527	0.07307
Q13740	EMDPVTQLY|2|	EMDPVTQLY	4.65667	0.00347665	10.13	14.36	9.4	14.79	11.43	15.78	1094.5	2	-0.00035	0.3	15066	0.07703
Q13740	CLGNGNPPPEEFLFYLPGQPEGIR|2|44.0262@C(1);0.9840@N(4);15.9949@P(7)	CLGNGNPPPEEFLFYLPGQPEGIR	18.9767	5.66e-06	-3.32	15.67	-3.32	14.89	-3.32	16.41	2704.28	2	-0.004	1.5	24551	0.08147
Q13740	TIHSEQAVFDIYYPTEQVTIQVLPPK|3|44.0262@T(1);0.9840@Q(17)	TIHSEQAVFDIYYPTEQVTIQVLPPK	6.16667	0.108269	11.36	13.55	-3.32	14.22	12.93	11.7	3060.57	3	-0.01496	4.9	19889	0.08428
Q13740	TMTSTLEYK|2|15.9949@M(2)	TMTSTLEYK	3.06667	0.00537112	12.51	15.7	13.43	16.23	13.35	16.56	1088.51	2	0.00046	0.4	3373	0.08984
Q9P273	NAEVVAGTGEQCLPFDEAR|2|44.0262@C(12)	NAEVVAGTGEQCLPFDEAR	21.8267	5.36e-06	-3.32	17.77	-3.32	19.59	-3.32	18.16	2048.95	2	-0.0017	0.8	13358	0
Q9P273	GLPDPQDIISQSLQSPSQQAAK|2|	GLPDPQDIISQSLQSPSQQAAK	20.35	7.57e-06	-3.32	15.92	-3.32	18.21	-3.32	16.96	2307.17	2	-0.00039	0.2	18864	0
Q9P273	QIGPLIDR|2|	QIGPLIDR	4.27667	0.00434899	14.27	17.57	14.36	19.94	14.77	18.72	910.524	2	0.00091	1	7963	0
Q9P273	YYLATDPVTGDLYVSDTNTR|2|	YYLATDPVTGDLYVSDTNTR	17.1167	0.00843867	9.89	17.42	-3.32	19.07	-3.32	18.11	2263.06	2	-0.00321	1.4	16851	0
Q9P273	FDLTEPSYELVK|2|	FDLTEPSYELVK	10.0867	0.000139226	9.25	18.45	8.41	20.29	9.63	18.81	1439.72	2	-0.0006	0.4	15846	0
Q9P273	LSAPSSLAASPDGTLYIADLGNIR|2|	LSAPSSLAASPDGTLYIADLGNIR	5.51	0.00211531	13.35	17.39	12.89	18.56	11.1	17.92	2401.25	2	-0.00338	1.4	20871	0
Q9P273	LDEDGFLR|2|	LDEDGFLR	9.12333	0.000436985	10.52	17.34	8.86	19.57	8.54	18.38	963.466	2	0.00029	0.3	10256	0
Q9P273	SQQWDDIPPIFGVQQQVAR|2|	SQQWDDIPPIFGVQQQVAR	11.8367	0.0209427	-3.32	16.3	9.24	18.04	10.17	17.26	2211.11	2	0.00037	0.2	20425	0
Q9P273	SSPEDSPIIPETQVLHEETTIPGTDLK|3|	SSPEDSPIIPETQVLHEETTIPGTDLK	17.4133	0.00914499	10.47	17.78	-3.32	19.85	-3.32	18.44	2932.46	3	-0.00231	0.8	16863	0
Q9P273	NLLSVDFDR|2|	NLLSVDFDR	5.70667	0.0008588	12.65	17.31	12.23	19.11	12.62	18.2	1077.55	2	-0.00019	0.2	13980	0
Q9P273	VQTNVLNIANEDCIK|2|44.0262@C(13)	VQTNVLNIANEDCIK	20.68	6.7e-06	-3.32	16.39	-3.32	18.53	-3.32	17.16	1716.87	2	6e-05	0	13218	0
Q9P273	AGGAQSWLWFATVK|2|	AGGAQSWLWFATVK	3.98333	0.00359957	12.14	16.12	13.3	17.54	12.58	16.31	1520.78	2	0.00106	0.7	20841	0
Q9P273	IIYASGLDSHYQTEPHVLAGTANPTVAK|3|	IIYASGLDSHYQTEPHVLAGTANPTVAK	16.35	0.012144	-3.32	16.54	-3.32	19.25	10.98	17.6	2952.5	3	0.0001	0	10801	0
Q9P273	LSEILYDSTR|2|	LSEILYDSTR	17.55	0.00497837	8.04	17.05	-3.32	19.04	-3.32	17.96	1195.61	2	0	0	9638	0
Q9P273	LGDVQYR|2|	LGDVQYR	8.98	0.000353598	10.39	17.26	8.96	19.54	9.01	18.5	849.434	2	0.00036	0.4	3939	0
Q9P273	LSAPSSLAASPDGTLYIADLGNIR|3|	LSAPSSLAASPDGTLYIADLGNIR	2.54333	0.0122334	15.09	17.11	15.2	18.73	15.51	17.59	2401.25	3	-0.00036	0.1	20897	0
Q9P273	YGMTLDEEK|2|	YGMTLDEEK	0.41	0.234442	18.02	17.41	18.15	19.39	18.05	18.65	1084.47	2	0.00079	0.7	7147	0
Q9P273	EENDIPSCDLSGFVRPNPIIVSSPLSTFFR|3|44.0262@C(8)	EENDIPSCDLSGFVRPNPIIVSSPLSTFFR	4.67	0.20412	-3.32	13.82	8.07	16.76	8.5	-3.32	3379.68	3	-0.00258	0.8	25837	0
Q9P273	SQQWDDIPPIFGVQQQVAR|3|	SQQWDDIPPIFGVQQQVAR	5.82667	0.00218546	10.41	15.2	10.92	18.05	10.74	16.3	2211.11	3	3e-05	0	20503	0
Q9P273	GTECDVPTTQCIDPQCGGR|2|44.0262@C(4);44.0262@C(11);44.0262@C(16)	GTECDVPTTQCIDPQCGGR	11.5867	0.0186343	8.47	14.4	8.44	18.13	-3.32	15.82	2110.9	2	-0.00055	0.3	9756	0
Q9P273	IAYDTSGHPTLWLPSSK|3|	IAYDTSGHPTLWLPSSK	3.29	0.0112569	14.75	16.99	15.02	19.58	14.88	17.95	1871.94	3	-0.00142	0.8	12961	0
Q9P273	YAYEYDVDGQLQTVYLNEK|2|	YAYEYDVDGQLQTVYLNEK	4.96667	0.00434464	10.92	14.12	9.35	16.59	10.89	15.35	2310.07	2	-0.0034	1.5	16791	0
Q9P273	DALIGVYGR|2|	DALIGVYGR	2.70667	0.0160681	15.58	17.32	15.33	19.59	15.98	18.1	962.519	2	-0.00012	0.1	10544	0
Q9P273	VTSMQGVINETPLPIDLYQFDDISGK|3|15.9949@M(4)	VTSMQGVINETPLPIDLYQFDDISGK	18.0067	2.62e-05	-3.32	12.93	-3.32	15.91	-3.32	15.22	2895.42	3	-0.00159	0.5	23334	0
Q9P273	VTSMQGVINETPLPIDLYQFDDISGK|3|	VTSMQGVINETPLPIDLYQFDDISGK	3.18	0.258948	11.43	14.42	-3.32	16.86	10.31	-3.32	2879.43	3	-0.00191	0.7	25020	0
Q9P273	GAGCDVAMETLCTDSK|2|44.0262@C(4);44.0262@C(12)	GAGCDVAMETLCTDSK	14.6233	0.0124649	-3.32	13.72	-3.32	17.29	9.38	15.6	1687.71	2	-0.0003	0.2	11139	0
Q9P273	SISCPSCNGQADGNK|2|44.0262@C(4);44.0262@C(7);0.9840@Q(10)	SISCPSCNGQADGNK	16.59	0.00670418	8.3	16.03	-3.32	18.83	-3.32	16.57	1568.64	2	0.00046	0.3	3935	0
Q9P273	NGLIYFVDGTMIR|2|	NGLIYFVDGTMIR	4.02	0.0314586	13.07	13.37	8.86	17.13	12.31	15.8	1497.77	2	-0.00103	0.7	19430	0
Q9P273	SMTAQGLELVLFTYHGNSGLLATK|3|15.9949@M(2)	SMTAQGLELVLFTYHGNSGLLATK	4.25	0.00837995	9.88	12.9	10.64	15.6	10.83	15.6	2566.31	3	-0.00215	0.8	20262	0
Q9P273	FADVEMQFGALALHVR|3|15.9949@M(6)	FADVEMQFGALALHVR	1.83667	0.021234	14.54	15.44	14.26	16.63	14.17	16.41	1818.91	3	0.00028	0.2	16015	0
Q9P273	NSYQIGYDGSLR|2|	NSYQIGYDGSLR	21.7967	7.1e-06	-3.32	17.27	-3.32	19.75	-3.32	18.41	1371.64	2	-0.00014	0.1	9846	0
Q9P273	TTTPESDLGTLR|2|	TTTPESDLGTLR	18.25	0.00556545	8.9	17.95	-3.32	20.08	-3.32	18.98	1289.65	2	-0.00035	0.3	7753	0
Q9P273	SISCPSCNGQADGNK|2|44.0262@C(4);44.0262@C(7);0.9840@N(8)	SISCPSCNGQADGNK	16.59	0.00670418	8.3	16.03	-3.32	18.83	-3.32	16.57	1568.64	2	0.00031	0.2	4004	0
Q9P273	AACPVLCSGNGQYSK|2|44.0262@C(3);44.0262@C(7);0.9840@N(10)	AACPVLCSGNGQYSK	17.0967	0.0072446	9.06	16.67	-3.32	19.25	-3.32	17.79	1585.71	2	-0.00031	0.2	7927	0
Q9P273	DYDILAGR|2|	DYDILAGR	1.88	0.0224749	15.92	17.17	16.05	18.68	16.11	17.87	921.456	2	0.00039	0.4	11053	0
Q9P273	FSEDGMVNAR|2|	FSEDGMVNAR	16.4733	0.0102899	-3.32	16.09	-3.32	18.9	10.17	17.96	1124.49	2	0.00143	1.3	6496	0
Q9P273	SMTAQGLELVLFTYHGNSGLLATK|3|	SMTAQGLELVLFTYHGNSGLLATK	6.31	0.108676	11.14	12.62	-3.32	16.29	12.67	10.51	2550.32	3	0.00039	0.2	21999	0
Q9P273	FDYSYDNSFR|2|	FDYSYDNSFR	3.40333	0.00875046	15.25	17.21	15.03	19.16	13.95	18.07	1312.54	2	0.00114	0.9	11684	0
Q9P273	TWSYTYLEK|2|	TWSYTYLEK	6.01667	0.00378826	13.34	16.77	11.88	19.32	10.6	17.78	1189.57	2	0.00042	0.4	12173	0
Q9P273	TGTGTTPLFSTATPGYTMASGSVYSPPTRPLPR|3|15.9949@P(32)	TGTGTTPLFSTATPGYTMASGSVYSPPTRPLPR	18.8133	7.98e-06	-3.32	14.59	-3.32	16.61	-3.32	15.28	3384.67	3	-0.00205	0.6	14545	0
Q9P273	CTLDQNGWHCVCQPGWR|3|44.0262@C(1);0.9840@Q(5);44.0262@C(10);44.0262@C(12)	CTLDQNGWHCVCQPGWR	18.4933	1.61e-05	-3.32	14.16	-3.32	16.73	-3.32	14.63	2134.9	3	3e-05	0	13495	0
Q9P273	LSAITMPSVAR|2|	LSAITMPSVAR	0.03	0.343401	22.48	22.3	22.44	23.12	22.59	22.18	1144.63	2	0.00026	0.2	11167	0
Q9P273	YNYDLNGNLHLLNPSNSAR|3|0.9840@N(8)	YNYDLNGNLHLLNPSNSAR	15.5333	0.0150616	11.58	16.51	-3.32	18.41	-3.32	16.62	2175.03	3	-0.00111	0.5	14695	0
Q9P273	NAEQVSFNTIVIESVVECPR|3|44.0262@C(18)	NAEQVSFNTIVIESVVECPR	3.69333	0.0301836	10.13	11.72	9.85	16.7	11.39	14.03	2277.13	3	0.00066	0.3	21163	0
Q9P273	NGLIYFVDGTMIR|2|0.9840@N(1)	NGLIYFVDGTMIR	2.63667	0.019595	12.57	14.95	13.57	17.15	13.17	15.12	1498.75	2	-0.00103	0.7	23770	0
Q9P273	VQGYDGYYVLSVEQYPELADSANNIQFLR|3|	VQGYDGYYVLSVEQYPELADSANNIQFLR	8.43333	0.0588692	9.27	15.48	-3.32	17.26	10.42	8.93	3350.61	3	-0.00284	0.8	24595	0
Q9P273	VSFTYDETAGVLK|2|	VSFTYDETAGVLK	21.0267	5.65e-06	-3.32	16.82	-3.32	18.7	-3.32	17.6	1428.71	2	-1e-05	0	13420	0
Q9P273	VAAVLNNAFYLENLHFTIEGK|3|0.9840@N(7)	VAAVLNNAFYLENLHFTIEGK	5.17333	0.165067	-3.32	11.4	9.19	9.99	-3.32	-3.32	2363.22	3	-0.02101	8.9	20923	0
Q9P273	CTLDQNGWHCVCQPGWR|3|44.0262@C(1);0.9840@N(6);44.0262@C(10);44.0262@C(12)	CTLDQNGWHCVCQPGWR	18.4933	1.61e-05	-3.32	14.16	-3.32	16.73	-3.32	14.63	2134.9	3	3e-05	0	13495	0
Q9P273	AACPVLCSGNGQYSK|2|44.0262@C(3);44.0262@C(7)	AACPVLCSGNGQYSK	12.4233	0.0277435	10.09	8.28	-3.32	16.63	-3.32	15.81	1584.73	2	0.00093	0.6	6996	0
Q9P273	YNYDLNGNLHLLNPSNSAR|3|	YNYDLNGNLHLLNPSNSAR	6.03333	0.00675224	10.61	14.68	8.26	17.68	11.74	16.35	2174.05	3	-0.00041	0.2	12915	0
Q9P273	PLTCDTSMHISQVR|3|44.0262@C(4)	PLTCDTSMHISQVR	6.89667	0.00252396	11.33	15.6	8.53	18.27	10.07	16.75	1630.78	3	0.00119	0.7	7553	0
Q9P273	SISCPSCNGQADGNK|2|44.0262@C(4);44.0262@C(7)	SISCPSCNGQADGNK	5.37333	0.0136887	8.63	11.92	9.48	17.19	9.93	15.05	1567.66	2	0.00092	0.6	3444	0
Q9P273	CEEGWTGPACNQR|2|44.0262@C(1);44.0262@C(10)	CEEGWTGPACNQR	10.3633	0.0332468	11.91	14.04	8.15	17.74	-3.32	16.05	1537.63	2	0.00219	1.4	6493	0
Q9P273	GLPDPQDIISQSLQSPSQQAAK|3|	GLPDPQDIISQSLQSPSQQAAK	12.05	0.0240521	12.43	16.61	-3.32	18.89	8.14	17.9	2307.17	3	-0.00059	0.3	18994	0
Q9P273	VAAVLNNAFYLENLHFTIEGK|3|	VAAVLNNAFYLENLHFTIEGK	14.7667	0.0114145	-3.32	15.12	9.1	17.49	-3.32	14.15	2362.23	3	-0.00021	0.1	20845	0
Q9P273	NSYQIGYDGSLR|2|0.9840@N(1)	NSYQIGYDGSLR	0.486667	0.169512	17.25	17.3	17	17.8	16.77	17.38	1372.63	2	7e-05	0.1	12376	0
Q9P273	IAYDTSGHPTLWLPSSK|2|	IAYDTSGHPTLWLPSSK	17.6333	1.77e-05	-3.32	13.16	-3.32	15.75	-3.32	14.03	1871.94	2	-0.00052	0.3	13005	0
Q9P273	VVSPDNQVIWLTIGTNGCLK|3|0.9840@N(16);44.0262@C(18)	VVSPDNQVIWLTIGTNGCLK	7.08333	0.13046	-3.32	-3.32	8.46	15.51	-3.32	10.88	2201.14	3	-0.00273	1.2	21314	0
Q9P273	TAILQGYELDASNMGGWTLDK|2|	TAILQGYELDASNMGGWTLDK	12.9467	0.0197044	-3.32	13.68	-3.32	16.35	10.24	12.41	2282.09	2	-0.0021	0.9	21149	0
Q9P273	YNYDLNGNLHLLNPSNSAR|3|0.9840@N(13)	YNYDLNGNLHLLNPSNSAR	15.5333	0.0150616	11.58	16.51	-3.32	18.41	-3.32	16.62	2175.03	3	-0.00111	0.5	14695	0
Q9P273	YYLATDPVTGDLYVSDTNTR|3|	YYLATDPVTGDLYVSDTNTR	17.21	0.000113667	-3.32	11.53	-3.32	16.07	-3.32	14.07	2263.06	3	-0.00127	0.6	16823	0
Q9P273	IGKDPAPFNLYMFR|3|15.9949@M(12)	IGKDPAPFNLYMFR	1.38333	0.0654286	14.71	15.81	15.26	17.73	16.01	16.59	1683.84	3	0.00049	0.3	14342	0
Q9P273	QVTTDGEISLVAGIPSECDCK|2|44.0262@C(18);44.0262@C(20)	QVTTDGEISLVAGIPSECDCK	0.313333	0.252766	18.21	17.76	17.13	18.53	18.39	18.38	2252.06	2	-0.00178	0.8	16101	0
Q9P273	VAAVLNNAFYLENLHFTIEGK|3|0.9840@N(6)	VAAVLNNAFYLENLHFTIEGK	5.17333	0.165067	-3.32	11.4	9.19	9.99	-3.32	-3.32	2363.22	3	-0.02101	8.9	20923	0
Q9P273	NGLIYFVDGTMIR|2|0.9840@N(1);15.9949@M(11)	NGLIYFVDGTMIR	2.01	0.0276452	13.46	15.22	14.86	16.78	14.04	16.39	1514.74	2	0.00021	0.1	21294	0
Q9P273	AACPVLCSGNGQYSK|2|44.0262@C(3);44.0262@C(7);0.9840@Q(12)	AACPVLCSGNGQYSK	17.38	0.00559053	8.24	16.67	-3.32	19.26	-3.32	17.81	1585.71	2	-0.00052	0.3	7480	0.00025
Q9P273	KEENDIPSCDLSGFVRPNPIIVSSPLSTFFR|4|44.0262@C(9)	KEENDIPSCDLSGFVRPNPIIVSSPLSTFFR	8.57667	0.0528551	9.73	14.54	-3.32	17.28	10.84	11.16	3507.77	4	-0.00167	0.5	23926	0.00029
Q9P273	TGTGTTPLFSTATPGYTMASGSVYSPPTRPLPR|3|	TGTGTTPLFSTATPGYTMASGSVYSPPTRPLPR	4.77667	0.00919394	10.16	14.67	12.72	17.56	11.86	16.84	3368.67	3	-0.00241	0.7	16064	0.00029
Q9P273	VDYDGQGR|2|	VDYDGQGR	1.83	0.0518725	12.73	13.58	13.35	16.38	13.71	15.32	908.399	2	0.00045	0.5	1978	0.00029
Q9P273	VTSMQGVINETPLPIDLYQFDDISGK|2|	VTSMQGVINETPLPIDLYQFDDISGK	6.80333	0.13574	9.06	11.72	-3.32	14.43	-3.32	-3.32	2879.43	2	-0.00283	1	24968	0.00029
Q9P273	DTHYFIK|2|	DTHYFIK	5.53333	0.00392112	12.95	16.56	10.74	18.93	12.74	17.54	922.455	2	0.00048	0.5	5236	0.00029
Q9P273	WTTPDIEIWK|2|	WTTPDIEIWK	8.74667	0.047937	11.41	12.66	9.51	16.23	-3.32	14.95	1287.65	2	0.00034	0.3	18406	0.00029
Q9P273	KVDQNGIISTLLGSNDLTSAR|3|0.9840@Q(4)	KVDQNGIISTLLGSNDLTSAR	3.4	0.0180333	10.58	13.46	10.17	16.06	11.57	13	2202.15	3	-0.00125	0.6	19172	0.00029
Q9P273	KVDQNGIISTLLGSNDLTSAR|3|0.9840@N(5)	KVDQNGIISTLLGSNDLTSAR	3.4	0.0180333	10.58	13.46	10.17	16.06	11.57	13	2202.15	3	-0.00125	0.6	19172	0.00033
Q9P273	PNPIIVSSPLSTFFR|2|	PNPIIVSSPLSTFFR	16.7233	0.000118635	-3.32	12.05	-3.32	15.97	-3.32	12.19	1673.91	2	-0.00011	0.1	22683	0.00033
Q9P273	IIYASGLDSHYQTEPHVLAGTANPTVAK|4|	IIYASGLDSHYQTEPHVLAGTANPTVAK	4.23667	0.00397226	13.74	17.65	13.61	19.38	14.71	17.74	2952.5	4	-0.00127	0.4	11576	0.00033
Q9P273	SMVLLLHSQR|3|	SMVLLLHSQR	10.6	0.0335447	10.61	14.9	-3.32	18.37	11.14	16.96	1182.65	3	0.0001	0.1	7934	0.00033
Q9P273	YNYDLNGNLHLLNPSNSAR|3|0.9840@N(6)	YNYDLNGNLHLLNPSNSAR	15.5333	0.0150616	11.58	16.51	-3.32	18.41	-3.32	16.62	2175.03	3	-0.00111	0.5	14695	0.00036
Q9P273	NAEVVAGTGEQCLPFDEAR|2|114.0429@T(8);37.9559@E(10);44.0262@C(12)	NAEVVAGTGEQCLPFDEAR	10.73	0.0420198	-3.32	-3.32	-3.32	14.57	-3.32	10.98	2200.95	2	0.00034	0.2	14449	0.00051
Q9P273	TGTGTTPLFSTATPGYTMASGSVYSPPTRPLPR|3|15.9949@R(33)	TGTGTTPLFSTATPGYTMASGSVYSPPTRPLPR	18.8133	7.98e-06	-3.32	14.59	-3.32	16.61	-3.32	15.28	3384.67	3	-0.00205	0.6	14545	0.00113
Q9P273	ASGSVYSPPTRPLPR|2|42.0106@A(1)	ASGSVYSPPTRPLPR	19.64	5e-05	-3.32	14.18	-3.32	18.45	-3.32	16.33	1625.85	2	-0.00013	0.1	9480	0.00113
Q9P273	TGTGTTPLFSTATPGYTMASGSVYSPPTRPLPR|3|0.9840@R(33)	TGTGTTPLFSTATPGYTMASGSVYSPPTRPLPR	0.486667	0.234892	15.83	16.5	14.57	16.78	16.32	14.9	3369.66	3	-0.01884	5.6	15775	0.00116
Q9P273	VTSMQGVINETPLPIDLYQFDDISGKVEQFGK|3|15.9949@M(4)	VTSMQGVINETPLPIDLYQFDDISGKVEQFGK	7.86	0.0603546	10.96	14.49	-3.32	15.67	9.28	10.34	3583.78	3	-0.0096	2.7	23600	0.00182
Q9P273	TGTGTTPLFSTATPGYTMASGSVYSPPTRPLPR|3|15.9949@M(18)	TGTGTTPLFSTATPGYTMASGSVYSPPTRPLPR	18.83	7.81e-06	-3.32	14.63	-3.32	16.61	-3.32	15.29	3384.67	3	-0.00205	0.6	14545	0.00242
Q9P273	KVDQNGIISTLLGSNDLTSARPLTCDTSMHISQVR|4|0.9840@Q(4);44.0262@C(25);0.9840@Q(33)	KVDQNGIISTLLGSNDLTSARPLTCDTSMHISQVR	-0.576667	0.240525	20.76	21.1	19.15	19.8	20.62	17.9	3815.9	4	0.00311	0.8	16405	0.00562
Q9P273	AFLSLGK|2|	AFLSLGK	4.19667	0.00379273	13.45	16.47	12.89	18.55	13.56	17.47	734.433	2	0.00022	0.3	9691	0.00628
Q9P273	SIGYYR|2|	SIGYYR	11.8767	0.0217701	10.78	16.15	-3.32	18.36	8.94	17.52	757.376	2	0.00102	1.3	3968	0.00742
Q9P273	KVDQNGIISTLLGSNDLTSARPLTCDTSMHISQVR|4|0.9840@N(5);44.0262@C(25);0.9840@Q(33)	KVDQNGIISTLLGSNDLTSARPLTCDTSMHISQVR	-0.576667	0.240525	20.76	21.1	19.15	19.8	20.62	17.9	3815.9	4	0.00311	0.8	16405	0.00742
Q9P273	CLCFSGWK|2|44.0262@C(1);44.0262@C(3)	CLCFSGWK	5.69667	0.00175154	10.58	15.31	11.3	17.77	10.63	16.52	1030.46	2	-8e-05	0.1	11883	0.00838
Q9P273	ILEQAR|2|	ILEQAR	5.68667	0.00140934	11.21	15.53	10.51	17.76	11.11	16.6	728.418	2	0.00027	0.4	1900	0.0289
Q9P273	FADVEMQFGALALHVR|3|	FADVEMQFGALALHVR	4.04667	0.0107616	9.37	13.43	11.74	15.24	11.15	15.73	1802.91	3	-0.00099	0.5	18795	0.04606
Q9P273	NVFYVMDTLVMK|2|	NVFYVMDTLVMK	1.22667	0.109527	11.66	12.39	12.95	15.09	12.88	13.69	1458.73	2	0.00047	0.3	21504	0.07815
Q9P273	GNGENQFISQQPPVVSSIMGNGRR|3|0.9840@N(2);-48.0034@M(19);0.9840@N(21)	GNGENQFISQQPPVVSSIMGNGRR	-3.50667	0.191726	9.94	10.79	11.44	12.46	9.07	-3.32	2525.23	3	0.00724	2.9	14463	0.09063
Q9P273	AIQEIPPGIFWR|2|	AIQEIPPGIFWR	18.0033	4.7e-05	-3.32	12.9	-3.32	16.65	-3.32	14.5	1425.78	2	0.00234	1.6	19109	0.09441
Q9P273	RRNQSPAPPAALPAELQTTPESVQLQDSWVLGSNVPLESR|4|0.9840@N(3);0.9840@Q(4)	RRNQSPAPPAALPAELQTTPESVQLQDSWVLGSNVPLESR	-0.826667	0.276409	20.46	20.23	16.35	20.24	20.05	13.91	4340.2	4	0.00251	0.6	24055	0.09682
O15031	VGVSQQPEDSQQDLPGER|2|	VGVSQQPEDSQQDLPGER	22.8533	4.75e-06	-3.32	19	-3.32	19.97	-3.32	19.63	1967.92	2	-0.00118	0.6	7536	0
O15031	LDIPEPR|2|	LDIPEPR	6.55667	0.000210578	12.65	18.86	12.93	19.72	12.76	19.43	838.455	2	0.00044	0.5	8153	0
O15031	TLTETDLYCEPPEVQPPPK|2|44.0262@C(9)	TLTETDLYCEPPEVQPPPK	20.8967	4.75e-06	-3.32	17.56	-3.32	17.85	-3.32	17.32	2200.06	2	-0.00231	1	13391	0
O15031	SFVASNDEGVATVGLVSSTGPGGDR|2|	SFVASNDEGVATVGLVSSTGPGGDR	21.4167	4.75e-06	-3.32	17.92	-3.32	18.19	-3.32	18.18	2378.14	2	-0.00226	1	13489	0
O15031	SQLEGLEESVR|2|	SQLEGLEESVR	7.11	0.000248024	11.39	18.74	12.38	19.61	12.46	19.21	1245.62	2	-0.00056	0.4	9730	0
O15031	RPVVEQALYQFSNLLNSK|3|	RPVVEQALYQFSNLLNSK	8.06	0.000261104	10.29	17.75	8.76	18.39	10.3	17.39	2105.13	3	-0.00025	0.1	21790	0
O15031	LPVQECLSYPTCTQCR|2|44.0262@C(6);44.0262@C(12);44.0262@C(15)	LPVQECLSYPTCTQCR	21.53	4.75e-06	-3.32	17.77	-3.32	18.74	-3.32	18.12	1971.91	2	-0.00023	0.1	12317	0
O15031	YFFDFLDEQAEK|2|	YFFDFLDEQAEK	12.32	0.0175311	10.51	17.23	7.49	17.59	-3.32	16.82	1550.69	2	-0.00014	0.1	21673	0
O15031	FAMVVIAEPLQSWQPPR|2|	FAMVVIAEPLQSWQPPR	16.0167	0.0110923	10.4	17.31	-3.32	17.22	-3.32	17.28	1968.03	2	-0.00133	0.7	21382	0
O15031	LFYEDGSGEK|2|	LFYEDGSGEK	22.26	4.75e-06	-3.32	18.24	-3.32	19.46	-3.32	19.12	1143.51	2	-0.00026	0.2	6877	0
O15031	DGATLILSK|2|	DGATLILSK	5.55333	0.00165922	13.7	18.41	12.1	19.27	14.28	19.06	916.523	2	0.00025	0.3	8795	0
O15031	AEEASHWLWSR|2|	AEEASHWLWSR	4.44	0.00952623	11.93	16.63	14.88	18.62	13.56	18.44	1370.64	2	-0.0011	0.8	10664	0
O15031	EAFEAYTDHATYK|2|	EAFEAYTDHATYK	7.63	0.00147382	11.48	17.63	8.42	18.43	11.56	18.29	1544.68	2	-0.00118	0.8	7440	0
O15031	ITILGSNLGVQAGDIQR|2|162.0528@T(2)	ITILGSNLGVQAGDIQR	22.7	4.75e-06	-3.32	19.1	-3.32	19.69	-3.32	19.35	1916.02	2	-0.00064	0.3	15110	0
O15031	VNTLMHYNVR|2|	VNTLMHYNVR	2.44	0.0345566	15.97	15.87	13.35	17.99	14.37	17.15	1245.63	2	0.00038	0.3	6086	0
O15031	DLVLSGDLGSLYAMTQDK|2|	DLVLSGDLGSLYAMTQDK	5.86667	0.00341731	9.33	16.55	10.26	17.41	11.49	14.72	1924.95	2	-0.00089	0.5	23030	0
O15031	VLYAVFSR|2|	VLYAVFSR	8.23667	0.000139209	10.64	18.01	10.39	18.72	9.39	18.4	953.534	2	0.00027	0.3	11585	0
O15031	LQQIAAALENK|2|	LQQIAAALENK	22.37	4.75e-06	-3.32	18.49	-3.32	19.42	-3.32	19.24	1197.67	2	-0.00125	1	8995	0
O15031	ELNHLAVDEASGVVYLGAVNALYQLDAK|3|	ELNHLAVDEASGVVYLGAVNALYQLDAK	7.88667	0.0343423	10.7	17.46	1.58	17.6	11.34	12.22	2971.53	3	-0.00278	0.9	24543	0
O15031	AEEASHWLWSR|3|	AEEASHWLWSR	8.28	0.00010211	9.74	17.9	9.59	18.45	10.57	18.39	1370.64	3	0.00105	0.8	10716	0
O15031	LQLEQQVATGPALDNK|2|	LQLEQQVATGPALDNK	17.2333	0.00819022	-3.32	17.95	9.9	18.21	-3.32	18.8	1723.91	2	0.00109	0.6	10801	0
O15031	YYDEIINALEEDPAAQK|2|	YYDEIINALEEDPAAQK	14.5233	0.0209309	-3.32	15.95	-3.32	16.69	12.81	17.1	1980.93	2	0.00139	0.7	18966	0
O15031	VFFLPSK|2|	VFFLPSK	4.18	0.00122478	14.76	18.33	14.68	18.98	14.46	19.13	836.48	2	0.00035	0.4	12390	0
O15031	AMTLQEAEAFVGAER|2|	AMTLQEAEAFVGAER	1.98333	0.0131039	17.14	18.61	16.64	19.06	16.75	18.81	1621.78	2	-0.00032	0.2	17807	0
O15031	QMVQVSDQDMNTHLAEISR|2|-17.0265@Q(1)	QMVQVSDQDMNTHLAEISR	13.8033	0.0244479	13.09	15.19	-3.32	16.6	-3.32	16.07	2183.99	2	-0.00375	1.7	14485	0
O15031	DIFYKPFHGDIQCGGHAPGSSK|4|44.0262@C(13)	DIFYKPFHGDIQCGGHAPGSSK	4.75667	0.00137007	14.3	18.88	15.03	20.26	14.99	19.45	2404.13	4	-0.00088	0.4	9282	0
O15031	EFTDLMIEMEDQTNDVHEAGIPVLDYK|3|	EFTDLMIEMEDQTNDVHEAGIPVLDYK	4.37	0.22201	10.5	16.3	-3.32	16.19	8.88	-3.32	3151.44	3	-0.00264	0.8	24072	0
O15031	VYLTPDGTSSEYDSILVEINKR|3|	VYLTPDGTSSEYDSILVEINKR	6.95333	0.000145992	11.55	18.52	12.02	19.09	11.95	18.77	2498.25	3	-0.00291	1.2	17275	0
O15031	QMVQVSDQDMNTHLAEISR|2|-17.0265@Q(1);15.9949@M(2)	QMVQVSDQDMNTHLAEISR	14.2767	0.00983029	8.34	14.81	-3.32	14.79	-3.32	14.93	2199.99	2	-0.00214	1	13297	0
O15031	FMEPVTMQESGTFAFR|2|	FMEPVTMQESGTFAFR	7.10333	0.000519084	11.38	16.95	9.57	17.84	9.68	17.15	1876.85	2	4e-05	0	17829	0
O15031	EAFEAYTDHATYK|3|	EAFEAYTDHATYK	16.6533	0.00780095	10.98	19.06	2.43	21.02	-3.32	19.97	1544.68	3	-0.00045	0.3	7830	0
O15031	FMEPVTMQESGTFAFR|2|15.9949@M(2);15.9949@M(7)	FMEPVTMQESGTFAFR	14.5567	0.0186991	-3.32	16.51	-3.32	16.13	12.11	16.5	1908.84	2	-0.00063	0.3	13012	0
O15031	VNTLMHYNVR|3|	VNTLMHYNVR	13.1567	0.0174912	9	17.87	-3.32	19.46	10.94	18.76	1245.63	3	0.00056	0.4	6067	0
O15031	GNGPHDNGIIVSTR|2|-17.0265@N(2);0.9840@N(7)	GNGPHDNGIIVSTR	6.87667	0.000231856	10.08	17.12	10.3	16.65	9.27	16.51	1419.67	2	-0.00112	0.8	7476	0
O15031	FAMVVIAEPLQSWQPPR|3|	FAMVVIAEPLQSWQPPR	2.94667	0.00533138	13.85	16.1	13.14	16.96	13.74	16.51	1968.03	3	0.00412	2.1	21698	0
O15031	CTPPIEASQCHEAEMTDNVNQLLLLDPPR|3|44.0262@C(1);44.0262@C(10)	CTPPIEASQCHEAEMTDNVNQLLLLDPPR	15.1233	0.0145597	-3.32	15.96	-3.32	17.55	11.02	16.24	3321.57	3	-0.0016	0.5	18267	0
O15031	AMTLQEAEAFVGAER|3|	AMTLQEAEAFVGAER	3.26667	0.00582408	13.17	16.63	14.26	17.68	14.37	17.29	1621.78	3	-0.0003	0.2	17758	0
O15031	NACYTGTR|2|44.0262@C(3)	NACYTGTR	5.87667	0.000505145	10.01	15.08	9.26	15.16	8.58	15.24	928.407	2	7e-05	0.1	1364	0
O15031	AQGEVQLTVSPLPALSEEDELLCLFGESPPHPAR|3|44.0262@C(23)	AQGEVQLTVSPLPALSEEDELLCLFGESPPHPAR	11.6167	0.023509	9.62	14.09	-3.32	13.85	-3.32	9.89	3672.83	3	-0.00482	1.3	25325	0
O15031	HNIQDEDTIHIWK|3|	HNIQDEDTIHIWK	7.39333	0.00240836	13.23	18.24	9.19	19	10.83	18.19	1647.8	3	4e-05	0	8738	0
O15031	GNGPHDNGIIVSTR|2|-17.0265@N(2)	GNGPHDNGIIVSTR	14.1267	0.015255	10.36	14.93	-3.32	15.4	-3.32	15.77	1418.69	2	0.00119	0.8	6672	0
O15031	RVNTLMHYNVR|3|	RVNTLMHYNVR	6.35	0.0011697	10.9	15.56	8.63	16.83	9.89	16.08	1401.73	3	-0.00051	0.4	4175	0
O15031	LVECGSLFK|2|44.0262@C(4)	LVECGSLFK	3.93667	0.00199103	15.34	18.41	14.94	19.52	15.03	19.19	1038.54	2	0.00021	0.2	10560	0
O15031	HALLEEENR|2|	HALLEEENR	21.3233	4.75e-06	-3.32	17.67	-3.32	18.45	-3.32	17.89	1109.55	2	0.00012	0.1	2477	0
O15031	AMTLQEAEAFVGAER|2|15.9949@M(2)	AMTLQEAEAFVGAER	4.90667	0.0205644	14.54	17.48	13.85	17.26	9.06	17.43	1637.77	2	-0.00084	0.5	13468	0
O15031	FMEPVTMQESGTFAFR|2|15.9949@M(7)	FMEPVTMQESGTFAFR	14.74	0.013438	-3.32	15.56	-3.32	16.14	10.24	16.12	1892.84	2	-0.00136	0.7	14301	0
O15031	EFTDLMIEMEDQTNDVHEAGIPVLDYK|3|15.9949@M(6);0.9840@N(14)	EFTDLMIEMEDQTNDVHEAGIPVLDYK	7.43667	0.0651629	-3.32	13.06	8.28	13.88	12.35	12.68	3168.42	3	-0.01816	5.7	20904	0
O15031	VLNCDTISQVK|2|44.0262@C(4)	VLNCDTISQVK	7.76333	0.000246514	12.28	18.98	10.98	20.07	12.19	19.69	1262.65	2	0.00011	0.1	8048	0
O15031	EFTDLMIEMEDQTNDVHEAGIPVLDYK|3|15.9949@M(6);15.9949@M(9)	EFTDLMIEMEDQTNDVHEAGIPVLDYK	8.59667	0.0515231	10.31	14.16	-3.32	13.48	11.41	16.55	3183.43	3	-0.0057	1.8	17216	0
O15031	LQLEQQVATGPALDNKK|2|	LQLEQQVATGPALDNKK	14.85	0.0111677	-3.32	14.74	9.3	16.75	-3.32	15.72	1852.01	2	-0.00219	1.2	8492	0
O15031	CAWCGGQSR|2|44.0262@C(1);44.0262@C(4)	CAWCGGQSR	7.00333	0.00151448	9.7	17.13	9.5	18.04	12.35	17.39	1054.43	2	0.00058	0.6	3722	0
O15031	GPVDAVQK|2|	GPVDAVQK	10.7633	0.0283121	-3.32	15.62	9.15	16.89	11.11	16.72	812.439	2	0.00074	0.9	1925	0
O15031	DIFYKPFHGDIQCGGHAPGSSK|3|44.0262@C(13)	DIFYKPFHGDIQCGGHAPGSSK	10.66	0.0241776	-3.32	14.85	8.44	16.52	9.83	15.56	2404.13	3	-0.0008	0.3	9266	0
O15031	AMTLQEAEAFVGAER|3|15.9949@M(2)	AMTLQEAEAFVGAER	3.40667	0.0189986	9.77	14.51	11.95	15.6	13.3	15.13	1637.77	3	0.00113	0.7	14445	0
O15031	IKSQLEGLEESVR|3|	IKSQLEGLEESVR	5.15333	0.00184254	10.41	15.62	12.19	16.64	11.06	16.86	1486.8	3	0.00043	0.3	8759	0
O15031	EASPNPEDGIVR|2|	EASPNPEDGIVR	11.1667	0.0410464	14.79	17.92	11.41	18.91	-3.32	19.55	1282.62	2	0.00049	0.4	6048	0
O15031	PLSVEPQQGPQAGGTTLTIHGTHLDTGSQEDVR|4|162.0528@T(15)	PLSVEPQQGPQAGGTTLTIHGTHLDTGSQEDVR	13.9267	0.0084369	-3.32	17	8.74	18.15	5.07	17.12	3587.73	4	-0.00163	0.5	10600	0
O15031	FAMVVIAEPLQSWQPPR|3|15.9949@M(3)	FAMVVIAEPLQSWQPPR	7.97	0.0542075	10.18	12.74	-3.32	13.71	10.51	14.83	1984.02	3	-0.00186	0.9	17721	0
O15031	PLSVEPQQGPQAGGTTLTIHGTHLDTGSQEDVR|4|0.9840@Q(11);161.0688@T(15)	PLSVEPQQGPQAGGTTLTIHGTHLDTGSQEDVR	13.9267	0.0084369	-3.32	17	8.74	18.15	5.07	17.12	3587.73	4	-0.00163	0.5	10600	0
O15031	DTTHNLPEFIVK|2|	DTTHNLPEFIVK	21.6333	4.99e-06	-3.32	17.52	-3.32	19.17	-3.32	18.25	1412.73	2	-0.0006	0.4	10940	0
O15031	QAMSLEENLPCISCVSNR|2|44.0262@C(11);44.0262@C(14)	QAMSLEENLPCISCVSNR	7.11667	0.0809658	9.86	12.21	-3.32	14.36	13.05	14.37	2080.96	2	-0.00423	2	15264	0
O15031	LQLEQQVATGPALDNKK|3|	LQLEQQVATGPALDNKK	18.23	0.00562336	-3.32	18.42	-3.32	19.62	9.02	19.03	1852.01	3	-0.00031	0.2	8471	0
O15031	EFTDLMIEMEDQTNDVHEAGIPVLDYK|3|15.9949@M(6);0.9840@Q(12)	EFTDLMIEMEDQTNDVHEAGIPVLDYK	7.67667	0.0568657	-3.32	13.04	8.38	13.88	11.54	12.71	3168.42	3	-0.01816	5.7	20904	0
O15031	PLSVEPQQGPQAGGTTLTIHGTHLDTGSQEDVR|4|0.9840@Q(8);161.0688@T(15)	PLSVEPQQGPQAGGTTLTIHGTHLDTGSQEDVR	13.9267	0.0084369	-3.32	17	8.74	18.15	5.07	17.12	3587.73	4	-0.00163	0.5	10600	0
O15031	AHTDSLNTLVALHQLYQYTQK|3|	AHTDSLNTLVALHQLYQYTQK	3.52333	0.00326897	14.29	17.15	14.14	17.54	13.13	17.44	2443.25	3	-0.00011	0	16911	0
O15031	FAMVVIAEPLQSWQPPR|2|15.9949@M(3)	FAMVVIAEPLQSWQPPR	4.75333	0.0122202	10.65	15.74	9.19	15.07	13.34	16.63	1984.02	2	-0.00204	1	17725	0
O15031	GNIFLTSYQYPFYDCR|2|44.0262@C(15)	GNIFLTSYQYPFYDCR	10.9767	0.0291283	-3.32	17.02	10.92	17.22	10.6	16.89	2029.92	2	-0.00186	0.9	19431	0
O15031	PLSVEPQQGPQAGGTTLTIHGTHLDTGSQEDVR|4|0.9840@Q(7);161.0688@T(15)	PLSVEPQQGPQAGGTTLTIHGTHLDTGSQEDVR	13.9267	0.0084369	-3.32	17	8.74	18.15	5.07	17.12	3587.73	4	-0.00163	0.5	10600	0
O15031	KLDFFR|2|	KLDFFR	13.82	0.0152003	-3.32	18.86	9.86	19.89	10.19	19.44	824.455	2	0.00074	0.9	8080	0.00029
O15031	AFEPLR|2|	AFEPLR	8.8	0.000192977	10.88	18.01	9.53	19.12	9.32	19	731.397	2	0.00059	0.8	5735	0.00029
O15031	IIDQVYR|2|	IIDQVYR	17.6733	0.01122	11.86	18.66	-3.32	19.92	-3.32	19.66	905.497	2	-0.00036	0.4	5677	0.00029
O15031	SPPNVQFTFQQPK|2|	SPPNVQFTFQQPK	16.2133	0.013549	11.63	17.21	-3.32	18.55	-3.32	17.87	1516.77	2	0.00054	0.4	11477	0.00029
O15031	CTPPIEASQCHEAEMTDNVNQLLLLDPPR|3|44.0262@C(1);44.0262@C(10);15.9949@M(15)	CTPPIEASQCHEAEMTDNVNQLLLLDPPR	13.7967	0.0201018	11.71	15.46	-3.32	16.18	-3.32	14.82	3337.56	3	-0.00232	0.7	16329	0.00029
O15031	YYDEIINALEEDPAAQK|3|	YYDEIINALEEDPAAQK	9.03	0.053639	-3.32	15.42	11.61	16.48	12.72	16.2	1980.93	3	-0.00095	0.5	18993	0.00033
O15031	VTLNGVPCK|2|44.0262@C(8)	VTLNGVPCK	10.37	0.0397591	11.88	16.11	11.89	17.95	-3.32	17.5	973.527	2	0.00058	0.6	5728	0.00035
O15031	TLTETDLYCEPPEVQPPPK|3|44.0262@C(9)	TLTETDLYCEPPEVQPPPK	2.92667	0.0132651	14.41	15.51	12.58	17.02	13.29	16.53	2200.06	3	-0.00211	1	12541	0.00035
O15031	CTPPIEASQEHEAEMTDNVNQLLLLDPPR|3|44.0262@C(1);0.9840@Q(9);15.9949@M(15)	CTPPIEASQEHEAEMTDNVNQLLLLDPPR	13.9	0.0179318	-3.32	14.97	-3.32	16.35	11.02	14.76	3320.55	3	-0.01506	4.5	17514	0.00035
O15031	PLSVEPQQGPQAGGTTLTIHGTHLDTGSQEDVR|4|162.0528@S(3)	PLSVEPQQGPQAGGTTLTIHGTHLDTGSQEDVR	13.9267	0.0084369	-3.32	17	8.74	18.15	5.07	17.12	3587.73	4	-0.00163	0.5	10600	0.00043
O15031	MVEDYYK|2|	MVEDYYK	8.45667	0.00117778	9.13	17.53	8.24	18.67	11.81	18.35	946.411	2	0.00031	0.3	5555	0.00092
O15031	CTPPIEASQCHEAEMTDNVNQLLLLDPPR|3|44.0262@C(1);15.9949@P(4);44.0262@C(10);-18.0106@D(17);0.9840@N(18)	CTPPIEASQCHEAEMTDNVNQLLLLDPPR	-0.323333	0.343511	-3.32	-3.32	-3.32	11.3	12.27	-3.32	3320.54	3	-0.03287	9.9	17514	0.00111
O15031	CTPPIEASQCHEAEMTDNVNQLLLLDPPR|3|44.0262@C(1);44.0262@C(10);15.9949@H(11);-18.0106@D(17);0.9840@N(18)	CTPPIEASQCHEAEMTDNVNQLLLLDPPR	-0.323333	0.343511	-3.32	-3.32	-3.32	11.3	12.27	-3.32	3320.54	3	-0.03287	9.9	17514	0.00111
O15031	EFTDLMIEMEDQTNDVHEAGIPVLDYK|3|15.9949@M(6);15.9949@D(15)	EFTDLMIEMEDQTNDVHEAGIPVLDYK	8.46	0.0533806	10.34	14.02	-3.32	13.19	11.35	16.54	3183.43	3	-0.0057	1.8	17216	0.00111
O15031	EFTDLMIEMEDQTNDVHEAGIPVLDYK|3|15.9949@M(6);15.9949@D(11)	EFTDLMIEMEDQTNDVHEAGIPVLDYK	8.46	0.0533806	10.34	14.02	-3.32	13.19	11.35	16.54	3183.43	3	-0.0057	1.8	17216	0.00111
O15031	ITILGSNLGVQAGDIQR|2|162.0528@I(1)	ITILGSNLGVQAGDIQR	22.7	4.75e-06	-3.32	19.1	-3.32	19.69	-3.32	19.35	1916.02	2	-0.00064	0.3	15110	0.00113
O15031	EFTDLMICMEDQTNDVHEAGIPVLDYK|3|-18.0106@E(1);44.0262@C(8)	EFTDLMICMEDQTNDVHEAGIPVLDYK	6.37	0.0802803	10.11	12.79	-3.32	13.2	8.33	8.24	3151.42	3	-0.01993	6.3	24145	0.00122
O15031	AHTDSLNTLVALHQLYQYTQK|4|	AHTDSLNTLVALHQLYQYTQK	7.26333	0.000295606	9.89	16.03	8.87	16.57	8.24	16.19	2443.25	4	0.00507	2.1	16944	0.0014
O15031	CTPPIEATQCHEAEMTDNVNQLLLLDPPR|3|44.0262@C(1);0.9840@Q(9);44.0262@C(10)	CTPPIEATQCHEAEMTDNVNQLLLLDPPR	18.08	6.75e-06	-3.32	14.84	-3.32	15.54	-3.32	13.9	3336.57	3	0.01095	3.3	16606	0.0014
O15031	EFTDLMIEYEDQTNDVHEAGIPVLDYK|3|-18.0106@E(1);0.9840@Q(12)	EFTDLMIEYEDQTNDVHEAGIPVLDYK	4.01333	0.0105352	11.39	15.41	9.09	13.61	9.65	13.15	3166.43	3	0.00097	0.3	20266	0.0014
O15031	CTPPKEASQCHEAEMTDNVNQLLLLDPPR|3|44.0262@C(1);44.0262@C(10);0.9840@N(20)	CTPPKEASQCHEAEMTDNVNQLLLLDPPR	13.7967	0.020245	11.76	15.5	-3.32	16.19	-3.32	14.82	3337.56	3	-0.00307	0.9	16680	0.0014
O15031	EWVLGR|2|	EWVLGR	5.70333	0.00122478	12.79	17.65	11.33	18.45	13.28	18.41	758.408	2	4e-05	0.1	9128	0.00145
O15031	CTPPIEASQCHEAEMTDNVNQLLLLDPPR|3|44.0262@C(1);15.9949@P(3);44.0262@C(10);-18.0106@D(17);0.9840@N(18)	CTPPIEASQCHEAEMTDNVNQLLLLDPPR	-0.323333	0.343511	-3.32	-3.32	-3.32	11.3	12.27	-3.32	3320.54	3	-0.03287	9.9	17514	0.0015
O15031	MQLAFR|2|	MQLAFR	2.54667	0.00871473	15.59	17.45	15.63	18.37	15.55	18.59	764.4	2	-0.00016	0.2	8486	0.00157
O15031	AMTKQEAEAFVGAER|3|0.9840@Q(5)	AMTKQEAEAFVGAER	3.43333	0.0199574	9.75	14.51	11.71	15.59	13.46	15.12	1637.77	3	0.00113	0.7	14445	0.0016
O15031	VTLNGVPCKVTKFTAQLQCVTGPQATR|4|0.9840@N(4);44.0262@C(8);145.0197@K(9);145.0197@K(12);44.0262@C(19)	VTLNGVPCKVTKFTAQLQCVTGPQATR	0.266667	0.296444	15.16	15.08	15.82	16.23	13.56	14.03	3238.59	4	-0.02838	8.8	10020	0.00182
O15031	CTPPIEASQCHEAEMTDNVNQLLLLDPPR|3|44.0262@C(1);15.9949@P(3);44.0262@C(10)	CTPPIEASQCHEAEMTDNVNQLLLLDPPR	13.7633	0.020205	11.71	15.35	-3.32	16.19	-3.32	14.82	3337.56	3	-0.00232	0.7	16329	0.0019
O15031	EFTDLMIEMEDQTNDVHEAGIPVLDYK|3|15.9949@M(6);15.9949@N(14)	EFTDLMIEMEDQTNDVHEAGIPVLDYK	8.46	0.0533806	10.34	14.02	-3.32	13.19	11.35	16.54	3183.43	3	-0.0057	1.8	17216	0.00244
O15031	ENPVLR|2|	ENPVLR	6.62333	0.000400201	9.62	16.47	10.12	17.08	11.1	17.16	726.402	2	0.00063	0.9	2545	0.0029
O15031	YSVSTR|2|	YSVSTR	6.93667	0.000245119	9.69	16.73	9.85	17.31	10.82	17.13	711.355	2	0.001	1.4	1825	0.00375
O15031	CTPPIEASQCHEAEMTDNVNQLLLLDPPR|3|44.0262@C(1);15.9949@P(4);44.0262@C(10)	CTPPIEASQCHEAEMTDNVNQLLLLDPPR	13.7633	0.020205	11.71	15.35	-3.32	16.19	-3.32	14.82	3337.56	3	-0.00232	0.7	16329	0.0047
O15031	YTLNDTGLLGDDVEYAPLTVSVIVQDEGVDAIPVK|3|	YTLNDTGLLGDDVEYAPLTVSVIVQDEGVDAIPVK	10.23	0.0420022	-3.32	13.7	-3.32	10.35	-3.32	-3.32	3717.89	3	-0.00438	1.2	26822	0.00548
O15031	PVVEQALYQFSNLLNSK|3|156.1011@P(1)	PVVEQALYQFSNLLNSK	8.07	0.000266737	10.31	17.74	8.73	18.39	10.27	17.39	2105.13	3	-0.00055	0.3	20383	0.00571
O15031	AHMEDSCPQFLGPSPLVIPMNHETDVNFQGK|4|15.9949@M(3);44.0262@C(7);15.9949@M(20)	AHMEDSCPQFLGPSPLVIPMNHETDVNFQGK	18.98	4.75e-06	-3.32	15.27	-3.32	15.92	-3.32	15.79	3513.6	4	-0.01056	3	14239	0.00612
O15031	QAMSLEENLPCISCVSNR|2|-17.0265@Q(1);44.0262@C(11);44.0262@C(14)	QAMSLEENLPCISCVSNR	0.8	0.177077	14.25	13.7	11.6	14.44	12.8	12.91	2063.93	2	-0.00141	0.7	19927	0.01589
O15031	TNSLPLR|2|	TNSLPLR	4.84667	0.00350476	12.39	16.27	10.53	17.25	12.92	16.86	799.455	2	0.00094	1.2	4306	0.03109
O15031	VLYAVFSRDSRSSGGPGAGLCLFPLDK|4|43.0058@R(11);15.9949@P(16);44.0262@C(21)	VLYAVFSRDSRSSGGPGAGLCLFPLDK	0.263333	0.301374	14.4	14.89	13.6	16.11	15.17	12.96	2914.46	4	-0.02694	9.2	17962	0.08557
Q13308	FTPPPQPQQCMEFDKEATVPCSATGR|3|44.0262@C(10);44.0262@C(21)	FTPPPQPQQCMEFDKEATVPCSATGR	15.2733	0.010731	-3.32	19.56	9.94	21.43	8.98	20.43	2952.35	3	-0.00381	1.3	11807	0
Q13308	GLPEPSVWWEHAGVR|3|	GLPEPSVWWEHAGVR	10.4367	0.00128264	12.45	20.32	11.45	21.77	7.76	20.88	1718.85	3	0.00013	0.1	15203	0
Q13308	LPQPEGCPSK|2|44.0262@C(7)	LPQPEGCPSK	16.0767	0.00890071	9.49	20.05	8.99	22.24	-3.32	21.1	1098.54	2	-0.00083	0.8	3758	0
Q13308	QAWVPLR|2|	QAWVPLR	8.38333	0.000512605	12.16	19.22	10.72	21.27	12.71	20.25	868.492	2	0.00054	0.6	9249	0
Q13308	ADGSSLPEWVTDNAGTLHFAR|3|	ADGSSLPEWVTDNAGTLHFAR	20.1933	0.00467229	-3.32	20.69	-3.32	21.83	9.64	21.06	2243.06	3	-0.001	0.4	18265	0
Q13308	CMSSTPAGSIEAQAR|2|44.0262@C(1)	CMSSTPAGSIEAQAR	23.8633	4.99e-06	-3.32	19.46	-3.32	21.5	-3.32	20.67	1551.7	2	0.00076	0.5	7026	0
Q13308	FAQGSSLSFAAVDR|2|	FAQGSSLSFAAVDR	8.82	0.000250936	13.72	20.98	13.11	22.17	11.77	21.91	1454.72	2	0.00015	0.1	12169	0
Q13308	GPPIILEATLHLAEIEDMPLFEPR|3|15.9949@M(18)	GPPIILEATLHLAEIEDMPLFEPR	5.24333	0.0257933	10.2	18.1	11.19	18.06	11	11.96	2716.41	3	-0.00157	0.6	25690	0
Q13308	CWALSPK|2|44.0262@C(1)	CWALSPK	11.4767	0.000574262	11.17	19.4	8.67	21.3	7.1	20.67	847.426	2	0.00013	0.2	7807	0
Q13308	VTCLPPK|2|44.0262@C(3)	VTCLPPK	2.48333	0.0321857	17.4	17.38	15.2	18.89	14.59	18.37	800.447	2	-0.00034	0.4	3069	0
Q13308	LQDSGTFQCVAR|2|44.0262@C(9)	LQDSGTFQCVAR	15.83	0.0119311	11.19	20.9	9.76	22.38	-3.32	21.84	1367.65	2	-0.00046	0.3	7280	0
Q13308	VVLAPQDVVVAR|2|	VVLAPQDVVVAR	21.1267	0.00333482	-3.32	21.03	8.96	22.6	-3.32	22.07	1264.75	2	1e-05	0	11409	0
Q13308	FTPPPQPQQCMEFDKEATVPCSATGR|3|44.0262@C(10);15.9949@M(11);44.0262@C(21)	FTPPPQPQQCMEFDKEATVPCSATGR	4.18	0.00643394	13.68	18.75	15.5	20.04	16.02	18.95	2968.34	3	-0.00359	1.2	10942	0
Q13308	CMSSTPAGSIEAQAR|2|44.0262@C(1);15.9949@M(2)	CMSSTPAGSIEAQAR	17.9433	0.00744855	-3.32	18.41	-3.32	19.88	9.96	18.86	1567.7	2	0.00044	0.3	5516	0
Q13308	SEFGEVFLAK|2|	SEFGEVFLAK	19.5767	0.00480142	9.29	19.6	-3.32	21.34	-3.32	20.44	1125.57	2	0.00024	0.2	13884	0
Q13308	INSVEVYDGTWYR|2|	INSVEVYDGTWYR	7.87333	0.000226442	12.51	20.12	12.81	21.49	13.62	20.95	1600.75	2	-0.00037	0.2	14188	0
Q13308	EAEPHYMVLEYVDLGDLK|3|	EAEPHYMVLEYVDLGDLK	7.23667	0.000780668	11.58	17.82	10.32	19.5	10.87	17.16	2120.01	3	0.00019	0.1	19948	0
Q13308	CHIDGHPRPTYQWFR|4|44.0262@C(1)	CHIDGHPRPTYQWFR	14.29	0.0163399	10.89	19.91	10.88	20.81	-3.32	20.6	1955.92	4	0.00114	0.6	8159	0
Q13308	AQGLEEGVAETLVLVK|2|	AQGLEEGVAETLVLVK	14.6533	0.0126419	9.78	19.47	9.81	20.86	-3.32	19.9	1654.91	2	-0.00035	0.2	18846	0
Q13308	GLPEPSVWWEHAGVR|2|	GLPEPSVWWEHAGVR	13.15	0.0195878	10.27	18.3	11.28	19.81	-3.32	19.57	1718.85	2	-0.00028	0.2	15246	0
Q13308	ARLPQPEGCPSK|3|44.0262@C(9)	ARLPQPEGCPSK	6.58	0.000965189	12.88	17.69	11.93	19.92	11.72	18.66	1325.68	3	0.00032	0.2	3239	0
Q13308	QPSSQDALQGR|2|	QPSSQDALQGR	19.1433	0.00459622	8.84	19.22	-3.32	20.79	-3.32	19.62	1185.57	2	-0.00053	0.4	2769	0
Q13308	YTCIAGNSCNIK|2|44.0262@C(3);44.0262@C(9)	YTCIAGNSCNIK	13.9033	0.0160315	11.4	18.85	8.99	20.33	-3.32	19.6	1373.63	2	0.00029	0.2	6596	0
Q13308	YTCIAGNSCNIK|2|44.0262@C(3);0.9840@N(7);44.0262@C(9)	YTCIAGNSCNIK	11.2967	0.0364113	14.35	17.7	10.06	19.38	-3.32	17.9	1374.62	2	-0.00038	0.3	7643	0
Q13308	DVYNSEYYHFR|2|	DVYNSEYYHFR	9.41	0.00137658	10.86	18.58	8.16	21.01	12.04	19.7	1491.64	2	-0.00069	0.5	10245	0
Q13308	FTPPPQPQQCMEFDKEATVPCSATGR|3|15.9949@P(7);44.0262@C(10);44.0262@C(21)	FTPPPQPQQCMEFDKEATVPCSATGR	4.18	0.00643394	13.68	18.75	15.5	20.04	16.02	18.95	2968.34	3	-0.00336	1.1	11020	0
Q13308	SSLQPITTLGK|2|	SSLQPITTLGK	16.8133	0.00661092	7.59	20.35	-3.32	22.36	9.34	21.34	1143.65	2	0.00013	0.1	9126	0
Q13308	CEVEAPGPVHVYWLLDGAPVQDTER|3|44.0262@C(1)	CEVEAPGPVHVYWLLDGAPVQDTER	18.5067	0.0075576	10.49	19.36	-3.32	20.46	-3.32	19.55	2823.35	3	-0.00355	1.3	18189	0
Q13308	CEVEAPGPVHVYWLLDGAPVQDTERR|4|44.0262@C(1)	CEVEAPGPVHVYWLLDGAPVQDTERR	23.02	4.75e-06	-3.32	19.29	-3.32	20.49	-3.32	19.32	2979.45	4	0.00065	0.2	17249	0
Q13308	INSVEVYDGTWYR|2|0.9840@N(2)	INSVEVYDGTWYR	20.6267	4.75e-06	-3.32	16.81	-3.32	17.85	-3.32	17.26	1601.74	2	-0.0012	0.7	15106	0
Q13308	HPASEAEIQPQTQVTLR|3|	HPASEAEIQPQTQVTLR	13.19	0.0217486	11.41	18.44	10.85	21.94	-3.32	18.13	1903.98	3	-0.00017	0.1	7406	0
Q13308	GHELVLANIAESDAGVYTCHAANLAGQR|3|44.0262@C(19)	GHELVLANIAESDAGVYTCHAANLAGQR	22.8433	4.75e-06	-3.32	18.83	-3.32	20.14	-3.32	19.6	2923.42	3	-0.00205	0.7	15765	0
Q13308	EATVPCSATGR|2|44.0262@C(6)	EATVPCSATGR	7.45333	0.000766639	11.8	18.09	10.23	19.77	12.44	18.97	1134.53	2	0.00069	0.6	3240	0
Q13308	DVYNSEYYHFR|3|	DVYNSEYYHFR	10.3467	0.000129562	9.33	18.91	9.47	21.12	10.05	19.86	1491.64	3	-0.00016	0.1	10244	0
Q13308	HTEAPLYVVDKPVPEESEGPGSPPPYK|4|	HTEAPLYVVDKPVPEESEGPGSPPPYK	18.8967	0.00574114	-3.32	18.45	-3.32	22.05	9.13	18.68	2918.43	4	-0.00177	0.6	10468	0
Q13308	KPQDSQLEEGKPGYLDCLTQATPKPTVVWYR|4|44.0262@C(17)	KPQDSQLEEGKPGYLDCLTQATPKPTVVWYR	18.5433	0.00599999	-3.32	18.79	-3.32	20.1	9.5	19.6	3590.81	4	-0.0024	0.7	15402	0
Q13308	SLQSKDEQQQLDFR|2|	SLQSKDEQQQLDFR	16.9967	0.00705514	8.91	16.54	-3.32	18.82	-3.32	17.9	1720.84	2	-0.00025	0.1	6727	0
Q13308	AQGLEEGVAETLVLVK|3|	AQGLEEGVAETLVLVK	21.0267	6.77e-06	-3.32	16.67	-3.32	18.91	-3.32	17.54	1654.91	3	0.00015	0.1	18776	0
Q13308	DRPSFSEIASALGDSTVDSKP|2|	DRPSFSEIASALGDSTVDSKP	16.4633	0.0112336	-3.32	16.7	-3.32	18.79	10.74	18	2178.04	2	-0.00088	0.4	17575	0
Q13308	ADGSSLPEWVTDNAGTLHFAR|2|	ADGSSLPEWVTDNAGTLHFAR	11.26	0.0276452	10.66	16.5	-3.32	17.66	10.79	17.75	2243.06	2	-0.00283	1.3	17127	0
Q13308	HTEAPLYVVDKPVPEESEGPGSPPPYK|3|	HTEAPLYVVDKPVPEESEGPGSPPPYK	21.0467	7.54e-05	-3.32	15.79	-3.32	20.66	-3.32	16.73	2918.43	3	-0.0026	0.9	10532	0
Q13308	NQMLISEDSR|2|15.9949@M(3)	NQMLISEDSR	21.9467	4.75e-06	-3.32	17.89	-3.32	19.44	-3.32	18.55	1207.55	2	-0.00043	0.4	4077	0
Q13308	KPQDSQLEEGKPGYLDCLTQATPK|3|44.0262@C(17)	KPQDSQLEEGKPGYLDCLTQATPK	10.18	0.0393611	-3.32	15.6	10.09	17.77	12.6	16.54	2689.33	3	-0.00041	0.2	11033	0
Q13308	NCLVSAQR|2|44.0262@C(2)	NCLVSAQR	9.08333	0.000294476	9.92	18.07	9.53	20.29	10.93	19.27	933.47	2	0.00038	0.4	3160	0
Q13308	DRPSFSEIASALGDSTVDSKP|3|	DRPSFSEIASALGDSTVDSKP	6.09333	0.000828456	14.52	19.88	14.24	21.76	14.97	20.37	2178.04	3	-0.00049	0.2	16476	0
Q13308	ARLPQPEGCPSK|2|44.0262@C(9)	ARLPQPEGCPSK	15.6733	0.00918058	-3.32	15.26	-3.32	17.74	9.01	16.39	1325.68	2	-3e-05	0	3206	0
Q13308	TTVYQGHTALLQCEAQGDPKPLIQWK|3|44.0262@C(13)	TTVYQGHTALLQCEAQGDPKPLIQWK	20.3333	9.03e-06	-3.32	15.83	-3.32	18.33	-3.32	16.88	2968.51	3	-0.00317	1.1	13736	0
Q13308	VFTAGSEER|2|	VFTAGSEER	9.50667	0.000177655	12.44	20.17	10.89	21.76	11.09	21.01	994.472	2	-0.00027	0.3	2862	0
Q13308	WMSPEAILEGDFSTK|2|15.9949@M(2)	WMSPEAILEGDFSTK	16.88	0.00108591	2.91	13.23	-3.32	16.57	-3.32	17.11	1725.79	2	-0.00132	0.8	18044	0
Q13308	ELEMFGK|2|	ELEMFGK	7.96	0.000573121	10.58	18.13	11.27	20.34	12.26	19.52	852.405	2	0.00039	0.5	9281	0
Q13308	EAEPHYMVLEYVDLGDLK|3|15.9949@M(7)	EAEPHYMVLEYVDLGDLK	21.61	5.17e-06	-3.32	17.28	-3.32	19.02	-3.32	18.57	2136.01	3	-0.0006	0.3	18095	0
Q13308	QPSSQDALQGR|2|-17.0265@Q(1)	QPSSQDALQGR	17.7433	0.00692935	9.46	17.71	-3.32	19.49	-3.32	18.85	1168.55	2	-0.00042	0.4	6650	0
Q13308	SLQSKDEQQQLDFR|3|	SLQSKDEQQQLDFR	2.58333	0.0125744	16	17.77	15.11	19.14	16.18	18.13	1720.84	3	-0.00106	0.6	6710	0
Q13308	EAEPHYMVLEYVDLGDLK|3|15.9949@H(5)	EAEPHYMVLEYVDLGDLK	21.61	5.17e-06	-3.32	17.28	-3.32	19.02	-3.32	18.57	2136.01	3	0.0001	0	17759	0
Q13308	GHELVLANIAESDAGVYTCHAANLAGQR|4|44.0262@C(19)	GHELVLANIAESDAGVYTCHAANLAGQR	19.4833	0.00533268	9.66	19.91	-3.32	21.33	-3.32	20.23	2923.42	4	-0.00158	0.5	14656	0
Q13308	LNHANVVR|2|	LNHANVVR	6.02667	0.00595448	11.91	16.4	8.85	17.54	12.86	17.76	921.514	2	-0.00019	0.2	890	0
Q13308	EAEPHYMVLEYVDLGDLK|3|15.9949@P(4)	EAEPHYMVLEYVDLGDLK	21.61	5.17e-06	-3.32	17.28	-3.32	19.02	-3.32	18.57	2136.01	3	0.0001	0	17759	0
Q13308	EAEPHYMVLEYVDLGDLK|2|	EAEPHYMVLEYVDLGDLK	18.6	1.95e-05	-3.32	14.55	-3.32	16.98	-3.32	14.31	2120.01	2	-0.00167	0.8	19893	0
Q13308	FTPPPQPQQCMEFDK|2|44.0262@C(10)	FTPPPQPQQCMEFDK	21.0333	7.32e-06	-3.32	16.56	-3.32	18.94	-3.32	17.64	1835.82	2	-0.00051	0.3	11636	0
Q13308	WIEAGPVVLK|2|	WIEAGPVVLK	19.2333	0.000156251	-3.32	14.3	-3.32	19.18	-3.32	14.26	1110.64	2	-0.00032	0.3	13477	0
Q13308	RELEMFGK|2|	RELEMFGK	6.46667	0.00281814	13.58	17.31	10.89	19.72	11.53	18.37	1008.51	2	0.00068	0.7	6028	0
Q13308	WMSPEAILEGDFSTK|2|	WMSPEAILEGDFSTK	11.44	0.0232523	-3.32	15.8	9.3	18.23	10.24	16.51	1709.8	2	-0.00098	0.6	20707	0
Q13308	NQMLISEDSR|2|	NQMLISEDSR	13.2333	0.0218101	11.67	18.78	11.48	20.24	-3.32	20.51	1191.56	2	5e-05	0	6000	0
Q13308	VALCTQVALGMEHLSNNR|2|44.0262@C(4)	VALCTQVALGMEHLSNNR	14.2767	0.0148634	-3.32	13.55	10.1	16.39	-3.32	16.35	1999	2	0.00048	0.2	13576	0
Q13308	EAEPHYMVLEYVDLGDLK|2|15.9949@M(7)	EAEPHYMVLEYVDLGDLK	4.12333	0.031509	15.15	14.59	10.68	16.69	10.33	17.25	2136.01	2	-0.00179	0.8	18109	0
Q13308	IAESDAGVYTCHAANLAGQR|3|44.0262@C(11)	IAESDAGVYTCHAANLAGQR	10.1667	0.0309031	10.05	14.59	-3.32	16.99	9.8	15.45	2089.99	3	-0.00134	0.6	8629	0
Q13308	HPASEAEIQPQTQVTLR|2|	HPASEAEIQPQTQVTLR	21.2733	4.15e-05	-3.32	16.57	-3.32	20.52	-3.32	16.77	1903.98	2	-2e-05	0	7450	0
Q13308	PPPQPQQCMEFDKEATVPCSATGR|3|0.9840@Q(7);44.0262@C(8);44.0262@C(19)	PPPQPQQCMEFDKEATVPCSATGR	-4.01	0.134889	-3.32	-3.32	-3.32	-3.32	8.71	-3.32	2705.21	3	-0.02704	10	12534	0
Q13308	NQMLISEDSRFEVFK|3|15.9949@M(3)	NQMLISEDSRFEVFK	7.48	0.00207256	11.59	16.69	7.67	17.51	9.74	17.24	1857.89	3	-0.00086	0.5	12906	0.00029
Q13308	PPPQPQQCMEFDKEATVPCSATGR|3|0.9840@Q(6);44.0262@C(8);44.0262@C(19)	PPPQPQQCMEFDKEATVPCSATGR	-4.01	0.134889	-3.32	-3.32	-3.32	-3.32	8.71	-3.32	2705.21	3	-0.02704	10	12534	0.00029
Q13308	TTVYQGHTALLQCEAQGDPKPLIQWK|4|44.0262@C(13)	TTVYQGHTALLQCEAQGDPKPLIQWK	7.68667	0.000727082	10.44	17.68	10.26	19.88	11.74	17.94	2968.51	4	-0.00174	0.6	13790	0.00029
Q13308	VSALGLSK|2|	VSALGLSK	23.49	5.65e-06	-3.32	18.98	-3.32	21.31	-3.32	20.22	773.465	2	0.00034	0.4	4939	0.00035
Q13308	CEVEAPGPVHVYWLLDGAPVQDTERR|3|44.0262@C(1)	CEVEAPGPVHVYWLLDGAPVQDTERR	10.7833	0.0333515	10.47	16.18	-3.32	17.65	12.03	17.7	2979.45	3	-0.0013	0.4	17270	0.00036
Q13308	GPPIILEATLHLAEIEDMPLFEPR|3|15.9949@P(19)	GPPIILEATLHLAEIEDMPLFEPR	5.23333	0.02271	10.59	18.09	11.19	18.1	11.01	12.3	2716.41	3	-0.00157	0.6	25690	0.00043
Q13308	LLGLCR|2|44.0262@C(5)	LLGLCR	10.4	0.0003762	10.06	18.78	10.41	20.75	7.74	19.88	717.421	2	0.00043	0.6	8201	0.00055
Q13308	NLTLRPAGPEHSGLYSC|3|44.0262@C(17)	NLTLRPAGPEHSGLYSC	15.3967	0.0105032	-3.32	15.13	-3.32	17.55	9.42	16.29	1857.9	3	0.0003	0.2	9221	0.00111
Q13308	PTYQWFR|2|	PTYQWFR	3.25667	0.00433877	16.19	18.78	16.5	19.87	15.88	19.69	996.482	2	2e-05	0	11603	0.00113
Q13308	TLPEPSVWWEHAGVR|3|	TLPEPSVWWEHAGVR	2.98667	0.0130458	12.17	15.65	12.57	16.72	13.12	14.45	1762.88	3	-0.00299	1.7	15357	0.00122
Q13308	FTPPPQPQQCMEFDK|2|44.0262@C(10);15.9949@M(11)	FTPPPQPQQCMEFDK	19.1967	5.66e-06	-3.32	15.17	-3.32	16.72	-3.32	15.74	1851.82	2	-0.00038	0.2	9338	0.00122
Q13308	WMSPEAILEGDFSTK|2|15.9949@W(1)	WMSPEAILEGDFSTK	16.88	0.00108591	2.91	13.23	-3.32	16.57	-3.32	17.11	1725.79	2	-0.00132	0.8	18044	0.0015
Q13308	RFAQGSSLSFAAVDR|2|	RFAQGSSLSFAAVDR	20.1667	9.19e-06	-3.32	15.47	-3.32	17.9	-3.32	17.17	1610.82	2	-0.00033	0.2	9803	0.00169
Q13308	EKPAIKWERADGSSLPEWVTDNAGTLHFAR|3|-18.0106@E(1)	EKPAIKWERADGSSLPEWVTDNAGTLHFAR	15.1	0.0124832	9.91	16.64	-3.32	14.43	-3.32	17.5	3362.68	3	0.01691	5	18225	0.00182
Q13308	LKFTPPPQPQQKMEFDKEATVPCSATGR|4|15.9949@M(13);44.0262@C(23)	LKFTPPPQPQQKMEFDKEATVPCSATGR	-1.66667	0.141208	11.96	12.52	15.46	12.54	17.13	14.49	3190.58	4	0.02215	6.9	11884	0.00349
Q13308	WMSPEAILEGDFSTK|2|31.9898@W(1)	WMSPEAILEGDFSTK	8.42	0.0535434	-3.32	13.75	10.31	16.23	11.48	13.75	1741.79	2	0.00053	0.3	20599	0.00479
Q13308	VTCLYPKGLPEPSVWWEHAGVR|3|44.0262@C(3);145.0197@K(7)	VTCLYPKGLPEPSVWWEHAGVR	11.2933	0.0263618	10.5	12.74	-3.32	12.1	-3.32	12.9	2712.32	3	0.01741	6.4	18833	0.00551
Q13308	MHFPR|2|15.9949@M(1)	MHFPR	7.27667	0.00118187	9.81	14.88	7.57	17.14	8.54	15.73	702.327	2	0.00046	0.7	2430	0.00965
Q13308	GLPEPSVWWEHAGVR|3|44.0262@G(1)	GLPEPSVWWEHAGVR	2.98667	0.0130458	12.17	15.65	12.57	16.72	13.12	14.45	1762.88	3	-0.00301	1.7	15357	0.01175
Q13308	VQVLEK|2|	VQVLEK	7.17	0.000531491	11.36	18.86	12.3	20.13	13.27	19.45	714.428	2	0.00052	0.7	2352	0.01485
Q13308	QAWVPLR|2|-17.0265@Q(1)	QAWVPLR	10.3333	0.0267858	-3.32	11.8	7.6	16.91	9.31	15.88	851.465	2	0.00061	0.7	16146	0.01588
Q13308	PTVVWYR|2|	PTVVWYR	9.22	0.000451155	9.13	17.49	8.15	19.49	10.59	18.55	919.492	2	0.00012	0.1	9403	0.01588
Q13308	MHIFQNGSLVIHDVAPEDSGR|3|1216.4229@N(6)	MHIFQNGSLVIHDVAPEDSGR	10.7133	0.0273822	-3.32	14.98	8.99	17.27	10.63	16.19	3537.55	3	-0.00766	2.2	11206	0.02453
Q13308	VALCTQVALGMEHLSNNR|2|44.0262@C(4);0.9840@Q(6)	VALCTQVALGMEHLSNNR	0.463333	0.338806	10.48	-3.32	-3.32	11.87	-3.32	-3.32	1999.98	2	-0.01907	9.5	13648	0.03028
Q13308	EAEPHYMVLEYVDLGDLK|2|-18.0106@E(1);15.9949@M(7);145.0197@K(18)	EAEPHYMVLEYVDLGDLK	-4.72	0.134808	10.84	-3.32	-3.32	-3.32	-3.32	-3.32	2263.02	2	0.02253	10	15340	0.09805
O95490	AALPFGLVR|2|	AALPFGLVR	6.31333	0.000755305	13.18	19.34	13.02	19.93	14.64	20.51	942.565	2	0.00023	0.2	13410	0
O95490	TQCIVVTGSDVFPDPCPGTYK|2|44.0262@C(3);44.0262@C(16)	TQCIVVTGSDVFPDPCPGTYK	17.8833	0.00528015	-3.32	18.07	8.57	18.56	-3.32	18.95	2314.09	2	-0.00245	1.1	15605	0
O95490	LMEQLVDILDAQLQELKPSEK|3|15.9949@M(2)	LMEQLVDILDAQLQELKPSEK	7.46667	0.000504147	10.92	18.22	9.73	18.59	12.1	18.34	2455.29	3	-0.00225	0.9	21215	0
O95490	GPVFAGDVSSSVR|2|	GPVFAGDVSSSVR	15.32	0.0136316	11.5	20.64	10.03	21.53	-3.32	22	1276.64	2	-0.00012	0.1	8461	0
O95490	CPGSDVIMIESANYGR|2|44.0262@C(1)	CPGSDVIMIESANYGR	14.2033	0.0129818	10.36	18.82	-3.32	19.42	8.51	19.92	1754.8	2	-0.00029	0.2	12685	0
O95490	DNQLYVWNNNFILR|2|	DNQLYVWNNNFILR	6.68667	0.00529837	13.65	18.68	9.62	19.02	13.81	19.44	1807.9	2	-0.0005	0.3	20379	0
O95490	SGEAIINYANYHDTSPYR|2|	SGEAIINYANYHDTSPYR	11.32	0.0328499	12.06	17.24	-3.32	18.45	11.87	18.88	2069.94	2	-0.00266	1.3	10286	0
O95490	VDGTGFVVYDGAVFFNK|2|	VDGTGFVVYDGAVFFNK	12.5567	0.0213663	-3.32	18	9.56	18.48	11.64	19.07	1833.89	2	-0.00148	0.8	19174	0
O95490	SVYQDNESETGKNSIDYIYNTR|3|	SVYQDNESETGKNSIDYIYNTR	14.4267	0.0103899	8.61	18.51	-3.32	19.36	8.74	19.44	2595.17	3	-0.00091	0.4	10577	0
O95490	LGADFIGR|2|	LGADFIGR	7.63333	0.000260756	13.27	19.62	12.23	20.67	12.94	21.05	847.455	2	0.00071	0.8	8743	0
O95490	IYFMPWTPYR|2|15.9949@M(4)	IYFMPWTPYR	8.01333	0.000186703	9.96	17.33	10.24	17.56	9.16	18.51	1388.66	2	-0.00055	0.4	15817	0
O95490	IYFMPWTPYR|2|	IYFMPWTPYR	6.79	0.000330387	11.48	17.12	10.45	17.89	11.03	18.32	1372.66	2	-0.00088	0.6	18637	0
O95490	TDTLIEYASLEDFQNSR|2|	TDTLIEYASLEDFQNSR	8.18	0.000658374	11.14	18.77	9.43	18.92	12.3	19.72	2000.93	2	-0.00233	1.2	17884	0
O95490	SGENAASLANELAK|2|	SGENAASLANELAK	16.79	0.0077697	11.25	19.97	3.83	21.01	-3.32	21.15	1373.68	2	-0.00059	0.4	9691	0
O95490	LNRGEYVDVPFPNQYQYIAAVDYNPR|3|	LNRGEYVDVPFPNQYQYIAAVDYNPR	18.0367	0.00801781	-3.32	18.86	-3.32	19.26	10.42	19.77	3100.5	3	-0.00284	0.9	17408	0
O95490	AIVDSPCIYEAEQK|2|44.0262@C(7)	AIVDSPCIYEAEQK	24.1167	4.75e-06	-3.32	20.07	-3.32	20.91	-3.32	21.41	1608.77	2	3e-05	0	10980	0
O95490	SGEAIINYANYHDTSPYR|3|	SGEAIINYANYHDTSPYR	15.3333	0.00969303	-3.32	19.56	8.93	20.59	9.28	20.74	2069.94	3	-0.0007	0.3	10298	0
O95490	LVFIIYR|2|	LVFIIYR	17.4967	0.00888198	-3.32	18.16	-3.32	18.79	10.48	19.38	922.564	2	0.00021	0.2	14069	0
O95490	YLEVQYECVPYIFVCPGTLK|2|44.0262@C(8);44.0262@C(15)	YLEVQYECVPYIFVCPGTLK	7.89333	0.00106042	8.12	17.3	7.93	17.02	10.86	16.27	2451.21	2	-0.00288	1.2	23909	0
O95490	ELSCEGYSIDLR|2|44.0262@C(4)	ELSCEGYSIDLR	8.34	0.000825138	12	18.6	8.91	19.19	11.38	19.52	1427.66	2	-0.00021	0.1	13144	0
O95490	GTASYLCMISTGTWNPK|2|44.0262@C(7)	GTASYLCMISTGTWNPK	4.67	0.00121904	12.89	17.66	13.44	18.25	14.03	18.46	1872.88	2	-0.00125	0.7	17336	0
O95490	AIVDTVDNLLRPEALESWK|3|	AIVDTVDNLLRPEALESWK	18.0733	0.00798058	10.44	19.27	-3.32	19.68	-3.32	19.07	2168.15	3	-0.00182	0.8	22267	0
O95490	CPGSDVIMIESANYGR|2|44.0262@C(1);15.9949@M(8)	CPGSDVIMIESANYGR	7.34	0.000307405	11.63	17.98	11.74	18.85	10.39	18.95	1770.79	2	-0.00122	0.7	11237	0
O95490	GMMVERPCPK|2|44.0262@C(8)	GMMVERPCPK	8.78667	0.00122612	10.56	16.73	6.86	18.2	9.36	18.21	1190.56	2	-0.00027	0.2	3417	0
O95490	FEATWETVYDKR|3|	FEATWETVYDKR	8.42333	0.000142544	11.74	19.4	12.13	20.34	10.96	20.36	1543.73	3	-0.00048	0.3	11257	0
O95490	ELEAPLIPQR|2|	ELEAPLIPQR	14.5433	0.0116444	8.89	18.78	9.63	19.87	-3.32	20.18	1164.65	2	0.00014	0.1	11149	0
O95490	FCEALDSK|2|44.0262@C(2)	FCEALDSK	15.1633	0.0105352	-3.32	19.33	10.56	20.38	7.63	20.65	955.432	2	0.00068	0.7	4961	0
O95490	GEYVDVPFPNQYQYIAAVDYNPR|3|	GEYVDVPFPNQYQYIAAVDYNPR	4.59667	0.00556729	12.78	17.36	11.94	17.73	14.78	18.2	2717.28	3	-0.00252	0.9	20985	0
O95490	LPNRVDGTGFVVYDGAVFFNK|3|	LPNRVDGTGFVVYDGAVFFNK	10.9767	0.0328297	12.61	16.59	-3.32	17.45	10.04	18.22	2314.17	3	-0.00048	0.2	17069	0
O95490	NSIDYIYNTR|2|	NSIDYIYNTR	18.3667	0.00766839	-3.32	18.9	-3.32	19.84	10.44	20.16	1257.6	2	-0.0001	0.1	9170	0
O95490	EGCIPEGDVR|2|44.0262@C(3)	EGCIPEGDVR	11.1767	0.0421149	15.81	17.75	10.22	19.34	-3.32	19.15	1117.51	2	0.00043	0.4	5315	0
O95490	VSMPTENIVLEVAVLSTEGQIQDFK|3|15.9949@M(3)	VSMPTENIVLEVAVLSTEGQIQDFK	14.0567	0.0185486	-3.32	16.35	-3.32	16.87	11.19	13.5	2762.4	3	-0.0025	0.9	26389	0
O95490	DSPYPESSPDMEEDLSPSR|2|	DSPYPESSPDMEEDLSPSR	19.0333	9.03e-06	-3.32	14.49	-3.32	15.96	-3.32	16.69	2136.88	2	-0.00357	1.7	12630	0
O95490	DSLYTSMPNLR|2|	DSLYTSMPNLR	5.65667	0.000938624	10.63	15.31	10.89	16.52	10.5	17.16	1295.62	2	-0.00046	0.4	12300	0
O95490	HSYCCGGLPTESPHSSVK|3|44.0262@C(4);44.0262@C(5)	HSYCCGGLPTESPHSSVK	4.65667	0.0220997	17.26	18.1	13.52	19.33	11.67	18.99	1975.88	3	0.00069	0.3	4829	0
O95490	GDYNDSVQVVDCGLSLNDTAFEK|2|44.0262@C(12)	GDYNDSVQVVDCGLSLNDTAFEK	18.9733	5.94e-06	-3.32	14.85	-3.32	15.65	-3.32	16.46	2532.13	2	-0.00445	1.8	18988	0
O95490	AGAWCKDPLQAADK|2|44.0262@C(5)	AGAWCKDPLQAADK	17.44	0.00639771	8.9	17.1	-3.32	18.55	-3.32	18.93	1516.73	2	-0.0007	0.5	7787	0
O95490	SVYQDNESETGK|2|	SVYQDNESETGK	13.5867	0.0131362	9.4	17.74	-3.32	19.16	8.56	18.5	1355.58	2	-0.00116	0.9	2227	0
O95490	MIISELVHNNLR|3|	MIISELVHNNLR	13.88	0.00969303	-3.32	17.23	8.72	18.31	6.84	18.34	1437.78	3	0.00066	0.5	11955	0
O95490	TMMGYWSTQGCK|2|15.9949@M(2);44.0262@C(11)	TMMGYWSTQGCK	20.1367	5.17e-06	-3.32	16.03	-3.32	16.9	-3.32	17.52	1451.59	2	-0.00077	0.5	8156	0
O95490	GMMVERPCPK|3|44.0262@C(8)	GMMVERPCPK	18.29	0.00361367	-3.32	17.48	7.47	19.05	-3.32	19.17	1190.56	3	0.00069	0.6	3362	0
O95490	RELSCEGYSIDLR|3|44.0262@C(5)	RELSCEGYSIDLR	1.38667	0.0359623	16.84	17.57	16.33	18.48	16.87	18.15	1583.76	3	-0.00016	0.1	12030	0
O95490	GMMVERPCPK|3|15.9949@M(3);44.0262@C(8)	GMMVERPCPK	7.67333	0.00023565	8.61	16.38	9.23	17.38	10	17.1	1206.56	3	-5e-05	0	2504	0
O95490	SMPNLGAGHQLQMCYQISR|3|44.0262@C(14)	SMPNLGAGHQLQMCYQISR	1.57333	0.0408325	15.31	15.96	15.36	17.47	15.65	17.61	2177.02	3	-0.00094	0.4	12107	0
O95490	VSMPTENIVLEVAVLSTEGQIQDFK|3|15.9949@P(4)	VSMPTENIVLEVAVLSTEGQIQDFK	14.0567	0.0185486	-3.32	16.35	-3.32	16.87	11.19	13.5	2762.4	3	-0.0025	0.9	26389	0
O95490	DNQLYVWNNNFILR|2|0.9840@N(8)	DNQLYVWNNNFILR	10.5633	0.030151	10.54	16.25	-3.32	16.24	10.36	16.78	1808.88	2	-0.001	0.6	20580	0
O95490	AIVDTVDNLLREEALESWK|2|	AIVDTVDNLLREEALESWK	17.69	7.67e-05	-3.32	12.05	-3.32	14.87	-3.32	16.19	2200.14	2	-0.00137	0.6	20412	0
O95490	GAGSSIQLSANTVK|2|	GAGSSIQLSANTVK	23.8467	4.75e-06	-3.32	19.62	-3.32	20.84	-3.32	21.12	1331.7	2	-0.0003	0.2	6934	0
O95490	TDDKICDADPFQMENTDCYLPDAFK|3|44.0262@C(6);44.0262@C(18)	TDDKICDADPFQMENTDCYLPDAFK	16.3533	0.00850256	-3.32	17.38	9.37	17.75	-3.32	16.66	2982.26	3	-0.00377	1.3	19683	0
O95490	GDYNDSVQVVDCGLSLNDTAFEK|3|44.0262@C(12)	GDYNDSVQVVDCGLSLNDTAFEK	9.06	0.0450691	9.88	13.44	-3.32	16.05	11.51	15.76	2532.13	3	0.00051	0.2	19035	0
O95490	AGAWCKDPLQAADK|3|44.0262@C(5)	AGAWCKDPLQAADK	12.63	0.0292257	13.02	19.42	12.78	20.48	-3.32	20.47	1516.73	3	2e-05	0	8191	0
O95490	GEYVDVPFPNQYQYIAAVDYNPR|2|	GEYVDVPFPNQYQYIAAVDYNPR	3.81333	0.00801551	14.85	17.45	12.22	17.01	13.7	17.75	2717.28	2	-0.00397	1.5	19722	0
O95490	SENEDIYYK|2|	SENEDIYYK	6.74	0.0019034	8.87	16.26	11.14	17.72	11.59	17.84	1159.5	2	-0.00015	0.1	4892	0
O95490	GTASYLCMISTGTWNPK|2|44.0262@C(7);15.9949@M(8)	GTASYLCMISTGTWNPK	9.78	0.0428464	11.86	15.85	-3.32	16.51	11.56	17.08	1888.87	2	-0.00296	1.6	14556	0
O95490	ICDADPFQMENTDCYLPDAFK|2|44.0262@C(2);44.0262@C(14)	ICDADPFQMENTDCYLPDAFK	16.03	4.06e-05	-3.32	11.88	-3.32	14.48	-3.32	11.77	2523.06	2	-0.00272	1.1	22290	0
O95490	KMEQLVDILDAQLQELKPSEK|3|0.9840@Q(4)	KMEQLVDILDAQLQELKPSEK	7.67	0.000306543	10.74	18.21	9.69	18.59	11.66	18.3	2455.29	3	3e-05	0	22426	0
O95490	YLEVQYECVPYIFVCPGTLK|3|44.0262@C(8);44.0262@C(15)	YLEVQYECVPYIFVCPGTLK	5.44667	0.00235235	11.38	15.41	9.89	16.59	9.32	14.93	2451.21	3	-0.00283	1.2	23960	0
O95490	VSMPTENIVLEVAVLSTEGQIQDFK|3|	VSMPTENIVLEVAVLSTEGQIQDFK	1.79	0.122271	11.15	14.43	10.33	11.78	8.89	9.53	2746.41	3	-0.00146	0.5	26927	0
O95490	TNFAILMAHR|2|	TNFAILMAHR	19.84	4.75e-06	-3.32	15.92	-3.32	16.69	-3.32	16.95	1172.61	2	-6e-05	0.1	9607	0
O95490	NSIDYIYNTR|2|0.9840@N(1)	NSIDYIYNTR	5.53	0.00302275	11.92	15.42	9.35	15.68	9.25	16.01	1258.58	2	0.00054	0.4	11980	0
O95490	MIISELVHNNLR|2|	MIISELVHNNLR	19.5567	6.02e-06	-3.32	15.28	-3.32	16.36	-3.32	17.07	1437.78	2	-0.00039	0.3	11969	0
O95490	DNQLYVWNNNFILR|2|0.9840@N(9)	DNQLYVWNNNFILR	10.5633	0.030151	10.54	16.25	-3.32	16.24	10.36	16.78	1808.88	2	-0.00177	1	20647	0
O95490	SGENAASLANELAK|2|0.9840@N(10)	SGENAASLANELAK	19.0367	4.75e-06	-3.32	15.94	-3.32	15.45	-3.32	15.76	1374.66	2	0.00021	0.2	6591	0
O95490	MIISELVHNNLR|3|15.9949@M(1)	MIISELVHNNLR	3.23	0.00496727	14.05	16.46	13.45	17.13	14.12	17.72	1453.77	3	0.0011	0.8	10150	0
O95490	FEATWETVYDKR|2|	FEATWETVYDKR	18.3067	0.00314231	-3.32	17.63	7.1	18.89	-3.32	18.86	1543.73	2	-0.0002	0.1	11250	0
O95490	AIVDTVDNLLRPEALESWK|2|	AIVDTVDNLLRPEALESWK	21.08	4.75e-06	-3.32	17.53	-3.32	17.9	-3.32	17.85	2168.15	2	-0.00151	0.7	22196	0
O95490	DNQLYVWNNNFILR|2|0.9840@N(10)	DNQLYVWNNNFILR	10.5633	0.030151	10.54	16.25	-3.32	16.24	10.36	16.78	1808.88	2	-0.001	0.6	20580	0.00025
O95490	AASNAFMICGVLYVVR|2|44.0262@C(9)	AASNAFMICGVLYVVR	4.14667	0.00450821	10.78	15.52	11.18	15.36	10.12	13.64	1756.9	2	-0.00327	1.9	21109	0.00029
O95490	THSLLYQPQK|3|	THSLLYQPQK	10.82	0.0221811	-3.32	14.24	8.68	16.19	8.95	16.34	1213.65	3	0.00021	0.2	3845	0.00035
O95490	YLEVQYECVPYIYVCPGTLK|2|44.0262@C(8);44.0262@C(15)	YLEVQYECVPYIYVCPGTLK	10.5433	0.0332002	10.7	12.45	-3.32	9.92	-3.32	13.32	2467.21	2	-0.00495	2	21398	0.00035
O95490	AIVDTVDNLLRPEALESWK|3|31.9898@W(18)	AIVDTVDNLLRPEALESWK	20.1333	5.39e-06	-3.32	15.94	-3.32	16.98	-3.32	17.52	2200.14	3	-0.00155	0.7	21722	0.00051
O95490	EGQMQLVTSL|2|	EGQMQLVTSL	7.21	0.000328646	8.83	15.55	9.61	16.96	9.42	16.98	1104.55	2	0.0002	0.2	16702	0.00055
O95490	AIVDTVDNLLRPEALESWK|2|31.9898@W(18)	AIVDTVDNLLRPEALESWK	17.69	7.67e-05	-3.32	12.05	-3.32	14.87	-3.32	16.19	2200.14	2	-0.00488	2.2	20343	0.00111
O95490	YLEVQYECVPYIFVCPGTLK|2|15.9949@Y(6);44.0262@C(8);44.0262@C(15)	YLEVQYECVPYIFVCPGTLK	10.5433	0.0332002	10.7	12.45	-3.32	9.92	-3.32	13.32	2467.21	2	-0.00497	2	21398	0.00111
O95490	YLEVQYECVPYIFVCPGTLK|2|44.0262@C(8);15.9949@Y(11);44.0262@C(15)	YLEVQYECVPYIFVCPGTLK	10.5433	0.0332002	10.7	12.45	-3.32	9.92	-3.32	13.32	2467.21	2	-0.00497	2	21398	0.00111
O95490	RSENEDIYYK|2|	RSENEDIYYK	11.6	0.0214388	-3.32	16.09	9.39	17.33	9.85	17.3	1315.6	2	-2e-05	0	3026	0.00112
O95490	ICDADPFQMENTDCYLPDAFK|2|44.0262@C(2);15.9949@M(9);44.0262@C(14)	ICDADPFQMENTDCYLPDAFK	6.73	0.0828068	10.64	10.57	-3.32	13.02	10.85	14.77	2539.06	2	-0.00416	1.6	19000	0.00181
O95490	YLEVQYECVPYIFVCPGTLK|2|44.0262@C(8);15.9949@P(10);44.0262@C(15)	YLEVQYECVPYIFVCPGTLK	10.5433	0.0332002	10.7	12.45	-3.32	9.92	-3.32	13.32	2467.21	2	-0.00497	2	21398	0.00197
O95490	TQRGMMVERPCPKGTRGTASYLCMISTGTWNPK|4|0.9840@Q(2);15.9949@M(6);44.0262@C(11);44.0262@C(23);15.9949@M(24)	TQRGMMVERPCPKGTRGTASYLCMISTGTWNPK	-0.04	0.343661	16.52	15.99	14.65	16.25	16.67	15.48	3777.78	4	0.00117	0.3	15439	0.00262
O95490	GPDLSNCTSHWVNQLAQK|3|1216.4229@N(6);44.0262@C(7)	GPDLSNCTSHWVNQLAQK	21.89	4.75e-06	-3.32	18.07	-3.32	18.72	-3.32	18.92	3257.39	3	-0.00458	1.4	11816	0.00492
O95490	LNRGEYVDVPFPNQYQYIAAVDYNPR|3|42.0106@L(1);-42.0218@R(3)	LNRGEYVDVPFPNQYQYIAAVDYNPR	10.8267	0.0387862	-3.32	17.92	11.67	18.7	13.12	17.33	3100.49	3	-0.01404	4.5	17408	0.00492
O95490	KQSESSFISGDINSTSTLNQGMTGNYLL|3|	KQSESSFISGDINSTSTLNQGMTGNYLL	15.4267	7.83e-06	-3.32	11.45	-3.32	12.63	-3.32	12.24	2991.41	3	-0.01585	5.3	9033	0.00646
O95490	MWNDTVR|2|15.9949@M(1)	MWNDTVR	11.9867	0.0161669	9.36	15.75	7.35	16.66	-3.32	16.94	936.412	2	0.00309	3.3	4063	0.00669
O95490	WPQTQR|2|	WPQTQR	5.39667	0.00232492	11.21	14.7	9.97	15.88	10.25	17.04	814.409	2	0.0002	0.2	2768	0.00742
O95490	LSMPTENIVLEVAVLSTEGQIQDFK|2|0.9840@N(7)	LSMPTENIVLEVAVLSTEGQIQDFK	15.0067	7.76e-05	-3.32	12.72	-3.32	12.64	-3.32	9.7	2761.41	2	0.00192	0.7	25962	0.00745
O95490	LNRGEYVDVPFPNQYQY|2|	LNRGEYVDVPFPNQYQY	3.07	0.00894293	10.53	14.39	11.79	14.3	12.28	15.12	2100.99	2	-0.00121	0.6	16578	0.01123
O95490	KQSESSFISGDINSTSTLNQGMTGNYLL|4|	KQSESSFISGDINSTSTLNQGMTGNYLL	2.9	0.00706835	14.29	16.34	13.24	16.94	14.23	17.18	2991.41	4	-0.01563	5.2	9041	0.01196
O95490	IFVCPGTLK|2|44.0262@C(4)	IFVCPGTLK	8.91333	0.000137891	9.46	17.84	10.33	19.11	9.7	19.28	1020.57	2	-3e-05	0	9523	0.03514
P32004	ETVKPVEVEEGESVVLPCNPPPSAEPLR|3|44.0262@C(18)	ETVKPVEVEEGESVVLPCNPPPSAEPLR	23.3867	5.65e-06	-3.32	19.21	-3.32	21.38	-3.32	19.61	3044.54	3	-0.00178	0.6	14518	0
P32004	CLAENSLGSAR|2|44.0262@C(1)	CLAENSLGSAR	19.8933	0.00308863	7.82	19.16	-3.32	21.74	-3.32	19.96	1163.56	2	0.00042	0.4	5235	0
P32004	LVVFPTDDISLK|2|	LVVFPTDDISLK	22.07	7.67e-06	-3.32	17.5	-3.32	20.13	-3.32	18.62	1345.75	2	-0.00112	0.8	17178	0
P32004	IYWMNSK|2|	IYWMNSK	10.3367	0.00023283	8.58	17.6	9.16	20.01	7.52	18.66	940.448	2	0.00108	1.1	8540	0
P32004	AQLLVVGSPGPVPR|2|	AQLLVVGSPGPVPR	23.8567	5.05e-06	-3.32	19.51	-3.32	21.59	-3.32	20.51	1388.81	2	8e-05	0.1	12179	0
P32004	LVLSDLHLLTQSQVR|3|	LVLSDLHLLTQSQVR	12.21	0.0322816	-3.32	18.93	13.32	21.19	12.63	19.14	1720.98	3	-0.00081	0.5	16071	0
P32004	LDCQVQGRPQPEVTWR|3|44.0262@C(3)	LDCQVQGRPQPEVTWR	6.35333	0.00226424	13.99	19.18	12.82	21.65	15.05	20.09	1954.97	3	9e-05	0	9271	0
P32004	DKEDTQVDSEARPMKDETFGEYR|4|	DKEDTQVDSEARPMKDETFGEYR	13.3367	0.0172136	10.55	18.09	9.61	20.18	-3.32	18.58	2745.22	4	-0.00079	0.3	7862	0
P32004	EAAGGNDSSGATSPINPAVALE|2|	EAAGGNDSSGATSPINPAVALE	13.0533	0.0154493	-3.32	16.93	10.48	19.12	7.4	17.67	2026.94	2	-0.00116	0.6	15779	0
P32004	GALILSNVQPSDTMVTQCEAR|2|15.9949@M(14);44.0262@C(18)	GALILSNVQPSDTMVTQCEAR	20.8567	5.17e-06	-3.32	16.85	-3.32	18.46	-3.32	17.3	2292.11	2	-0.00174	0.8	12878	0
P32004	FQGIYR|2|	FQGIYR	8.31	0.000447766	12.37	18.86	11.24	21.29	11.49	19.88	782.408	2	0.00053	0.7	5316	0
P32004	DLQELGDSDKYFIEDGR|2|	DLQELGDSDKYFIEDGR	11.66	0.0289709	-3.32	16.86	12.98	19.08	9.28	17.98	1998.92	2	-0.00111	0.6	15004	0
P32004	CEASGKPEVQFR|3|44.0262@C(1)	CEASGKPEVQFR	20.0433	0.00277767	-3.32	19.15	7.51	21.93	-3.32	19.92	1393.67	3	0.00148	1.1	4100	0
P32004	VKDATQITQGPR|2|	VKDATQITQGPR	20.6133	1.48e-05	-3.32	15.92	-3.32	18.98	-3.32	16.98	1312.71	2	-0.0002	0.2	2566	0
P32004	EKEAAGGNDSSGATSPINPAVALE|2|	EKEAAGGNDSSGATSPINPAVALE	20.95	6.02e-06	-3.32	16.86	-3.32	18.79	-3.32	17.24	2284.08	2	-0.00193	0.8	12507	0
P32004	GALILSNVQPSDTMVTQCEAR|2|44.0262@C(18)	GALILSNVQPSDTMVTQCEAR	21.8267	6.51e-06	-3.32	17.32	-3.32	19.67	-3.32	18.53	2276.11	2	-0.00133	0.6	15145	0
P32004	AFGAPVPSVQWLDEDGTTVLQDER|2|	AFGAPVPSVQWLDEDGTTVLQDER	21.81	5.94e-06	-3.32	17.83	-3.32	19.74	-3.32	17.9	2629.27	2	-0.00365	1.4	22153	0
P32004	VTFTCQASFDPSLQPSITWR|2|44.0262@C(5)	VTFTCQASFDPSLQPSITWR	11.2733	0.0288271	10.64	17.5	-3.32	18.66	11.16	16.14	2327.13	2	-0.00281	1.2	19935	0
P32004	YGPGEPSPVSETVVTPEAAPEK|2|	YGPGEPSPVSETVVTPEAAPEK	15.85	0.0130262	-3.32	16.08	-3.32	19.07	10.84	16.6	2240.08	2	-0.00263	1.2	11320	0
P32004	VSWSPAEDHNAPIEK|3|	VSWSPAEDHNAPIEK	14.4	0.0136938	10.46	18.53	-3.32	21.37	9.1	19.54	1678.8	3	0.00019	0.1	7422	0
P32004	WMDWNAPQVQYR|2|15.9949@M(2)	WMDWNAPQVQYR	11.71	0.00589802	2.14	18	8.16	19.79	10.98	18.62	1608.71	2	0.00031	0.2	13095	0
P32004	LGTAMSHEIR|2|15.9949@M(5)	LGTAMSHEIR	20.29	4.75e-06	-3.32	16.46	-3.32	16.96	-3.32	17.49	1129.56	2	0.0001	0.1	1499	0
P32004	FQLQATTK|2|	FQLQATTK	15.16	0.0108728	9.69	19.09	9.01	21.62	-3.32	20.15	935.508	2	-1e-05	0	5277	0
P32004	TIIQKEPIDLR|3|	TIIQKEPIDLR	8.38333	0.00056757	9.73	18.17	11.79	20.34	10.82	18.98	1324.77	3	0.00021	0.2	8109	0
P32004	DATQITQGPR|2|	DATQITQGPR	10.9767	0.0399577	12.05	17.17	13.43	19.56	-3.32	18.36	1085.55	2	0.0007	0.6	4026	0
P32004	VGEEDDGEYR|2|	VGEEDDGEYR	18.02	0.00520297	-3.32	17.72	-3.32	19.81	8.49	18.38	1167.47	2	5e-05	0	2932	0
P32004	CEASGKPEVQFR|2|44.0262@C(1)	CEASGKPEVQFR	20.6433	1.22e-05	-3.32	16.23	-3.32	18.96	-3.32	16.78	1393.67	2	0.00084	0.6	4095	0
P32004	AFGAPVPSVQWLDEDGTTVLQDER|3|	AFGAPVPSVQWLDEDGTTVLQDER	12.5867	0.0193232	9.81	16.86	-3.32	19.86	10	17.53	2629.27	3	-0.00051	0.2	22139	0
P32004	YGPGEPSPVSETVVTPEAAPEKNPVDVK|3|	YGPGEPSPVSETVVTPEAAPEKNPVDVK	7.66333	0.00272186	10.97	17.88	10.39	21.09	13.25	18.63	2892.44	3	-0.00183	0.6	11843	0
P32004	WRPVDLAQVK|2|	WRPVDLAQVK	6.27667	0.0104149	15.09	17.74	10.39	19.46	10.46	17.57	1210.68	2	0.00091	0.8	10042	0
P32004	IQIPEEYEGHHVMEPPVITEQSPR|4|	IQIPEEYEGHHVMEPPVITEQSPR	6.46667	0.00289881	11.11	17.17	11.9	20.31	12.65	17.58	2814.36	4	-0.00272	1	12802	0
P32004	IQIPEEYEGHHVMEPPVITEQSPR|3|	IQIPEEYEGHHVMEPPVITEQSPR	11.8767	0.016995	9.09	14.15	-3.32	18.22	6.84	15.87	2814.36	3	-0.00135	0.5	12944	0
P32004	VSWSPAEDHNAPIEK|2|	VSWSPAEDHNAPIEK	11.4867	0.026693	-3.32	16.04	9.95	19.13	11.14	17.06	1678.8	2	-0.00059	0.4	7408	0
P32004	EGPGEAIVR|2|	EGPGEAIVR	9.53667	0.00219525	11.94	18.93	7.86	21.5	12.07	20.05	926.482	2	0.00145	1.6	4323	0
P32004	GALILSNVQPSDTMVTQCEAR|3|44.0262@C(18)	GALILSNVQPSDTMVTQCEAR	6.09	0.00314168	11.11	16.27	11.91	19.58	12.43	17.87	2276.11	3	0.00019	0.1	15084	0
P32004	LGTAMSHEIR|3|15.9949@M(5)	LGTAMSHEIR	10.43	0.00196435	9.17	17.24	3.95	18.26	8.59	17.5	1129.56	3	0.00026	0.2	1676	0
P32004	DGVHFKPK|2|	DGVHFKPK	19.82	7.1e-06	-3.32	15.53	-3.32	17.62	-3.32	16.35	926.497	2	0.00078	0.8	1023	0
P32004	LMAEGAPK|2|	LMAEGAPK	7.52333	0.00732192	16.58	21.34	12.72	21.06	10.64	20.11	815.421	2	0.00017	0.2	2385	0
P32004	TIIQKEPIDLR|2|	TIIQKEPIDLR	8.03	0.00125292	10.02	15.69	8	18.74	9.6	17.28	1324.77	2	0.00011	0.1	8114	0
P32004	LVLSDLHLLTQSQVR|2|	LVLSDLHLLTQSQVR	21.8867	6.24e-06	-3.32	17.47	-3.32	19.78	-3.32	18.45	1720.98	2	-0.00076	0.4	16048	0
P32004	RLVVFPTDDISLK|3|	RLVVFPTDDISLK	4.5	0.00370918	13.65	17.22	13.5	19.51	13.7	17.62	1501.85	3	8e-05	0.1	14354	0
P32004	IQIPEEYEGHHVMEPPVITEQSPR|3|15.9949@M(13)	IQIPEEYEGHHVMEPPVITEQSPR	18.37	7.94e-05	-3.32	13.75	-3.32	17.63	-3.32	13.77	2830.36	3	0.00032	0.1	11490	0
P32004	RLVVFPTDDISLK|2|	RLVVFPTDDISLK	18.1067	0.00557025	8.82	17.96	-3.32	19.94	-3.32	18.6	1501.85	2	-0.00014	0.1	14345	0
P32004	VKDATQITQGPR|3|	VKDATQITQGPR	19.08	0.00355554	-3.32	18.35	7.79	20.91	-3.32	19.13	1312.71	3	0.00064	0.5	2427	0
P32004	VTFTCQASFDPSLQPSITWR|3|44.0262@C(5)	VTFTCQASFDPSLQPSITWR	11.7033	0.0181245	5.53	14.83	-3.32	17.79	10.08	14.78	2327.13	3	-0.00124	0.5	19869	0
P32004	DKEDTQVDSEARPMK|3|	DKEDTQVDSEARPMK	14.4733	0.0109167	-3.32	13.85	8.6	17.11	-3.32	14.42	1747.8	3	-0.00031	0.2	2396	0
P32004	INGIPVEELAK|2|	INGIPVEELAK	21.8267	1.79e-05	-3.32	16.68	-3.32	20.26	-3.32	18.58	1181.67	2	0.00023	0.2	11708	0
P32004	LSPYVHYTFR|2|	LSPYVHYTFR	6.77667	0.00710111	8.65	16.55	11.1	19.18	13.39	17.74	1281.65	2	-0.00021	0.2	9230	0
P32004	EELGVTVYQSPHSGSFTITGNNSNFAQR|3|	EELGVTVYQSPHSGSFTITGNNSNFAQR	15	0.00827192	-3.32	14.38	7.94	17.08	-3.32	14.84	3039.43	3	-0.00248	0.8	14203	0
P32004	LSPYVHYTFR|3|	LSPYVHYTFR	4.32667	0.00430111	14.66	18.24	14.58	20.44	15.54	19.08	1281.65	3	5e-05	0	9202	0
P32004	VSWSPAEDHNAPIEKYDIEFEDK|3|	VSWSPAEDHNAPIEKYDIEFEDK	7.36667	0.0581298	-3.32	10.95	7.4	14.28	10.93	11.88	2718.24	3	0.00049	0.2	13757	0
P32004	YDIEFEDKEMAPEK|3|15.9949@M(10)	YDIEFEDKEMAPEK	19.31	1.73e-05	-3.32	15.77	-3.32	17.58	-3.32	14.62	1758.77	3	-0.00273	1.6	8583	0
P32004	WMDWNAPQVQYR|2|	WMDWNAPQVQYR	17.5	0.00631826	-3.32	17.06	8.81	19.55	-3.32	18.06	1592.72	2	0	0	15617	0
P32004	DLQELGDSDKYFIEDGR|3|	DLQELGDSDKYFIEDGR	7.85333	0.000389452	11.07	18.28	11.13	20.41	11.61	18.68	1998.92	3	-0.00084	0.4	15032	0
P32004	IQIPEEYEGHHVMEPPVITEQSPR|4|15.9949@M(13)	IQIPEEYEGHHVMEPPVITEQSPR	1.03333	0.104863	16.45	17.24	16.98	19.04	16.85	17.1	2830.36	4	-0.00132	0.5	11499	0
P32004	YDIEFEDKEMAPEK|2|15.9949@M(10)	YDIEFEDKEMAPEK	12.9433	0.0191214	-3.32	13.57	-3.32	16.26	10.1	12.46	1758.77	2	-0.00041	0.2	8555	0
P32004	INGIPVEELAK|2|0.9840@N(2)	INGIPVEELAK	6.82333	0.0004471	12.48	18.24	12.07	19.82	11.57	18.53	1182.65	2	8e-05	0.1	12441	0
P32004	FHILFK|2|	FHILFK	7.36	0.00423093	14.21	18.21	10.21	20.8	11.24	18.73	803.469	2	0.00012	0.1	9034	0.00029
P32004	VQWRPQGTR|3|	VQWRPQGTR	6.44667	0.000899574	14.12	19.32	13.8	21.67	13.93	20.2	1126.6	3	0.00042	0.4	3002	0.00029
P32004	GQLSFNLRDPELR|3|	GQLSFNLRDPELR	3.78667	0.0086982	16.42	19.12	14.53	20.08	14.95	18.06	1543.81	3	-0.00293	1.9	12281	0.00029
P32004	LGTAMSHEIR|3|	LGTAMSHEIR	10.99	0.000248474	9.19	18.2	8.55	21.11	7.79	19.19	1113.56	3	0.00027	0.2	3451	0.00029
P32004	LGTAMSHEIR|2|	LGTAMSHEIR	7.66	0.00188378	8.08	15.42	9.31	18.61	10.49	16.83	1113.56	2	-0.00103	0.9	3439	0.00029
P32004	CLAENSLGSAR|2|44.0262@C(1);0.9840@N(5)	CLAENSLGSAR	6.66333	0.00526802	10.21	15.2	11.46	18.06	7.74	16.14	1164.54	2	-0.00169	1.5	5692	0.00029
P32004	VSWSPAEDHNAPIEKYDIEFEDKEMAPEK|4|	VSWSPAEDHNAPIEKYDIEFEDKEMAPEK	4.84333	0.0181859	11.85	13.52	9.29	15.88	7.09	13.36	3403.56	4	-0.0004	0.1	13610	0.00033
P32004	GQLSFNLR|2|	GQLSFNLR	3.65333	0.00823327	13.85	16.95	13.79	19.11	14.96	17.5	933.503	2	0.00045	0.5	9620	0.00035
P32004	CFASTKLGTAMSHEIR|3|44.0262@C(1);145.0197@K(6)	CFASTKLGTAMSHEIR	4.68333	0.00912327	11.39	13.41	8.13	14.37	9.7	15.49	1939.9	3	0.00013	0.1	12103	0.00035
P32004	DKEDTQVDSEARPMKDETFGEYR|3|	DKEDTQVDSEARPMKDETFGEYR	17.34	0.00010631	-3.32	11.85	-3.32	16.35	-3.32	13.86	2745.22	3	0.00012	0	7823	0.00051
P32004	LDCQVQGRPQPEVTWR|2|44.0262@C(3)	LDCQVQGRPQPEVTWR	6.82667	0.0053102	10.83	14.17	7.84	18.09	9.24	16.13	1954.97	2	-0.00079	0.4	9302	0.00068
P32004	LDCQVQGR|2|44.0262@C(3)	LDCQVQGR	4.22	0.00637236	13.89	17.19	13.03	19.4	14.68	17.67	961.465	2	0.00011	0.1	2625	0.00111
P32004	IQIPEEYEGHHVMEPPVITEQSPR|4|15.9949@H(10)	IQIPEEYEGHHVMEPPVITEQSPR	1.03333	0.104863	16.45	17.24	16.98	19.04	16.85	17.1	2830.36	4	-0.00132	0.5	11499	0.00113
P32004	HAYYVTVEAAPY|2|	HAYYVTVEAAPY	2.91333	0.0298418	16.14	16.95	13	18.69	14.24	16.48	1382.65	2	0.0001	0.1	11611	0.0016
P32004	LSPYVHY|2|	LSPYVHY	3.46667	0.0096589	16.11	18.14	14.61	19.95	15.07	18.1	877.433	2	-0.00057	0.6	7566	0.00167
P32004	WQPPLSHNGVLTGYVLSYHPLDEGGK|4|0.9840@N(8)	WQPPLSHNGVLTGYVLSYHPLDEGGK	0.766667	0.207209	18.31	18.83	15.58	18.3	17.29	16.35	2864.41	4	-0.00998	3.5	17960	0.00201
P32004	VQWRPQGTR|2|	VQWRPQGTR	20.5567	9.19e-06	-3.32	16.08	-3.32	18.62	-3.32	17.01	1126.6	2	0.00036	0.3	2971	0.00228
P32004	LMAEGAPK|2|15.9949@M(2)	LMAEGAPK	5.70333	0.00189138	11.22	15.34	8.8	16.32	9.88	15.35	831.416	2	0.00096	1.2	1389	0.00364
P32004	WQPPLSHNGVLTGY|2|0.9840@N(8)	WQPPLSHNGVLTGY	0.86	0.15134	15.34	14.53	13.17	16.02	14.33	14.87	1568.76	2	-0.00079	0.5	17058	0.00499
P32004	PQPEVTWR|2|	PQPEVTWR	18.4	0.00756686	10.27	18.39	-3.32	20.97	-3.32	19.47	1011.51	2	-0.00041	0.4	6749	0.01843
P32004	WRPVDLAQVK|3|31.9898@W(1)	WRPVDLAQVK	6.11333	0.00276231	12.14	15.78	9.97	18.24	10.28	16.71	1242.67	3	0.00014	0.1	6988	0.02659
P32004	INGIPVEELAK|2|-17.0265@N(2)	INGIPVEELAK	12.2133	0.0187688	-3.32	16.4	9.36	18.59	9.6	17.29	1164.64	2	0.0002	0.2	18917	0.03976
P32004	RLVVFPTDDISLK|3|-18.0106@D(8)	RLVVFPTDDISLK	3.34	0.0222357	12.61	15.05	10.9	17.18	14.15	15.45	1483.84	3	-0.00074	0.5	14348	0.06086
P32004	RLVVFPTDDISLK|3|-18.0106@T(7)	RLVVFPTDDISLK	3.34	0.0222357	12.61	15.05	10.9	17.18	14.15	15.45	1483.84	3	-0.00074	0.5	14348	0.06392
P32004	LRVKATNSMIDRK|3|145.0197@K(4);0.9840@N(7);15.9949@M(9)	LRVKATNSMIDRK	7.35667	0.00468149	12.11	17.84	7.47	17.97	10.17	16.01	1692.87	3	0.0037	2.2	2630	0.06465
P32004	LVVFPTDDISLK|3|156.1150@K(12)	LVVFPTDDISLK	2.46	0.031103	8.96	13.07	11.33	13.18	12.01	13.43	1501.86	3	0.01402	9.3	13686	0.06619
P32004	AFGAPVPSVQWLDEDGTTVLQDE|3|	AFGAPVPSVQWLDEDGTTVLQDE	-0.43	0.203773	17.85	16.81	17.45	16.79	16.66	17.07	2473.16	3	-0.00877	3.5	21913	0.0924
P13591	DIQVIVNVPPTIQAR|2|	DIQVIVNVPPTIQAR	9.99	7.01e-05	9.93	19.02	8.49	19.39	9.66	19.64	1661.95	2	-0.0008	0.5	15653	0
P13591	LQVDIVPSQGEISVGESK|2|	LQVDIVPSQGEISVGESK	20.86	0.00346957	-3.32	21.17	8.98	21.7	-3.32	22.05	1883.98	2	-0.00175	0.9	13828	0
P13591	TQPVQGEPSAPK|2|	TQPVQGEPSAPK	17.41	0.00692935	10.51	21.68	7.47	22.84	-3.32	22.37	1237.63	2	-0.00016	0.1	2916	0
P13591	NAPTPQEFR|2|	NAPTPQEFR	10.8833	0.000247334	13.37	21.83	10.68	23.22	11.09	22.74	1058.51	2	-0.00014	0.1	4975	0
P13591	LEGQMGEDGNSIK|2|15.9949@M(5)	LEGQMGEDGNSIK	13.6333	9.22e-06	-3.32	10.15	-3.32	10.79	-3.32	10	1392.62	2	2e-05	0	2674	0
P13591	EGEDAVIVCDVVSSLPPTIIWK|3|44.0262@C(9)	EGEDAVIVCDVVSSLPPTIIWK	2.97333	0.0125744	15.92	19.49	16	19.88	16.19	17.66	2413.25	3	-0.0012	0.5	26583	0
P13591	FFLCQVAGDAK|2|44.0262@C(4)	FFLCQVAGDAK	17.2833	0.00695366	10.39	21.72	7.53	22.52	-3.32	22.21	1241.61	2	-0.00036	0.3	13419	0
P13591	EGEDAVIVCDVVSSLPPTIIWK|2|44.0262@C(9)	EGEDAVIVCDVVSSLPPTIIWK	22.26	9.03e-06	-3.32	19.51	-3.32	20.01	-3.32	17.3	2413.25	2	-0.00028	0.1	26975	0
P13591	DKDISWFSPNGEK|2|0.9840@N(10)	DKDISWFSPNGEK	5.60333	0.000837112	15.7	20.12	14.34	21.23	15.06	20.56	1522.69	2	-5e-05	0	11673	0
P13591	DKDISWFSPNGEK|3|0.9840@N(10)	DKDISWFSPNGEK	3.41	0.00324083	16.2	19.86	16.68	20.48	17.15	19.92	1522.69	3	0.00045	0.3	11700	0
P13591	EASMEGIVTIVGLKPETTYAVR|3|	EASMEGIVTIVGLKPETTYAVR	6.07667	0.00027631	15.26	20.77	14.76	21.51	15.13	21.1	2363.24	3	-0.00086	0.4	18357	0
P13591	CVVTGEDGSESEATVNVK|2|44.0262@C(1)	CVVTGEDGSESEATVNVK	16.0933	0.0102204	10.81	21	8.99	22.18	-3.32	21.58	1866.85	2	-0.00041	0.2	7621	0
P13591	ALSSEWKPEIR|3|	ALSSEWKPEIR	21.0533	0.00304562	8.66	21.26	-3.32	22.09	-3.32	21.83	1314.69	3	9e-05	0.1	8365	0
P13591	GLGEISAASEFK|2|	GLGEISAASEFK	9.92	9.8e-05	13.4	22.1	13	23.16	11.86	22.76	1207.61	2	0.00026	0.2	11328	0
P13591	DGEQIEQEEDDEKYIFSDDSSQLTIK|3|	DGEQIEQEEDDEKYIFSDDSSQLTIK	15.3367	0.0155273	9.99	21.76	-3.32	22.26	12.91	21.57	3060.36	3	-0.00107	0.3	16882	0
P13591	DKDISWFSPNGEK|2|	DKDISWFSPNGEK	5.08	0.00318922	15.29	18.43	13.57	20.38	14.86	20.15	1521.71	2	-0.00085	0.6	10667	0
P13591	AVGEEVWHSK|3|	AVGEEVWHSK	9.16	0.000127856	12.99	20.76	12.08	22.32	12.34	21.81	1140.56	3	0.00172	1.5	4116	0
P13591	AAFSKDESKEPIVEVR|3|	AAFSKDESKEPIVEVR	10.09	0.000797016	9.57	20.75	13.56	22.27	11.39	21.77	1803.94	3	0.00086	0.5	6058	0
P13591	TLDGHMVVR|2|	TLDGHMVVR	15.5333	0.00619977	8.17	18.17	6.38	20.07	-3.32	19.59	1026.53	2	0.00065	0.6	4212	0
P13591	AVGEEVWHSK|2|	AVGEEVWHSK	16.1533	0.00829631	-3.32	20.34	9.49	21.76	8.61	21.14	1140.56	2	0.00182	1.6	4366	0
P13591	DESKEPIVEVR|3|	DESKEPIVEVR	4.93667	0.000871992	16.26	20.25	15.81	21.35	15.64	20.92	1299.67	3	0.00016	0.1	5247	0
P13591	LPSGSDHVMLK|3|15.9949@M(9)	LPSGSDHVMLK	15.8	0.00678777	8.05	19.56	7.96	20.61	-3.32	19.92	1198.6	3	0.00039	0.3	3986	0
P13591	AGEQDATIHLK|2|	AGEQDATIHLK	24.0833	4.75e-06	-3.32	20.15	-3.32	21.19	-3.32	20.95	1181.6	2	-1e-05	0	3678	0
P13591	TVPNDATQTKENESKA|2|	TVPNDATQTKENESKA	19.26	5.36e-06	-3.32	15.38	-3.32	15.71	-3.32	16.73	1731.83	2	-0.0006	0.3	1439	0
P13591	EASMEGIVTIVGLKPETTYAVR|2|	EASMEGIVTIVGLKPETTYAVR	21.3233	4.75e-06	-3.32	17.29	-3.32	18.21	-3.32	18.51	2363.24	2	-0.00397	1.7	17214	0
P13591	GPVEAKPECQETETKPAPAEVK|3|44.0262@C(9)	GPVEAKPECQETETKPAPAEVK	17.5467	0.00755052	9.75	18.05	-3.32	19.26	-3.32	18.44	2381.18	3	-0.00028	0.1	3820	0
P13591	AGEQDATIHLK|3|	AGEQDATIHLK	12.8133	0.000500616	12.14	21.87	9.53	22.9	7.31	22.65	1181.6	3	0.00044	0.4	3638	0
P13591	EASMEGIVTIVGLKPETTYAVR|3|15.9949@M(4)	EASMEGIVTIVGLKPETTYAVR	9.70667	7.71e-05	11.05	19.66	9.54	20.12	10.29	20.22	2379.24	3	-0.00047	0.2	14367	0
P13591	AAFSKDESKEPIVEVR|4|	AAFSKDESKEPIVEVR	5.76	0.000453757	15.92	21.2	15.91	22.34	16.31	21.88	1803.94	4	1e-05	0	6105	0
P13591	FIVLSNNYLQIR|2|	FIVLSNNYLQIR	11.3567	1.9e-05	10.23	21.05	10.18	21.74	9.79	21.48	1478.82	2	-0.00056	0.4	17487	0
P13591	LSSEWKPEIR|2|	LSSEWKPEIR	16.7367	0.00950235	-3.32	16.81	-3.32	18.55	10.13	18.34	1243.66	2	-9e-05	0.1	7130	0
P13591	LPSGSDHVMLK|3|	LPSGSDHVMLK	13.5033	0.00426065	12.11	20.82	2.91	22.56	9.53	21.68	1182.61	3	-0.0003	0.3	4882	0
P13591	HTEPNETTPLTEPEK|2|	HTEPNETTPLTEPEK	9.29667	0.037723	-3.32	12.24	8.38	15.71	10.55	15.55	1721.81	2	0.00057	0.3	4310	0
P13591	KVDKNDEAEYICIAENK|2|44.0262@C(12)	KVDKNDEAEYICIAENK	19.8533	5.65e-06	-3.32	15.72	-3.32	17.36	-3.32	16.52	2024.97	2	-0.00095	0.5	8223	0
P13591	EGEDAVIVCDVVSSLPPTIIWK|2|44.0262@C(9);31.9898@W(21)	EGEDAVIVCDVVSSLPPTIIWK	10.63	0.0246081	9.88	15.52	-3.32	17.02	8.03	13.94	2445.23	2	-0.00131	0.5	26256	0
P13591	HTEPNETTPLTEPEKGPVEAKPECQETETKPAPAEVK|4|44.0262@C(24)	HTEPNETTPLTEPEKGPVEAKPECQETETKPAPAEVK	20.6267	5.15e-06	-3.32	16.62	-3.32	18.17	-3.32	17.13	4084.98	4	-0.00497	1.2	6407	0
P13591	IGQESLEFILVQADTPSSPSIDQVEPYSSTAQVQFDEPEATGGVPILK|4|	IGQESLEFILVQADTPSSPSIDQVEPYSSTAQVQFDEPEATGGVPILK	9.51	0.0441827	-3.32	17.54	8.73	16.8	9.31	8.91	5116.53	4	-0.00752	1.5	25662	0
P13591	LPSGSDHVMLK|2|	LPSGSDHVMLK	19.0033	0.0052258	9.21	18.96	-3.32	20.85	-3.32	19.77	1182.61	2	3e-05	0	5139	0
P13591	ASWTRPEK|2|	ASWTRPEK	12.7667	0.0147922	-3.32	17.06	7.06	17.53	10.13	17.58	973.498	2	0.00137	1.4	1595	0
P13591	TVPNDATQTK|2|	TVPNDATQTK	21.9267	4.75e-06	-3.32	18.25	-3.32	18.54	-3.32	19.03	1073.54	2	0.00053	0.5	1069	0
P13591	KVDKNDEAEYICIAENK|4|44.0262@C(12)	KVDKNDEAEYICIAENK	23.3633	4.75e-06	-3.32	19.53	-3.32	20.57	-3.32	20.03	2024.97	4	-0.00114	0.6	8261	0
P13591	DKDISWFSPNGEK|3|	DKDISWFSPNGEK	8.70667	0.000441725	11.69	18.65	9.12	19.7	10.99	19.57	1521.71	3	0.00041	0.3	10057	0
P13591	CMVTGEDGSESEATVNVK|2|44.0262@C(1)	CMVTGEDGSESEATVNVK	1.01333	0.0744489	16.53	16.67	15.28	17.03	15.99	17.14	1898.82	2	-0.00249	1.3	7666	0
P13591	EASMEGIVTIVGLKPETTYAVR|2|15.9949@M(4)	EASMEGIVTIVGLKPETTYAVR	14	0.0147922	-3.32	13.96	-3.32	14.99	9.94	16.35	2379.24	2	-0.00208	0.9	14294	0
P13591	LEGQMGEDGNSIK|2|	LEGQMGEDGNSIK	20.5933	0.00468149	-3.32	20.79	-3.32	22.39	9.88	21.84	1376.62	2	-6e-05	0	4927	0
P13591	QDDGGSPIR|2|	QDDGGSPIR	13.8367	0.0133981	-3.32	18.57	7.78	19.01	10.54	18.93	943.436	2	0.00079	0.8	1970	0
P13591	ALSSEWKPEIR|2|	ALSSEWKPEIR	24.1533	4.75e-06	-3.32	20.15	-3.32	21.2	-3.32	21.15	1314.69	2	-0.00014	0.1	8379	0
P13591	AAFSKDESKEPIVEVR|2|	AAFSKDESKEPIVEVR	18.41	8.92e-06	-3.32	13.97	-3.32	16.04	-3.32	15.26	1803.94	2	-0.00114	0.6	6089	0
P13591	VDKNDEAEYICIAENK|3|44.0262@C(11)	VDKNDEAEYICIAENK	8.41667	0.000152185	8.8	17.12	9.97	18.15	8.83	17.58	1896.88	3	0	0	10280	0
P13591	GPVEAKPECQETETKPAPAEVK|4|44.0262@C(9)	GPVEAKPECQETETKPAPAEVK	23.36	4.75e-06	-3.32	19.3	-3.32	20.73	-3.32	20.09	2381.18	4	-0.00028	0.1	3810	0
P13591	EASMEGIVTIVGLKPETTY|2|15.9949@M(4)	EASMEGIVTIVGLKPETTY	8.65667	0.05234	11.62	14.75	11.11	15.39	-3.32	15.24	2053.03	2	0.00093	0.5	16541	0
P13591	TQPVQGEPSAPKLEGQMGEDGNSIK|3|	TQPVQGEPSAPKLEGQMGEDGNSIK	12.0633	0.016602	8.37	15.79	-3.32	17.06	8.94	17.33	2596.24	3	-0.00246	0.9	8637	0
P13591	LEGQMGEDGNSIK|2|15.9949@M(5);0.9840@N(10)	LEGQMGEDGNSIK	16.0433	0.00873634	-3.32	16.89	-3.32	17.2	9.27	16.67	1393.6	2	-0.00025	0.2	3275	0
P13591	DGEQIEQEEDDEK|2|	DGEQIEQEEDDEK	15.7633	0.00799802	8.63	15.83	-3.32	16.94	-3.32	16.51	1562.62	2	-0.00044	0.3	4440	0
P13591	SIQYTDAGEYICTASNTIGQDSQSMYLEVQYAPK|3|44.0262@C(12);15.9949@M(25)	SIQYTDAGEYICTASNTIGQDSQSMYLEVQYAPK	8.60667	0.115288	-3.32	16.07	9.21	15.64	-3.32	-3.32	3833.73	3	-0.00545	1.4	20776	0
P13591	LPSGSDHVMLK|2|15.9949@M(9)	LPSGSDHVMLK	20.49	4.75e-06	-3.32	17.02	-3.32	17.87	-3.32	16.62	1198.6	2	-0.00116	1	3984	0
P13591	CSVTGEDGSESEATVNVK|2|44.0262@C(1)	CSVTGEDGSESEATVNVK	15.1433	0.00847251	-3.32	14.31	8.24	16.19	-3.32	16.53	1854.82	2	-0.00088	0.5	9093	0
P13591	YIFSDDSSQLTIK|2|	YIFSDDSSQLTIK	3.76333	0.00185466	13.65	17.13	14.06	17.91	13.72	17.68	1515.75	2	5e-05	0	14286	0
P13591	LQVDIVPSQGEISVGESK|3|	LQVDIVPSQGEISVGESK	2.64	0.0199208	13.83	14.92	13.08	16.8	14.12	17.23	1883.98	3	0.00014	0.1	14860	0
P13591	DESKEPIVEVR|2|	DESKEPIVEVR	5.91667	0.00139127	14.51	18.6	12.43	19.95	13.19	19.33	1299.67	2	0.00052	0.4	5258	0
P13591	VDKNDEAEYICIAENK|2|44.0262@C(11)	VDKNDEAEYICIAENK	19.2367	5.05e-06	-3.32	15.21	-3.32	16.31	-3.32	16.23	1896.88	2	-0.00128	0.7	10320	0
P13591	DGEQIEQEEDDEKYIFSDDSSQLTIK|3|-18.0106@D(1)	DGEQIEQEEDDEKYIFSDDSSQLTIK	18.24	4.79e-06	-3.32	14.51	-3.32	15.02	-3.32	15.23	3042.35	3	-0.00197	0.6	16103	0
P13591	ISVVWNDDSSSTLTIYNANIDDAGIYK|3|	ISVVWNDDSSSTLTIYNANIDDAGIYK	2.94667	0.0503694	14.41	17.35	12	17.46	12.85	13.29	2973.42	3	5e-05	0	21755	0
P13591	EASMEGIVTIVGLKPETTY|2|	EASMEGIVTIVGLKPETTY	-0.743333	0.183192	20.17	20.23	20.67	20.94	22.81	20.25	2037.03	2	-0.00241	1.2	19718	0
P13591	IGQESLEFILVQADTPSSPSIDQVEPYSSTAQVQFDEPEATGGVPILK|3|0.9840@Q(32)	IGQESLEFILVQADTPSSPSIDQVEPYSSTAQVQFDEPEATGGVPILK	10.1733	0.0411232	-3.32	12.68	-3.32	11.2	-3.32	-3.32	5117.51	3	-0.03043	5.9	25610	0
P13591	LMFKTAPTPQEFR|2|15.9949@M(2);145.0197@K(4)	LMFKTAPTPQEFR	4.38667	0.0130262	9.63	13.51	7.6	12.89	11.11	15.1	1725.82	2	-0.00128	0.7	12860	0
P13591	QETLDGHMVVR|3|	QETLDGHMVVR	3.74333	0.00848047	15.3	17.7	14.75	20.15	15.9	19.33	1283.63	3	-0.00056	0.4	5782	0
P13591	NDEAEYICIAENK|2|44.0262@C(8)	NDEAEYICIAENK	12.3167	0.0163808	7.96	16.7	9.67	17.52	-3.32	17.04	1554.69	2	-0.00118	0.8	10856	0
P13591	TQPVQGEPSAPKLEGQMGEDGNSIK|3|0.9840@Q(5)	TQPVQGEPSAPKLEGQMGEDGNSIK	11.44	0.0168538	7.93	12.34	-3.32	12.96	-3.32	10.31	2597.23	3	-0.01876	7.2	9097	0
P13591	ISVVWNDDSSSTLTIYNANIDDAGIYK|2|	ISVVWNDDSSSTLTIYNANIDDAGIYK	12.61	0.0265317	10.79	16.05	-3.32	16.26	-3.32	9.67	2973.42	2	-0.00252	0.8	21850	0.00029
P13591	SLDWNAEYEVYVVAENQQGK|3|	SLDWNAEYEVYVVAENQQGK	10.43	0.0384915	12.32	17.36	10.7	18.43	-3.32	15.2	2341.09	3	-0.00095	0.4	19375	0.00029
P13591	LEGQMGEDGNSIKVTLIK|2|145.0197@K(13)	LEGQMGEDGNSIKVTLIK	15.4267	0.011987	-3.32	16.27	-3.32	16.63	10.26	17	2076.02	2	-0.00266	1.3	15370	0.00029
P13591	IGQESLEFILVQADTPSSPSIDQVEPYSSTAQVQFDEPEATGGVPILK|3|0.9840@Q(34)	IGQESLEFILVQADTPSSPSIDQVEPYSSTAQVQFDEPEATGGVPILK	10.1733	0.0411232	-3.32	12.68	-3.32	11.2	-3.32	-3.32	5117.51	3	-0.03043	5.9	25610	0.00029
P13591	EGEDAVIVCDVVSSLPETIIWK|2|44.0262@C(9)	EGEDAVIVCDVVSSLPETIIWK	10.63	0.0246081	9.88	15.52	-3.32	17.02	8.03	13.94	2445.23	2	-0.00247	1	26658	0.00033
P13591	SSTAQVQFDEPEATGGVPILK|2|	SSTAQVQFDEPEATGGVPILK	18.6767	8.42e-06	-3.32	14.74	-3.32	16.56	-3.32	14.77	2173.09	2	0.00046	0.2	15299	0.00033
P13591	DGEQIEQEEDDEKYIFSDDSSQLTIK|2|	DGEQIEQEEDDEKYIFSDDSSQLTIK	19.1333	6.02e-06	-3.32	14.83	-3.32	16.4	-3.32	16.21	3060.36	2	-0.00603	2	16132	0.00035
P13591	EGEDAVIVCDVVSSLPPTIIWK|3|44.0262@C(9);3.9949@W(21)	EGEDAVIVCDVVSSLPPTIIWK	3.64667	0.0277815	9.16	14.6	10.82	15.84	10.99	11.47	2417.24	3	0.00122	0.5	26832	0.00051
P13591	VSSLTLK|2|	VSSLTLK	11.6433	0.000433743	11.47	20.47	9.72	21.57	7.44	21.52	746.454	2	0.00048	0.6	4201	0.00055
P13591	NAPTPQEFREGEDAVIVCDVVSSLPPTIIWK|3|0.9840@Q(6);44.0262@C(18)	NAPTPQEFREGEDAVIVCDVVSSLPPTIIWK	5.92	0.138492	-3.32	11.59	7.85	10.7	-3.32	-3.32	3454.73	3	-0.0184	5.3	25873	0.00055
P13591	NAPTPQEFREGEDAVIVCDVVSSLPPTIIWK|3|0.9840@N(1);44.0262@C(18)	NAPTPQEFREGEDAVIVCDVVSSLPPTIIWK	5.92	0.138492	-3.32	11.59	7.85	10.7	-3.32	-3.32	3454.73	3	-0.0184	5.3	25873	0.00055
P13591	LEGQMAEDGNSIK|2|15.9949@M(5)	LEGQMAEDGNSIK	18.3067	7.99e-06	-3.32	14.93	-3.32	15.99	-3.32	14.04	1406.63	2	0.00076	0.5	3818	0.00056
P13591	LEGQMGEDGNSIK|2|14.0157@Q(4);15.9949@M(5)	LEGQMGEDGNSIK	18.3067	7.99e-06	-3.32	14.93	-3.32	15.99	-3.32	14.04	1406.63	2	0.00079	0.6	3775	0.00087
P13591	TQPVQGEPSAPKLEGQMGEDGNSIK|3|0.9840@Q(16)	TQPVQGEPSAPKLEGQMGEDGNSIK	11.44	0.0168538	7.93	12.34	-3.32	12.96	-3.32	10.31	2597.23	3	-0.01876	7.2	9097	0.00087
P13591	AYPSATISWFR|2|	AYPSATISWFR	15.4933	0.00946709	9.14	15.62	-3.32	16.72	-3.32	16.64	1297.65	2	-0.00107	0.8	15000	0.00111
P13591	CVVTGEDGSESEATVNVK|2|44.0262@C(1);114.0429@T(4);37.9559@E(6)	CVVTGEDGSESEATVNVK	20.2633	6.96e-06	-3.32	15.71	-3.32	17.45	-3.32	17.67	2018.85	2	-1e-05	0	8540	0.00113
P13591	CVVTGEDGSESEATVNVK|2|	CVVTGEDGSESEATVNVK	10.91	0.0209947	8.25	9.52	-3.32	13.6	-3.32	11.22	1822.83	2	0.00876	4.8	10254	0.00113
P13591	DGEQIEQEEDDEKYIFSDDSSQLTIK|3|-18.0106@E(3)	DGEQIEQEEDDEKYIFSDDSSQLTIK	14.8233	0.0060973	-3.32	14.5	6.94	15	-3.32	15.27	3042.35	3	-0.00248	0.8	15776	0.00116
P13591	GEINFK|2|	GEINFK	5.84	0.000652644	14.06	19.68	14.39	20.74	15.18	20.73	706.365	2	0.00059	0.8	4065	0.00132
P13591	SIQYTDAGEYRCTASNTIGQDSQSMYLEVQYAPK|3|44.0262@C(12);0.9840@N(16)	SIQYTDAGEYRCTASNTIGQDSQSMYLEVQYAPK	-4.89333	0.134808	-3.32	-3.32	-3.32	-3.32	11.36	-3.32	3861.73	3	-0.03145	8.1	19178	0.0014
P13591	IGQESLEFILVQADTPSSPSIDQVEPYSSTAQVQFDEPEATGGVPILK|3|	IGQESLEFILVQADTPSSPSIDQVEPYSSTAQVQFDEPEATGGVPILK	12.4433	0.0183348	7.46	15.88	-3.32	14.34	-3.32	7.93	5116.53	3	-0.00194	0.4	26032	0.0014
P13591	EVSMEGIVTIVGLKPETTYAVR|4|15.9949@M(4)	EVSMEGIVTIVGLKPETTYAVR	0.29	0.256195	19.07	19.01	18.65	19.56	18.33	18.35	2407.27	4	-0.00135	0.6	12437	0.0016
P13591	CVVGGEDGSESEATVNVK|2|44.0262@C(1)	CVVGGEDGSESEATVNVK	10.91	0.0209947	8.25	9.52	-3.32	13.6	-3.32	11.22	1822.83	2	0.00874	4.8	10254	0.0016
P13591	EASMEGIVTIVGLKPETTY|3|	EASMEGIVTIVGLKPETTY	-1.26667	0.1353	17.42	16.58	18.82	18.76	20.73	17.83	2037.03	3	0.00071	0.3	21014	0.0016
P13591	ISVMWNDDSSSTLTIYNANIDDAGIYK|3|	ISVMWNDDSSSTLTIYNANIDDAGIYK	6.08	0.101406	10.81	13.96	-3.32	12.46	11.72	11.03	3005.4	3	-0.02182	7.3	19448	0.00167
P13591	EVSMEGIVTIVGLKPETTYAVR|3|15.9949@M(4)	EVSMEGIVTIVGLKPETTYAVR	20.1233	4.75e-06	-3.32	16.44	-3.32	17.29	-3.32	16.68	2407.27	3	-0.00144	0.6	12449	0.00182
P13591	ISVVWNDDSSSTLTIYNANIDDAGIYK|3|31.9898@W(5)	ISVVWNDDSSSTLTIYNANIDDAGIYK	2.92	0.0218101	10.31	11.92	9.5	14.39	11.53	13.79	3005.41	3	-0.00409	1.4	19448	0.00285
P13591	SIQYTDAGEYICKASNTIGQDSQSMYLEVQYAPK|3|44.0262@C(12);0.9840@N(16);0.9840@Q(20);15.9949@M(25)	SIQYTDAGEYICKASNTIGQDSQSMYLEVQYAPK	-0.373333	0.34119	-3.32	10.93	9.43	9.36	11.98	-3.32	3862.74	3	-0.02386	6.2	18820	0.00313
P13591	NANIDDAGIYK|2|	NANIDDAGIYK	6.90667	0.000797335	10.91	17.39	10.57	18.67	12.52	18.66	1192.57	2	0.0005	0.4	7001	0.00364
P13591	SIQYTDAGEYICKASNTIGQDSQSMYLEVQYAPK|3|44.0262@C(12);0.9840@N(16);15.9949@M(25)	SIQYTDAGEYICKASNTIGQDSQSMYLEVQYAPK	10.0767	0.029304	-3.32	15.51	8.23	15.56	10.64	14.71	3861.76	3	-0.01031	2.7	17980	0.00436
P13591	LEGQMGEDGNSIKVNLIK|2|0.9840@N(10);114.0429@S(11);15.9949@K(13);0.9840@N(15)	LEGQMGEDGNSIKVNLIK	-5.38	0.132129	11.54	-3.32	11.32	13.4	14.2	10.84	2076	2	-0.01767	8.5	15735	0.0051
P13591	NAPTPQEFREGEDAVIVCDVVSSLPPTIIWK|3|44.0262@C(18)	NAPTPQEFREGEDAVIVCDVVSSLPPTIIWK	7.87333	0.115795	8.17	14.96	-3.32	13.51	-3.32	-3.32	3453.75	3	-0.00322	0.9	25507	0.00527
P13591	FFLCQMAGDAK|2|44.0262@C(4)	FFLCQMAGDAK	3.88333	0.00226135	10.82	15.28	12.08	15.55	11.56	15.28	1273.58	2	-0.00062	0.5	15316	0.0057
P13591	GEEVWHSK|2|	GEEVWHSK	6.8	0.000542377	11.77	17.14	10.66	18.81	11.54	18.42	970.451	2	0.00205	2.1	4334	0.00628
P13591	LEGQMGEDGNSIKVNLIK|2|283.0457@S(11);0.9840@N(15)	LEGQMGEDGNSIKVNLIK	16.8433	1.61e-05	-3.32	12.3	-3.32	13.63	-3.32	14.64	2228.03	2	0.00576	2.6	16033	0.00684
P13591	TQPVQGEPSAPKLEGQMGEDGNSIK|3|15.9949@M(17)	TQPVQGEPSAPKLEGQMGEDGNSIK	7.85667	0.0541187	8.7	12.8	-3.32	13.09	11.28	14.34	2612.24	3	0.00103	0.4	7004	0.00751
P13591	FFLCQVAGKAKDKDISWFSPNGEK|4|44.0262@C(4);145.0197@K(11);145.0197@K(13);0.9840@N(21)	FFLCQVAGKAKDKDISWFSPNGEK	1.39667	0.049018	17.36	17.57	16.52	18.86	16.24	17.88	3049.4	4	-0.02327	7.6	11611	0.01431
P13591	EGEDAVIVCDVVSSLPPTIIWK|2|44.0262@C(9);3.9949@W(21)	EGEDAVIVCDVVSSLPPTIIWK	9.05333	0.0417114	-3.32	9.06	-3.32	11.46	-3.32	-3.32	2417.24	2	0.02385	9.9	26867	0.01448
P13591	EASMEGIVTIVGLKPETTYAVR|3|44.0262@E(1)	EASMEGIVTIVGLKPETTYAVR	20.1233	4.75e-06	-3.32	16.44	-3.32	17.29	-3.32	16.68	2407.27	3	-0.00144	0.6	12449	0.01619
P13591	EGEDAVIVCDNVSSLPPTIIWK|2|44.0262@C(9)	EGEDAVIVCDNVSSLPPTIIWK	-0.31	0.341756	-3.32	-3.32	-3.32	8.38	9.31	-3.32	2428.22	2	-0.01989	8.2	23763	0.017
P13591	AHFVFR|2|	AHFVFR	1.95333	0.0180334	16.74	18.09	16.71	19.28	17.02	18.96	775.413	2	0.0002	0.3	4536	0.02099
P13591	DGEQIEQEEDDEKYIESDDSSQLTIK|3|	DGEQIEQEEDDEKYIESDDSSQLTIK	9.98	0.0410464	-3.32	11.4	-3.32	-3.32	-3.32	11.9	3042.33	3	-0.01737	5.7	15064	0.02526
P13591	LETQMGEDGNSIK|2|	LETQMGEDGNSIK	17.3667	5.53e-06	-3.32	13.81	-3.32	14.62	-3.32	13.71	1420.65	2	0.00058	0.4	1146	0.03887
Q12860	GPPGPPGGLR|2|	GPPGPPGGLR	10	0.00109819	12.22	19.73	9.99	21.58	8.28	19.18	903.493	2	0.00016	0.2	4615	0
Q12860	FIPLIPIPER|2|	FIPLIPIPER	20.3267	0.000841394	-3.32	19.58	-3.32	20.91	4.57	18.42	1193.72	2	0.00012	0.1	18479	0
Q12860	AVDLIPWMEYEFR|2|15.9949@M(8)	AVDLIPWMEYEFR	12.4467	0.0182985	10.07	17.87	9.04	18.57	-3.32	16.69	1683.8	2	0	0	21127	0
Q12860	TDPPIIEGNMEAAR|2|	TDPPIIEGNMEAAR	13.64	0.0185486	9.52	19.32	-3.32	21.21	11.93	18.52	1512.72	2	-8e-05	0.1	9952	0
Q12860	STEATLSFGYLDPFPPEERPEVR|3|	STEATLSFGYLDPFPPEERPEVR	19.2033	0.00258235	-3.32	19.43	6.79	20.63	-3.32	17.7	2636.28	3	-0.00224	0.8	19296	0
Q12860	ELTITWAPLSR|2|	ELTITWAPLSR	7.90333	0.000496936	11.94	19.41	10.81	20.44	11.48	18.09	1285.7	2	0.00042	0.3	17367	0
Q12860	VLEPMPSTAEISTSGAVLK|2|	VLEPMPSTAEISTSGAVLK	21.9	5.65e-06	-3.32	18.37	-3.32	19.69	-3.32	17.68	1929.01	2	0.00025	0.1	14799	0
Q12860	IKTDGAAPNVAPSDVGGGGGR|3|	IKTDGAAPNVAPSDVGGGGGR	18.3833	0.0122466	-3.32	20.03	-3.32	22.03	12.88	19.33	1894.95	3	0.00014	0.1	5658	0
Q12860	VLEPMPSTAEISTSGAVLK|2|15.9949@M(5)	VLEPMPSTAEISTSGAVLK	20.66	7.09e-06	-3.32	17.48	-3.32	18.39	-3.32	16.15	1945.01	2	-0.00114	0.6	12375	0
Q12860	ILALAPTFEMNPMK|2|15.9949@M(13)	ILALAPTFEMNPMK	3.83	0.0210073	12.61	16.6	11.35	18.3	14.5	15.05	1590.82	2	0.00028	0.2	16404	0
Q12860	AVDLIPWMEYEFR|2|	AVDLIPWMEYEFR	5.22	0.0122562	10.57	17.78	12.29	18.67	12.22	14.29	1667.8	2	-0.00044	0.3	24753	0
Q12860	TDGAAPNVAPSDVGGGGGR|2|	TDGAAPNVAPSDVGGGGGR	21.74	1.06e-05	-3.32	18.11	-3.32	20.03	-3.32	17.12	1653.77	2	0.00025	0.2	5851	0
Q12860	KVLEPMPSTAEISTSGAVLK|3|	KVLEPMPSTAEISTSGAVLK	12.34	0.021234	10.73	17.56	9.63	19.73	-3.32	16.77	2057.11	3	-0.00025	0.1	12019	0
Q12860	VLSSSEISVHWEHVLEK|4|	VLSSSEISVHWEHVLEK	21.4367	1.4e-05	-3.32	18.08	-3.32	19.74	-3.32	16.53	1978.02	4	0.00022	0.1	13119	0
Q12860	ATSVALTWSR|2|	ATSVALTWSR	8.38333	0.00101014	12.19	19.12	9.51	20.77	11.49	18.45	1090.58	2	3e-05	0	9770	0
Q12860	GDGPYSLVAVINSAQDAPSEAPTEVGVK|3|	GDGPYSLVAVINSAQDAPSEAPTEVGVK	11.28	0.0276343	10.58	17.17	-3.32	18.83	10.43	15.53	2770.37	3	-0.00208	0.8	20247	0
Q12860	ILALAPTFEMNPMK|2|15.9949@P(12)	ILALAPTFEMNPMK	3.83	0.0210073	12.61	16.6	11.35	18.3	14.5	15.05	1590.82	2	-0.00015	0.1	16316	0
Q12860	YSMVGGNLVINNPDK|2|	YSMVGGNLVINNPDK	5.40333	0.00156375	12.82	18.08	12.93	19.56	13.03	17.35	1619.8	2	-0.00112	0.7	12472	0
Q12860	TILSDDWK|2|	TILSDDWK	11.4433	0.00487517	3.09	19.06	9.79	20.48	10.38	18.05	976.487	2	9e-05	0.1	10326	0
Q12860	VVATNTLGR|2|	VVATNTLGR	18.97	0.00433877	-3.32	19.22	-3.32	20.9	8.42	18.57	929.529	2	0.00065	0.7	3218	0
Q12860	YSMVGGNLVINNPDK|2|15.9949@M(3)	YSMVGGNLVINNPDK	20.21	1.27e-05	-3.32	16.72	-3.32	18.39	-3.32	15.56	1635.79	2	-0.00091	0.6	9530	0
Q12860	WLLNEFPVFITMDK|2|15.9949@M(12)	WLLNEFPVFITMDK	4.70333	0.0128855	8.71	14.13	9.54	16.02	9.37	11.58	1767.89	2	0.00172	1	24833	0
Q12860	VLSSSEISVHWEHVLEK|3|	VLSSSEISVHWEHVLEK	2.23667	0.0241742	15.19	17.53	15.18	18.79	15.79	16.55	1978.02	3	0.00108	0.5	13096	0
Q12860	TTKPYPADIVVQFK|3|	TTKPYPADIVVQFK	15.27	0.00775196	8.8	19.13	6.47	20.93	-3.32	17.7	1605.88	3	-0.00116	0.7	11815	0
Q12860	TDPPIIEGNMEAAR|2|15.9949@M(10)	TDPPIIEGNMEAAR	12.57	0.018911	10.96	17.91	-3.32	19.16	8.4	16.68	1528.72	2	7e-05	0	6935	0
Q12860	TTKPYPADIVVQFK|2|	TTKPYPADIVVQFK	21.96	1.33e-05	-3.32	18.14	-3.32	20.46	-3.32	17.32	1605.88	2	-0.00015	0.1	11798	0
Q12860	VTVTNPDTGR|2|	VTVTNPDTGR	5.60333	0.00357148	12.9	18.97	13.24	20.68	14.51	17.81	1058.54	2	-0.00014	0.1	2989	0
Q12860	GMVLLCDPPYHFPDDLSYR|3|44.0262@C(6)	GMVLLCDPPYHFPDDLSYR	4.47667	0.00788781	12.67	16.76	11.68	18.49	12.76	15.29	2281.05	3	-0.00071	0.3	19626	0
Q12860	DGEYVVEVR|2|	DGEYVVEVR	12.84	0.0226364	11.52	19.01	11.08	20.53	-3.32	18.26	1064.51	2	-0.00017	0.2	8465	0
Q12860	IFNIQLEDEGIYECEAENIR|2|44.0262@C(14)	IFNIQLEDEGIYECEAENIR	14.1367	0.00462497	2.26	16.71	5.85	17.45	-3.32	13.04	2441.14	2	-0.00411	1.7	20237	0
Q12860	AHSDGGDGVVSQVK|3|	AHSDGGDGVVSQVK	18.59	0.00297	-3.32	18.55	-3.32	20.01	6.94	17.51	1354.65	3	-0.0001	0.1	2157	0
Q12860	ASPFPVYK|2|	ASPFPVYK	7.92	0.00530928	13.73	18.96	8.44	20.44	11.51	18.04	907.48	2	8e-05	0.1	8424	0
Q12860	ILALAPTFEMNPMK|2|	ILALAPTFEMNPMK	2.98667	0.0197217	14.64	16.79	14.54	18.67	13.26	15.94	1574.82	2	-0.00058	0.4	18803	0
Q12860	VQVTSQEYSAR|2|	VQVTSQEYSAR	19.4367	0.00417214	-3.32	19.82	8.59	21.38	-3.32	19.06	1266.62	2	0.00052	0.4	4126	0
Q12860	VLYRPDGQHDGK|2|	VLYRPDGQHDGK	20.7833	6.71e-06	-3.32	16.38	-3.32	18.57	-3.32	17.44	1383.69	2	0.00079	0.6	1706	0
Q12860	YVHKDETMSPSTAFQVK|3|15.9949@M(8)	YVHKDETMSPSTAFQVK	20.4833	3.8e-05	-3.32	17.41	-3.32	19.1	-3.32	14.98	1982.94	3	0.00016	0.1	4751	0
Q12860	KVLEPMPSTAEISTSGAVLK|2|	KVLEPMPSTAEISTSGAVLK	13.4333	0.0175311	-3.32	13.4	-3.32	17.16	9.86	12.96	2057.11	2	-0.00126	0.6	11955	0
Q12860	NFMLDSNGELLIR|2|0.9840@N(7)	NFMLDSNGELLIR	18.8367	6.92e-05	-3.32	16.12	-3.32	17.37	-3.32	13.06	1521.75	2	-0.00057	0.4	19397	0
Q12860	VIIECKPK|2|44.0262@C(5)	VIIECKPK	20.8733	8.43e-06	-3.32	17.38	-3.32	18.9	-3.32	16.38	972.568	2	0.00015	0.2	2536	0
Q12860	YWAAHDKEEAANR|3|	YWAAHDKEEAANR	11.04	0.000274497	7.66	19.3	7.48	20.49	9.12	17.59	1559.71	3	-0.0005	0.3	1870	0
Q12860	GDGPYSLVAVINSAQDAPSEAPTEVGVK|2|	GDGPYSLVAVINSAQDAPSEAPTEVGVK	18.0667	3.69e-05	-3.32	14.92	-3.32	16.4	-3.32	12.92	2770.37	2	-0.00311	1.1	20263	0
Q12860	AFNNKGDGPYSLVAVINSAQDAPSEAPTEVGVK|3|	AFNNKGDGPYSLVAVINSAQDAPSEAPTEVGVK	15.5433	0.00756	-3.32	15.89	7.04	18.57	-3.32	12.57	3344.65	3	-0.00267	0.8	18350	0
Q12860	HSIEVPIPR|2|	HSIEVPIPR	3.59	0.0152001	14.29	18.62	15.02	20.28	16.07	17.25	1046.59	2	1e-05	0	7219	0
Q12860	AHSDGGDGVVSQVK|2|	AHSDGGDGVVSQVK	20.76	8.65e-06	-3.32	17.38	-3.32	18.74	-3.32	16.2	1354.65	2	-4e-05	0	2214	0
Q12860	NFMLDSNGELLIR|2|	NFMLDSNGELLIR	1.91333	0.0395624	16.03	17.54	15.03	18.86	16.2	16.6	1520.77	2	-0.00054	0.4	17777	0
Q12860	IKTDGAAPNVAPSDVGGGGGR|2|	IKTDGAAPNVAPSDVGGGGGR	13.75	0.0197404	-3.32	14.81	-3.32	17.48	11.15	13.47	1894.95	2	-0.00012	0.1	5639	0
Q12860	DAGIYYCLASNNYGMVR|2|44.0262@C(7)	DAGIYYCLASNNYGMVR	2	0.138451	12.17	13.78	9.65	15.91	11.52	9.65	1952.88	2	-0.00244	1.2	18261	0
Q12860	MNNGDVDLTSDR|2|	MNNGDVDLTSDR	20.7667	1.07e-05	-3.32	16.62	-3.32	19.05	-3.32	16.67	1335.57	2	-0.00044	0.3	5753	0
Q12860	NFMLDSNGELLIR|2|15.9949@M(3)	NFMLDSNGELLIR	7.88333	0.132364	10.47	14.32	-3.32	16.48	-3.32	-3.32	1536.76	2	0.00062	0.4	16243	0
Q12860	YWAAHDKEEAANR|4|	YWAAHDKEEAANR	8.57333	0.000799915	8.98	18.05	9.45	19.91	10.97	17.16	1559.71	4	-0.00051	0.3	1861	0
Q12860	YSMVGGNLVINNPDKQK|2|	YSMVGGNLVINNPDKQK	13.7967	0.00936575	7.05	13.58	-3.32	16.31	-3.32	11.91	1875.95	2	-0.00329	1.8	9835	0
Q12860	YSMVGGNLVINNPDKQK|3|	YSMVGGNLVINNPDKQK	7.71667	0.000483561	9.72	17.23	9.95	19.05	10.19	16.73	1875.95	3	-0.00027	0.1	9875	0
Q12860	YWAAHDKEEAANR|2|	YWAAHDKEEAANR	15.71	0.000151127	-3.32	11.36	-3.32	14.93	-3.32	10.88	1559.71	2	0.00172	1.1	1880	0
Q12860	MNNGDVDLTSDR|2|0.9840@N(3)	MNNGDVDLTSDR	11.5967	0.0241784	10.79	17.19	-3.32	18.71	9.46	15.82	1336.56	2	0.00027	0.2	6602	0
Q12860	ILALAPTFEMNPMK|2|15.9949@M(10)	ILALAPTFEMNPMK	3.86667	0.0205497	12.58	16.6	11.31	18.3	14.48	15.07	1590.82	2	-0.00109	0.7	15342	0.00025
Q12860	VSLNCR|2|44.0262@C(5)	VSLNCR	5.86333	0.00191106	12.07	17.63	11.18	19.12	12.75	16.84	734.375	2	0.00051	0.7	2538	0.00029
Q12860	IVESYQIR|2|	IVESYQIR	13.7967	0.0155185	-3.32	18.78	8.19	20.78	11.1	17.8	1006.54	2	0.0001	0.1	6328	0.00029
Q12860	LENLLPDTQYFIEVGACNSAGCGPPSDMIEAFTK|3|44.0262@C(17);44.0262@C(22);15.9949@M(28)	LENLLPDTQYFIEVGACNSAGCGPPSDMIEAFTK	8.85667	0.10463	-3.32	15	8	16.25	-3.32	-3.32	3733.72	3	-0.00458	1.2	24525	0.00029
Q12860	YVHKDETMSPSTAFQVK|2|	YVHKDETMSPSTAFQVK	10.46	0.0436027	-3.32	9.9	-3.32	14.84	-3.32	-3.32	1966.95	2	-0.00416	2.1	6857	0.00029
Q12860	VLYRPDGQHDGK|3|	VLYRPDGQHDGK	8.33333	0.000683129	12.17	18.76	9.69	20.39	10.87	18.58	1383.69	3	0.00197	1.4	1777	0.00033
Q12860	YGHGVSEEDKGFGPIFEEQPINTIYPEESLEGK|4|	YGHGVSEEDKGFGPIFEEQPINTIYPEESLEGK	11.5433	0.031745	12.32	18.66	11.38	19.69	-3.32	16.66	3694.73	4	-0.0012	0.3	17978	0.00033
Q12860	ENIHYQR|2|	ENIHYQR	13.4433	0.011987	8.25	14.05	-3.32	15.33	-3.32	12.56	958.462	2	0.00085	0.9	1190	0.00033
Q12860	VLEPMPSTAEISTSGAVLK|2|15.9949@P(4)	VLEPMPSTAEISTSGAVLK	20.66	7.09e-06	-3.32	17.48	-3.32	18.39	-3.32	16.15	1945.01	2	-0.00033	0.2	12120	0.00043
Q12860	LENLLPDTQYFIEVGACNSAGCGPPSDMIEAFTK|3|44.0262@C(17);44.0262@C(22);15.9949@P(25)	LENLLPDTQYFIEVGACNSAGCGPPSDMIEAFTK	6.09667	0.161306	4.39	15.01	8.59	16.26	-3.32	-3.32	3733.72	3	-0.00458	1.2	24525	0.00087
Q12860	LENLLPDTQYFIEVGACNSAGCGPPSDMIEAFTK|3|44.0262@C(17);44.0262@C(22);15.9949@P(24)	LENLLPDTQYFIEVGACNSAGCGPPSDMIEAFTK	6.09667	0.161306	4.39	15.01	8.59	16.26	-3.32	-3.32	3733.72	3	-0.00458	1.2	24525	0.00087
Q12860	KVTVTNPDTGR|3|	KVTVTNPDTGR	11.1933	0.0175971	7.56	15.41	8.27	16.59	-3.32	14.09	1186.63	3	0.00118	1	1610	0.0014
Q12860	YTIQTK|2|	YTIQTK	12.8367	0.0154942	9.72	17.47	8.2	18.91	-3.32	16.73	752.407	2	8e-05	0.1	2317	0.00169
Q12860	TDPPIIEGNMEAAR|2|15.9949@N(9)	TDPPIIEGNMEAAR	12.57	0.018911	10.96	17.91	-3.32	19.16	8.4	16.68	1528.72	2	-0.00027	0.2	6943	0.00255
Q12860	EFTWYR|2|	EFTWYR	6.86	0.00356267	9.63	17.24	11.84	19.79	11.19	16.21	900.413	2	9e-05	0.1	11098	0.00755
Q12860	NNGDVDLTSDRYSMVGGNLVINNPDK|4|0.9840@N(22);43.0058@K(26)	NNGDVDLTSDRYSMVGGNLVINNPDK	0.0933333	0.337274	17.42	17.88	15.81	17.64	16.89	14.88	2850.31	4	-0.02378	8.3	11021	0.015
Q12860	DAKTDPPIIEGNMEAAR|3|14.0157@E(10)	DAKTDPPIIEGNMEAAR	-0.653333	0.141139	23.25	22.46	22.98	23.23	23.44	22.02	1840.9	3	0.00383	2.1	8789	0.01888
Q12860	PPIIEGNMEAAR|2|	PPIIEGNMEAAR	-0.363333	0.262098	17.67	17.5	16.9	17.71	17.21	15.48	1296.65	2	0.0033	2.5	9910	0.03588
Q12860	NNGDVDLTSDRYSMVGGNLVINNPDK|4|0.9840@N(18);43.0058@K(26)	NNGDVDLTSDRYSMVGGNLVINNPDK	0.11	0.334	17.4	17.91	15.76	17.61	16.87	14.84	2850.31	4	-0.01926	6.8	11561	0.08266
P06756	IYIGDDNPLTLIVK|2|	IYIGDDNPLTLIVK	18.6233	0.00613554	-3.32	19.31	9.68	19.83	-3.32	19.77	1572.88	2	-0.00039	0.2	21399	0
P06756	FGSAIAPLGDLDQDGFNDIAIAAPYGGEDKK|3|	FGSAIAPLGDLDQDGFNDIAIAAPYGGEDKK	17.1633	0.0110842	-3.32	18.49	-3.32	18.89	11.38	18.85	3164.53	3	-0.00238	0.8	20197	0
P06756	ENPETEEDVGPVVQHIYELR|3|	ENPETEEDVGPVVQHIYELR	5.59	0.00204521	14.23	18.83	12.12	19.34	14.48	19.43	2352.12	3	-0.00181	0.8	15267	0
P06756	EQLQPHENGEGNSET|2|0.9840@N(8)	EQLQPHENGEGNSET	11.6033	0.0228978	-3.32	16.77	9.34	17.42	10.68	17.32	1668.69	2	0.00024	0.1	3420	0
P06756	STGLNAVPSQILEGQWAAR|2|	STGLNAVPSQILEGQWAAR	7.83333	0.00119525	12.15	19.27	9.75	19.41	13.15	19.87	1997.03	2	-0.00121	0.6	17531	0
P06756	MFLLVGAPK|2|	MFLLVGAPK	5.39333	0.000958042	13.39	18.64	13.47	19.35	14.63	19.68	974.562	2	0.00028	0.3	13306	0
P06756	NGYPDLIVGAFGVDR|2|0.9840@N(1)	NGYPDLIVGAFGVDR	3.84667	0.00161914	12.96	16.39	12.65	17.09	13.12	16.79	1592.78	2	0.0012	0.8	21790	0
P06756	ILACAPLYHWR|3|44.0262@C(4)	ILACAPLYHWR	2.77333	0.00615924	16.21	18.46	16.26	19.39	16.41	19.35	1385.73	3	0.00017	0.1	12282	0
P06756	QVVCDLGNPMK|2|44.0262@C(4)	QVVCDLGNPMK	17.5167	0.00675409	-3.32	17.75	9.25	18.72	-3.32	18.69	1246.61	2	-8e-05	0.1	9129	0
P06756	CQPIEFDATGNR|2|44.0262@C(1)	CQPIEFDATGNR	18.6133	0.00469413	-3.32	18.6	-3.32	19.49	8.62	19.73	1393.63	2	-0.00039	0.3	8366	0
P06756	LQEVGQVSVSLQR|2|	LQEVGQVSVSLQR	17.71	0.0130993	12.83	19.04	-3.32	20.05	-3.32	20.23	1441.79	2	-0.00044	0.3	9647	0
P06756	YDPNVYSIK|2|	YDPNVYSIK	9.95667	8.08e-05	8.53	18.7	9.59	19.42	9.87	19.74	1097.54	2	-0.00039	0.4	8516	0
P06756	AGTQLLAGLR|2|	AGTQLLAGLR	2.22333	0.0121912	17.4	19.8	18.39	20.35	17.92	20.23	998.587	2	9e-05	0.1	9796	0
P06756	LTPITIFMEYR|2|	LTPITIFMEYR	20.2733	6.49e-05	0.77	17.98	-3.32	18.49	-3.32	18.48	1382.73	2	-0.00128	0.9	20049	0
P06756	FDLQIQSSNLFDK|2|	FDLQIQSSNLFDK	13.7933	0.0138673	10.69	18.45	7.94	19.19	-3.32	19.05	1553.77	2	-0.0008	0.5	16636	0
P06756	SSASFNVIEFPYK|2|	SSASFNVIEFPYK	22.1133	4.75e-06	-3.32	18.38	-3.32	19.18	-3.32	18.82	1487.73	2	-0.00077	0.5	15579	0
P06756	YNNQLATR|2|	YNNQLATR	13.49	0.0138915	-3.32	18	9.13	18.77	9.37	18.88	978.488	2	0.00041	0.4	2282	0
P06756	ALFLYSR|2|	ALFLYSR	8.55333	0.000104311	10.06	18.26	9.98	18.91	10.78	19.31	868.481	2	0.00045	0.5	10991	0
P06756	LEVSVDSDQKK|2|	LEVSVDSDQKK	13.4967	0.0107494	6.68	17.24	-3.32	17.84	9.05	17.82	1246.64	2	0.00065	0.5	3031	0
P06756	SHQWFGASVR|2|	SHQWFGASVR	17.1833	0.0130262	12.31	18.44	-3.32	19.22	-3.32	19.56	1173.57	2	-0.00014	0.1	6368	0
P06756	FGSAIAPLGDLDQDGFNDIAIAAPYGGEDK|2|	FGSAIAPLGDLDQDGFNDIAIAAPYGGEDK	17.9733	4.79e-06	-3.32	14.31	-3.32	14.67	-3.32	14.98	3036.44	2	-0.0011	0.4	23666	0
P06756	FGSAIAPLGDLDQDGFNDIAIAAPYGGEDK|3|	FGSAIAPLGDLDQDGFNDIAIAAPYGGEDK	15.5967	0.00763735	8.34	15.95	-3.32	16.58	-3.32	15.96	3036.44	3	-0.00156	0.5	24081	0
P06756	LEVSVDSDQKK|3|	LEVSVDSDQKK	8.69333	0.000402525	12.15	18.96	9.5	19.69	10.53	19.61	1246.64	3	0.00051	0.4	2972	0
P06756	FSVHQQSEMDTSVK|3|	FSVHQQSEMDTSVK	8.83333	0.000129562	10.17	18.6	10.73	19.9	10.99	19.89	1621.74	3	-0.00016	0.1	5578	0
P06756	VLLGGPGSFYWQGQLISDQVAEIVSK|3|	VLLGGPGSFYWQGQLISDQVAEIVSK	10.12	0.0347499	9.43	17.31	-3.32	17.2	9.85	11.81	2790.46	3	-0.00253	0.9	26838	0
P06756	TVEYAPCR|2|44.0262@C(7)	TVEYAPCR	6.33	0.000846568	13.48	18.8	12.03	19.67	13.87	19.9	981.459	2	0.00016	0.2	3691	0
P06756	FSVHQQSEMDTSVK|3|15.9949@M(9)	FSVHQQSEMDTSVK	7.88	0.000346891	10.95	17.36	8.82	17.97	9.9	17.98	1637.74	3	0.0003	0.2	3456	0
P06756	LNGFEVFAR|2|0.9840@N(2)	LNGFEVFAR	17.0033	0.0062128	8.58	17.66	-3.32	17.5	-3.32	17.79	1052.53	2	-8e-05	0.1	13745	0
P06756	GGLMQCEELIAYLR|2|44.0262@C(6)	GGLMQCEELIAYLR	2.6	0.0328476	16.68	17.34	14.25	17.97	13.41	16.83	1638.81	2	-0.00087	0.5	21363	0
P06756	GATDIDKNGYPDLIVGAFGVDR|3|	GATDIDKNGYPDLIVGAFGVDR	5.80333	0.00140646	12.46	16.67	10.47	16.97	10.29	16.99	2292.14	3	-0.00067	0.3	18745	0
P06756	EPVGTCFLQDGTK|2|44.0262@C(6)	EPVGTCFLQDGTK	7.98667	0.000150825	11.02	18.91	11.65	19.77	11.97	19.92	1437.68	2	-0.0006	0.4	10837	0
P06756	FSVHQQSEMDTSVK|2|	FSVHQQSEMDTSVK	10.34	0.0397165	12.98	15.86	-3.32	17.59	10.32	17.55	1621.74	2	0.00084	0.5	5608	0
P06756	LTPITIFMEYR|2|15.9949@M(8)	LTPITIFMEYR	16.16	0.00795377	-3.32	16.43	8.91	16.71	-3.32	17.61	1398.72	2	-0.0022	1.6	17179	0
P06756	TLGMVYIYDGK|2|	TLGMVYIYDGK	2.55667	0.00894345	14.64	17	14.97	17.72	15.41	17.97	1258.63	2	4e-05	0	13838	0
P06756	GVSSPDHVFLPIPNWEHK|3|14.0157@H(7)	GVSSPDHVFLPIPNWEHK	21.1533	4.75e-06	-3.32	17.24	-3.32	17.97	-3.32	18.29	2072.05	3	-8e-05	0	15482	0
P06756	GATDIDKNGYPDLIVGAFGVDR|3|0.9840@N(8)	GATDIDKNGYPDLIVGAFGVDR	20.6567	4.75e-06	-3.32	17.3	-3.32	17.63	-3.32	17.08	2293.12	3	-0.00188	0.8	18444	0
P06756	SQDIDADGQGFCQGGFSIDFTK|2|44.0262@C(12)	SQDIDADGQGFCQGGFSIDFTK	13.0867	0.0243954	-3.32	14.73	-3.32	13.81	12.12	16.2	2379.03	2	-0.00344	1.4	17570	0
P06756	NGYPDLIVGAFGVDR|2|	NGYPDLIVGAFGVDR	14.0467	0.0189986	11.64	15.11	-3.32	16.14	-3.32	15.89	1591.8	2	-0.00038	0.2	18700	0
P06756	ASGDFQTTK|2|	ASGDFQTTK	6.03333	0.000353598	9.9	15.37	9.25	15.27	9.55	16.16	953.445	2	0.00043	0.5	1278	0
P06756	QEREPVGTCFLQDGTK|2|-17.0265@Q(1);44.0262@C(9)	QEREPVGTCFLQDGTK	9.91333	0.0359941	-3.32	14.85	10.9	16.27	10.24	16.44	1833.86	2	6e-05	0	11892	0
P06756	VDLAVLAAVEIR|2|	VDLAVLAAVEIR	2.55667	0.0147255	12.55	16	13.08	16.22	14.38	15.46	1267.75	2	0.00025	0.2	18767	0
P06756	MFLLVGAPK|2|15.9949@M(1)	MFLLVGAPK	21.1333	4.75e-06	-3.32	17.35	-3.32	17.98	-3.32	18.11	990.557	2	-0.00023	0.2	10938	0
P06756	FSVHQQSEMDTSVK|2|15.9949@M(9)	FSVHQQSEMDTSVK	17.4133	7.1e-06	-3.32	13.18	-3.32	14.53	-3.32	14.57	1637.74	2	-0.00045	0.3	3328	0
P06756	DYAKDDPLEFK|2|	DYAKDDPLEFK	2.63333	0.00862914	16.56	18.37	16.46	19.13	15.59	19.01	1339.63	2	-0.001	0.7	9872	0
P06756	GVSSPDHLFLPIPNWEHK|3|	GVSSPDHLFLPIPNWEHK	21.1533	4.75e-06	-3.32	17.24	-3.32	17.97	-3.32	18.29	2072.05	3	-0.00226	1.1	14431	0
P06756	SLLWTETFMNK|2|15.9949@M(9)	SLLWTETFMNK	5.64	0.000560695	10.24	15.87	10.39	16.7	11.26	16.24	1384.67	2	-3e-05	0	15490	0
P06756	QEREPVGTCFLQDGTK|2|44.0262@C(9)	QEREPVGTCFLQDGTK	2.33333	0.277102	10.78	-3.32	-3.32	12.96	9.43	14.25	1850.88	2	-0.00115	0.6	8186	0
P06756	NNGPSSFSK|2|	NNGPSSFSK	8.80667	0.0183348	10.21	14.34	0.49	15.15	8.53	16.16	936.43	2	0.00113	1.2	1554	0
P06756	VRPPQEEQER|3|	VRPPQEEQER	8.24333	0.000209929	10.2	17	8.67	17.55	8.82	17.87	1266.63	3	-0.00103	0.8	1185	0
P06756	CQPIEFDATGNRDYAK|2|44.0262@C(1)	CQPIEFDATGNRDYAK	6.12	0.0835028	9.93	10.33	8.86	9.82	-3.32	13.68	1870.85	2	-0.00274	1.5	8092	0
P06756	QAHILLDCGEDNVCKPK|2|-17.0265@Q(1);44.0262@C(8);44.0262@C(14)	QAHILLDCGEDNVCKPK	-0.173333	0.309203	15.21	13.67	13.97	15.6	15.08	14.47	1952.93	2	-0.00206	1.1	10012	0
P06756	LNGFEVFAR|2|	LNGFEVFAR	3.23667	0.00912327	13.81	16.5	14.3	17.76	14.89	18.45	1051.55	2	-0.0002	0.2	13394	0
P06756	QAHILLDCGEDNVCKPK|4|44.0262@C(8);44.0262@C(14)	QAHILLDCGEDNVCKPK	13.2967	0.0185486	10.72	18.47	10.57	20.02	-3.32	19.37	1969.96	4	-0.00063	0.3	6917	0
P06756	EQLQPHENGEGNSET|2|0.9840@N(12)	EQLQPHENGEGNSET	11.7933	0.0205068	-3.32	16.69	9.09	17.36	10.12	17.22	1668.69	2	0.00024	0.1	3420	0.00029
P06756	VLLGGPGSFYWQGQLISDQVAEIVSK|2|0.9840@Q(14)	VLLGGPGSFYWQGQLISDQVAEIVSK	-3.97667	0.134889	8.61	-3.32	-3.32	-3.32	-3.32	-3.32	2791.44	2	-0.02128	7.6	26801	0.00029
P06756	VLLGGPGSFYWQGQLISDQVAEIVSK|2|0.9840@Q(12)	VLLGGPGSFYWQGQLISDQVAEIVSK	-3.97667	0.134889	8.61	-3.32	-3.32	-3.32	-3.32	-3.32	2791.44	2	-0.02128	7.6	26801	0.00029
P06756	VLLGGPGSFYWQGQLISDQVAEIVSK|2|	VLLGGPGSFYWQGQLISDQVAEIVSK	16.53	0.000627066	-3.32	15.14	-3.32	15.33	-3.32	9.16	2790.46	2	-0.00708	2.5	26417	0.00029
P06756	VSCFNVR|2|44.0262@C(3)	VSCFNVR	13.3267	0.0186343	11.29	18.86	-3.32	19.44	10.14	19.79	867.427	2	-0.00033	0.4	5254	0.00035
P06756	GVSSPDHVFLPIPNWEHK|3|14.0157@D(6)	GVSSPDHVFLPIPNWEHK	21.1533	4.75e-06	-3.32	17.24	-3.32	17.97	-3.32	18.29	2072.05	3	-8e-05	0	15482	0.00051
P06756	GVSSPDHVFLPIPNWEHK|3|14.0157@S(4)	GVSSPDHVFLPIPNWEHK	21.1533	4.75e-06	-3.32	17.24	-3.32	17.97	-3.32	18.29	2072.05	3	-0.00221	1.1	14431	0.00111
P06756	GVSTPDHVFLPIPNWEHK|3|	GVSTPDHVFLPIPNWEHK	21.16	4.75e-06	-3.32	17.26	-3.32	17.97	-3.32	18.29	2072.05	3	-0.00013	0.1	15482	0.00122
P06756	QVVCDLGNPMK|2|-17.0265@Q(1);44.0262@C(4)	QVVCDLGNPMK	3.08333	0.00770873	13.14	15.65	14	16.89	13.26	17.11	1229.58	2	-0.00035	0.3	14107	0.0015
P06756	VRPPQEEQEREQLQPHENGEGNSET|3|0.9840@N(18)	VRPPQEEQEREQLQPHENGEGNSET	14.2967	0.0129299	-3.32	14.28	9.52	15.18	-3.32	16.31	2917.31	3	-0.0016	0.5	5052	0.0017
P06756	VRPPQEEQEREQLQPHENGEGNSET|3|0.9840@N(22)	VRPPQEEQEREQLQPHENGEGNSET	14.3067	0.0128515	-3.32	14.3	9.5	15.2	-3.32	16.28	2917.31	3	-0.0016	0.5	5052	0.0017
P06756	DDPLEFK|2|	DDPLEFK	6.55333	0.000269642	10.68	16.82	10.55	17.46	11.21	17.82	862.407	2	0.00037	0.4	9513	0.00177
P06756	VLLGGEGSFYWQGQLISDQVAEIVSK|3|	VLLGGEGSFYWQGQLISDQVAEIVSK	8.14	0.0467144	8.56	13.65	-3.32	15.2	9.3	10.11	2822.45	3	-0.00208	0.7	26110	0.00205
P06756	LSCAFK|2|44.0262@C(3)	LSCAFK	6.49333	0.00047583	11.9	17.76	12.61	18.91	11.98	19.3	711.362	2	0.00165	2.3	4348	0.00279
P06756	EQLQPHENGEGNSET|2|	EQLQPHENGEGNSET	6.16	0.00133182	9.95	14.39	9.63	15.83	8.11	15.95	1667.7	2	-0.00041	0.2	2690	0.00357
P06756	CDWSSTR|2|44.0262@C(1)	CDWSSTR	13.29	0.0103947	7.47	16.73	7.92	17.82	-3.32	17.39	897.365	2	0.00339	3.8	3630	0.03107
P06756	VRPPQEEQEREQLQPHENGEGNSET|4|0.9840@N(18)	VRPPQEEQEREQLQPHENGEGNSET	13.3267	0.0146652	-3.32	17.89	8.94	18.53	9.75	18.93	2917.31	4	-0.0018	0.6	4951	0.04479
P06756	VRPPQEEQEREQLQPHENGEGNSET|4|	VRPPQEEQEREQLQPHENGEGNSET	11.64	0.0207899	-3.32	15.45	8.63	17.18	10.05	17.65	2916.32	4	-0.00205	0.7	4642	0.05428
P06756	VLLGGPGSFYWQGQLISDQVAEIVSK|3|31.9898@W(11)	VLLGGPGSFYWQGQLISDQVAEIVSK	8.14	0.0467144	8.56	13.65	-3.32	15.2	9.3	10.11	2822.45	3	-0.00211	0.7	26110	0.06392
P06756	PLFMDRGSDGKLQEVGQVSVSLQR|3|15.9949@M(4)	PLFMDRGSDGKLQEVGQVSVSLQR	3.77667	0.214491	10.72	11.26	-3.32	-3.32	-3.32	7.47	2661.35	3	0.02157	8.1	23532	0.08506
P06756	VRPPQEEQEREQLQPHENGEGNSET|4|0.9840@N(22)	VRPPQEEQEREQLQPHENGEGNSET	13.3267	0.0146652	-3.32	17.89	8.94	18.53	9.75	18.93	2917.31	4	-0.0018	0.6	4951	0.09491
O75054	TALLSVGPDAVFGPEGSPWEGR|2|	TALLSVGPDAVFGPEGSPWEGR	12.5733	0.0248631	11.96	18.63	-3.32	20.24	11.43	18.92	2241.11	2	-0.0017	0.8	21564	0
O75054	AAFQLDCSIVSR|2|44.0262@C(7)	AAFQLDCSIVSR	7.89	0.00203883	12.2	17.13	8.54	19.23	9.94	17.99	1352.68	2	0.00038	0.3	13979	0
O75054	TTHNSAFEYGTYAEEEGLR|3|	TTHNSAFEYGTYAEEEGLR	22.57	6.02e-06	-3.32	18.28	-3.32	20.59	-3.32	18.88	2173.96	3	-0.00102	0.5	11148	0
O75054	EVQIVSTMDSSFPYAIYTQR|2|	EVQIVSTMDSSFPYAIYTQR	19.9867	1.08e-05	-3.32	15.44	-3.32	18.05	-3.32	16.51	2334.12	2	-0.00162	0.7	20757	0
O75054	EPHLNYSPTCLEPPVLSIHPGAID|3|44.0262@C(10)	EPHLNYSPTCLEPPVLSIHPGAID	17.43	0.00823327	9.94	17.44	-3.32	19.83	-3.32	18.32	2642.3	3	-6e-05	0	19033	0
O75054	TSNLLEIR|2|	TSNLLEIR	13.08	0.0225454	12.96	18.59	-3.32	20.62	9.67	19.34	944.529	2	4e-05	0	9354	0
O75054	FSVIWQLVDR|2|	FSVIWQLVDR	17.21	0.0105032	11.03	17.93	-3.32	19.82	-3.32	18.27	1261.68	2	0.00046	0.4	20081	0
O75054	LSQAQGNLSVLETR|2|	LSQAQGNLSVLETR	22.5033	6.1e-06	-3.32	18.08	-3.32	20.46	-3.32	19.01	1514.81	2	-0.00071	0.5	10141	0
O75054	ESDSVFVLK|2|	ESDSVFVLK	13.5433	0.016584	11.6	17.63	-3.32	20.24	7.62	18.66	1022.53	2	0.0006	0.6	10713	0
O75054	LTEEESAPIGIR|2|	LTEEESAPIGIR	19.3933	0.0045906	-3.32	19.02	8.91	21.37	-3.32	20.06	1313.68	2	-0.00036	0.3	8616	0
O75054	SEGAVVNVQPTDKEFTVR|2|	SEGAVVNVQPTDKEFTVR	20.3133	1.7e-05	-3.32	15.47	-3.32	18.65	-3.32	16.86	1975	2	-0.00117	0.6	9697	0
O75054	MNLVVIPDSLQTTAMPQTLHR|3|	MNLVVIPDSLQTTAMPQTLHR	5.95333	0.00148462	13.28	18.98	11.54	19.27	13.79	18.22	2364.23	3	-0.00014	0.1	17927	0
O75054	TVTGEFIDKESK|3|	TVTGEFIDKESK	4.30667	0.00569359	14.61	17.74	13.94	20.23	15.11	18.61	1352.68	3	0.00055	0.4	5485	0
O75054	LHLESPSPGVYR|3|	LHLESPSPGVYR	5.02333	0.0034505	13.45	18.24	14.15	20.42	15.23	19.24	1353.7	3	-0.00015	0.1	7759	0
O75054	SSPGLEEQEEEREEEEEEDDDDDDDPTER|3|	SSPGLEEQEEEREEEEEEDDDDDDDPTER	19.9533	7.35e-06	-3.32	15.49	-3.32	17.66	-3.32	16.75	3451.29	3	-0.00256	0.7	8543	0
O75054	SSPGLEEQEEER|2|	SSPGLEEQEEER	18.09	0.00302275	6.69	17.05	-3.32	19.53	-3.32	17.74	1388.61	2	-1e-05	0	3699	0
O75054	NIPIIVLPLK|2|	NIPIIVLPLK	16.71	0.00762986	-3.32	16.8	9.01	18.96	-3.32	16.74	1118.74	2	0.00035	0.3	18787	0
O75054	QVTVQEGPLYR|2|	QVTVQEGPLYR	10.5667	0.00042347	7.77	18.36	8.74	20.79	10.54	19.6	1288.68	2	0.00086	0.7	8094	0
O75054	HVSGGLFSLTVQR|3|	HVSGGLFSLTVQR	21.0033	6.02e-06	-3.32	16.74	-3.32	18.78	-3.32	17.53	1399.76	3	-2e-05	0	11142	0
O75054	ASTPISITALEMGFAVTAISR|2|	ASTPISITALEMGFAVTAISR	12.86	0.0410473	-3.32	14.99	-3.32	16.95	-3.32	-3.32	2135.13	2	-0.00042	0.2	25934	0
O75054	VGEKPVEVISLSR|3|	VGEKPVEVISLSR	4.04333	0.00752387	14.47	18.02	14.46	20.29	15.96	18.71	1411.8	3	0.00049	0.3	8615	0
O75054	CILEAQNVPDR|2|44.0262@C(1)	CILEAQNVPDR	18.3967	0.00465059	-3.32	17.8	-3.32	20.24	8.29	18.8	1300.64	2	-0.0006	0.5	8567	0
O75054	TALLSVGPDAVFGPEGSPWEGR|3|	TALLSVGPDAVFGPEGSPWEGR	4.47	0.00262637	13.04	16.3	12.77	18.22	12.37	17.07	2241.11	3	-0.00059	0.3	21587	0
O75054	SEGAVVNVQPTDKEFTVR|3|	SEGAVVNVQPTDKEFTVR	6.15667	0.00125574	13.61	18.46	12.83	20.81	13.64	19.28	1975	3	-0.00094	0.5	9690	0
O75054	DAGEYECHTPSTDKQYFGSYSAK|3|44.0262@C(7)	DAGEYECHTPSTDKQYFGSYSAK	18.81	2.81e-05	-3.32	13.88	-3.32	17.25	-3.32	15.34	2627.11	3	-0.00196	0.7	8912	0
O75054	EVQIVSTMDSSFPYAIYTQR|3|	EVQIVSTMDSSFPYAIYTQR	4.09333	0.00582327	12.6	15.53	12.41	18.05	13.05	16.76	2334.12	3	-0.00067	0.3	20701	0
O75054	EEEEEEDDDDDDDPTER|2|	EEEEEEDDDDDDDPTER	18.7567	1.75e-05	-3.32	14.32	-3.32	17.06	-3.32	14.93	2080.7	2	-0.00062	0.3	3797	0
O75054	KEDEGQYECHVTEWVR|3|44.0262@C(9)	KEDEGQYECHVTEWVR	17.3833	0.00806077	9.79	17.35	-3.32	19.81	-3.32	18.14	2050.91	3	-0.00018	0.1	9187	0
O75054	YQCVAELWR|2|44.0262@C(3)	YQCVAELWR	13.85	0.0110022	7.5	17.2	8.97	19.46	-3.32	18.04	1210.58	2	-3e-05	0	13434	0
O75054	DAGEYECHTPSTDK|2|44.0262@C(7)	DAGEYECHTPSTDK	7.68333	0.00367804	10.66	14.69	7.02	17.76	7.57	15.85	1595.64	2	0.00015	0.1	3314	0
O75054	SEGAVVNVQPTDK|2|	SEGAVVNVQPTDK	11.6333	0.0222768	-3.32	15.38	7.79	18.36	11	16.63	1342.67	2	0.00049	0.4	5028	0
O75054	DATFHYGEQAAK|2|	DATFHYGEQAAK	8.4	0.000921425	9.44	16.92	10.62	19.56	8.5	17.28	1336.6	2	0.00078	0.6	4584	0
O75054	FQPVGTVEFHDLVTFTR|2|	FQPVGTVEFHDLVTFTR	18.8867	1.23e-05	-3.32	14.25	-3.32	16.77	-3.32	15.68	1992.01	2	-0.00114	0.6	17198	0
O75054	ASTPISITALEMGFAVTAISR|2|15.9949@M(12)	ASTPISITALEMGFAVTAISR	14.3167	0.0101859	-3.32	13.7	8.31	16.24	-3.32	14.68	2151.12	2	0.00081	0.4	23324	0
O75054	TTHNSAFEYGTYAEEEGLR|2|	TTHNSAFEYGTYAEEEGLR	14.7533	0.0110818	8.92	13.72	-3.32	17.2	-3.32	15.62	2173.96	2	-0.001	0.5	11102	0
O75054	SNIMWLDR|2|15.9949@M(4)	SNIMWLDR	6.25	0.00620523	8.95	16.13	10.9	18.43	13.04	17.08	1049.5	2	0.00044	0.4	9692	0
O75054	DGTVQPGSSYWER|2|	DGTVQPGSSYWER	14.47	0.0111539	9.29	18.16	8.47	20.57	-3.32	19.12	1480.66	2	-0.00069	0.5	9666	0
O75054	DATFHYGEQAAK|3|	DATFHYGEQAAK	9.30667	0.00331592	8.32	16.45	11.09	19.69	6.11	17.3	1336.6	3	4e-05	0	4555	0
O75054	DFMLHSSSEYAQR|2|	DFMLHSSSEYAQR	12.5333	0.0170739	8.69	15.96	-3.32	18.92	9.48	17.57	1569.69	2	0.00055	0.4	8639	0
O75054	FQPVGTVEFHDLVTFTR|3|	FQPVGTVEFHDLVTFTR	13.3367	0.0175557	-3.32	18.34	9.46	20.14	10.93	18.6	1992.01	3	0.0004	0.2	18360	0
O75054	ASTPISITALEMGFAVTAISR|3|15.9949@M(12)	ASTPISITALEMGFAVTAISR	9.51333	0.0250003	-3.32	12.75	7.89	15.54	7.36	12.18	2151.12	3	6e-05	0	23329	0
O75054	LHLESPSPGVYR|2|	LHLESPSPGVYR	16.58	0.0122466	-3.32	16.8	-3.32	19.4	11.26	18.16	1353.7	2	-0.00034	0.3	7760	0
O75054	SQTSQNSHFAVLWYVHKPSDADGK|3|	SQTSQNSHFAVLWYVHKPSDADGK	7.65667	0.0541068	10.17	10.04	7.67	15.21	-3.32	12.24	2701.29	3	-0.00097	0.4	10129	0
O75054	ASDTEAGKYQCVAELWR|3|44.0262@C(11)	ASDTEAGKYQCVAELWR	2.61	0.019706	13.55	15.57	14.67	17.93	14.14	16.69	1969.92	3	-0.00084	0.4	13180	0
O75054	SSFGGVQMEQVQPNSFSLGIFNSR|2|15.9949@M(8)	SSFGGVQMEQVQPNSFSLGIFNSR	17.73	3.72e-05	-3.32	12.61	-3.32	14.61	-3.32	16.01	2631.24	2	-0.00493	1.9	18578	0
O75054	SSFGGVQMEQVQPNSFSLGIFNSR|3|0.9840@N(22)	SSFGGVQMEQVQPNSFSLGIFNSR	2.88	0.064238	9.73	12.63	10.14	15.64	9.45	9.69	2616.23	3	-0.00171	0.7	22581	0
O75054	SNIMWLDR|2|	SNIMWLDR	2.84	0.0114968	15.36	17.15	15.22	19.2	15.24	17.99	1033.5	2	0	0	12663	0
O75054	MNLVVIPDSLQTTAMPQTLHR|3|15.9949@M(1)	MNLVVIPDSLQTTAMPQTLHR	7.47667	0.00117959	9.42	15.62	9.54	18.8	10.3	17.27	2380.22	3	0.00067	0.3	15074	0
O75054	SSFGGVQMEQVQPNSFSLGIFNSR|3|15.9949@M(8)	SSFGGVQMEQVQPNSFSLGIFNSR	14.8533	0.0129044	-3.32	13.66	9.72	17.12	-3.32	16.86	2631.24	3	-0.00266	1	18583	0
O75054	LSPVLYR|2|	LSPVLYR	13.94	0.0151703	10.64	18.33	9.28	20.67	-3.32	19.42	846.496	2	0.00022	0.3	7570	0.00029
O75054	QVTVQEGPLYR|2|-17.0265@Q(1)	QVTVQEGPLYR	5.78667	0.00126294	12.01	16.71	11.31	18.73	12.42	17.66	1271.65	2	-0.00019	0.1	13352	0.00029
O75054	EVQIVSTMDSSFPYAIYTQR|2|15.9949@M(8)	EVQIVSTMDSSFPYAIYTQR	12.9467	0.0243509	-3.32	13.73	-3.32	15.84	11.97	14.6	2350.12	2	-0.00211	0.9	18102	0.00029
O75054	SSFGGVQMEQVQPNSFSLGIFNSR|2|	SSFGGVQMEQVQPNSFSLGIFNSR	3.38333	0.0775868	12.84	14.32	8.04	16.72	10.45	10.44	2615.24	2	-0.00297	1.1	21900	0.00029
O75054	RSEGAVVNVQPTDKEFTVR|3|	RSEGAVVNVQPTDKEFTVR	11.1933	0.0223923	-3.32	14.76	9.71	17.63	8.67	16.25	2131.1	3	-0.00012	0.1	7918	0.00033
O75054	VWKPNHPER|3|	VWKPNHPER	7.06667	0.000433743	10.38	16.18	8.44	16.34	9.01	16.51	1161.6	3	0.00038	0.3	1239	0.00033
O75054	RSSPGVEEQEEEREEEEEEDDDDDDDPTER|3|0.9840@Q(9)	RSSPGVEEQEEEREEEEEEDDDDDDDPTER	12.3267	0.016975	-3.32	16.12	9.74	18.19	8.08	17.17	3594.36	3	0.00805	2.2	8572	0.00035
O75054	VEQDPLELTCEVASETIQHSHLSVAWLR|4|44.0262@C(10);0.9840@Q(18)	VEQDPLELTCEVASETIQHSHLSVAWLR	6.63	0.147039	10.28	12.61	-3.32	14.24	-3.32	-3.32	3234.59	4	-0.01826	5.6	24978	0.00055
O75054	SFSLGIFNSR|2|	SFSLGIFNSR	3.98333	0.02836	9.92	10.72	8.08	15.74	8.62	12.11	1126.58	2	0.00069	0.6	16407	0.00113
O75054	NGVPLLWIK|2|0.9840@N(1)	NGVPLLWIK	4.23	0.00320002	13.36	17.05	14.01	18.8	13.19	17.4	1039.61	2	0.00013	0.1	21469	0.00113
O75054	NSDGKNGVPLLWIK|3|0.9840@N(6)	NSDGKNGVPLLWIK	0.136667	0.309347	15.91	15.95	16.73	16.96	16.69	16.83	1540.82	3	0.00068	0.4	14877	0.00128
O75054	NSDGKNGVPLLWIK|3|0.9840@N(1)	NSDGKNGVPLLWIK	0.136667	0.309347	15.91	15.95	16.73	16.96	16.69	16.83	1540.82	3	0.00068	0.4	14877	0.00166
O75054	RSSPGVEEQEEEREEEEEEDDDDDDDPTER|3|	RSSPGVEEQEEEREEEEEEDDDDDDDPTER	-4.21667	0.134873	-3.32	-3.32	9.33	-3.32	-3.32	-3.32	3593.38	3	0.02279	6.3	8645	0.00228
O75054	QEDSGKYTCR|2|145.0197@K(6);44.0262@C(9)	QEDSGKYTCR	15.4933	5.15e-05	-3.32	12.04	-3.32	10.66	-3.32	13.82	1374.55	2	0.00034	0.2	3745	0.00407
O75054	FSCSVR|2|44.0262@C(3)	FSCSVR	8.75667	0.00128258	8.09	16.64	8.13	19.07	11.06	17.84	741.348	2	0.0002	0.3	3377	0.03719
P54289	GYYYEIPSIGAIR|2|	GYYYEIPSIGAIR	9.01333	0.00325586	11.9	19.57	7.07	18.83	12.1	19.71	1500.76	2	-0.00106	0.7	16376	0
P54289	YSETLKPDNFEESGYTFIAPR|3|	YSETLKPDNFEESGYTFIAPR	6.46	0.000508258	13.58	19.86	12.36	18.8	13.33	19.99	2463.16	3	-0.00261	1.1	14524	0
P54289	NREEDPSLLWQVFGSATGLAR|3|	NREEDPSLLWQVFGSATGLAR	4.89	0.0179882	15.62	19.04	10.42	18.25	14.19	17.61	2345.18	3	-0.00173	0.7	23413	0
P54289	TPNNPSCNADLINR|2|44.0262@C(7)	TPNNPSCNADLINR	10.06	7.96e-05	10.2	19.07	8.7	19.19	9.08	19.9	1571.74	2	-0.0007	0.4	6711	0
P54289	VEMEDDDFTASLSK|2|15.9949@M(3)	VEMEDDDFTASLSK	13.7233	0.0112336	8.9	18.28	7.9	17.73	-3.32	18.64	1601.68	2	-0.00102	0.6	9909	0
P54289	YYPASPWVDNSR|2|	YYPASPWVDNSR	14.2733	0.0148211	11.64	19.87	-3.32	19.39	8.52	20.4	1453.66	2	-0.00099	0.7	10679	0
P54289	IIMLFTDGGEER|2|15.9949@M(3)	IIMLFTDGGEER	9.61667	0.000605446	9.86	18.56	9.7	17.71	6.75	18.89	1395.67	2	0.00038	0.3	12762	0
P54289	EAGENWQENPETYEDSFYKR|3|	EAGENWQENPETYEDSFYKR	14.5733	0.0101132	-3.32	19.37	9.26	18.71	7.99	19.57	2491.06	3	-0.00234	0.9	12260	0
P54289	YQDLYTVEPNNAR|2|0.9840@N(10)	YQDLYTVEPNNAR	2.47667	0.0103773	15.56	17.86	14.54	17.24	15.48	17.91	1582.73	2	-0.00102	0.6	9205	0
P54289	LLIQAEQTSDGPNPCDMVK|2|44.0262@C(15)	LLIQAEQTSDGPNPCDMVK	18.31	0.00752387	-3.32	19.5	-3.32	18.99	10.32	20.12	2102	2	-0.00163	0.8	13026	0
P54289	SYDYQSVCEPGAAPK|2|44.0262@C(8)	SYDYQSVCEPGAAPK	14.4867	0.0115616	9.27	19.43	9.22	19.23	-3.32	19.97	1657.73	2	-0.00084	0.5	8198	0
P54289	KTPNNPSCNADLINR|3|44.0262@C(8)	KTPNNPSCNADLINR	2.36333	0.0105352	18.15	19.81	17.13	20.02	17.82	20.36	1699.83	3	-0.00021	0.1	4712	0
P54289	VLLDAGFTNELVQNYWSK|2|	VLLDAGFTNELVQNYWSK	12.26	0.0242513	11.53	19.19	-3.32	18.3	10.85	18.35	2096.06	2	-0.00249	1.2	22992	0
P54289	FFGEIDPSLMR|2|	FFGEIDPSLMR	13.0133	0.0181871	-3.32	18.56	9.7	18.34	10.72	19.24	1310.63	2	-0.00102	0.8	16394	0
P54289	IIMLFTDGGEER|2|	IIMLFTDGGEER	8.69333	0.000282332	9.41	19.03	11.65	18.89	10.55	19.77	1379.68	2	-0.00011	0.1	14198	0
P54289	LLIQAEQTSDGPNPCDMVK|2|44.0262@C(15);15.9949@M(17)	LLIQAEQTSDGPNPCDMVK	16.41	0.0130262	11.6	18.33	-3.32	17.51	-3.32	18.35	2118	2	-0.00219	1	10742	0
P54289	KTPNNPSCNADLINR|2|44.0262@C(8)	KTPNNPSCNADLINR	15.3467	0.010276	-3.32	16.03	-3.32	16.2	9.42	16.59	1699.83	2	-1e-05	0	4895	0
P54289	VFTFSVGQHNYDR|3|	VFTFSVGQHNYDR	8.37	6.73e-05	11.67	19.63	11.28	19.51	11.17	20.09	1568.74	3	0.00023	0.1	9342	0
P54289	AVEIYIQGK|2|	AVEIYIQGK	18.8267	0.00450569	8.59	19.4	-3.32	18.9	-3.32	20.13	1019.57	2	0.00044	0.4	7405	0
P54289	YQDLYTVEPNNAR|2|	YQDLYTVEPNNAR	9.17667	0.000113275	10.72	19.92	10.21	19.69	11.69	20.54	1581.74	2	-0.00045	0.3	8470	0
P54289	VFTFSVGQHNYDR|2|	VFTFSVGQHNYDR	12.59	0.017686	9.77	17.49	9.43	17.79	-3.32	18.37	1568.74	2	-0.00036	0.2	9403	0
P54289	MQEDLVTLAK|2|	MQEDLVTLAK	13.4933	0.0180442	11.7	19.12	-3.32	19.2	9.42	19.96	1146.6	2	0.00099	0.9	10227	0
P54289	EAGENWQENPETYEDSFYK|2|	EAGENWQENPETYEDSFYK	13.1067	0.0117834	8.39	17.56	-3.32	16.87	7.75	17.71	2334.96	2	-0.00374	1.6	14071	0
P54289	FVVTDGGITR|2|	FVVTDGGITR	7.66667	0.000513708	14.24	20.38	12.06	20.21	12.41	21.12	1063.57	2	8e-05	0.1	8588	0
P54289	GPIQWMACENK|2|44.0262@C(8)	GPIQWMACENK	5.85	0.00287729	13.73	18.43	13.47	18.36	10.8	18.76	1319.6	2	-3e-05	0	11609	0
P54289	LMNTNLIFIMVESK|2|	LMNTNLIFIMVESK	4	0.00244944	12.45	17.4	13.09	16.6	12.51	16.05	1651.87	2	0.00031	0.2	22671	0
P54289	EPFPSAVTIK|2|	EPFPSAVTIK	15.2833	0.00991794	10.1	20.13	-3.32	19.94	8.05	20.61	1087.59	2	9e-05	0.1	10099	0
P54289	KIDLYDVR|2|	KIDLYDVR	9.18	0.000133519	11.09	19.61	9.37	19.62	10.15	18.92	1020.56	2	5e-05	0	7276	0
P54289	SGPGAYESGIMVSK|2|15.9949@M(11)	SGPGAYESGIMVSK	21.3267	4.75e-06	-3.32	18.04	-3.32	17.5	-3.32	18.48	1397.65	2	-0.00017	0.1	6728	0
P54289	QSCITEQTQYFFDNDSK|2|44.0262@C(3)	QSCITEQTQYFFDNDSK	11.1133	0.0289709	9.24	17.36	-3.32	16.17	12	17.73	2096.9	2	-0.00256	1.2	13859	0
P54289	TSIRDPCAGPVCDCK|3|44.0262@C(7);44.0262@C(12);44.0262@C(14)	TSIRDPCAGPVCDCK	9.16	9.35e-05	9.91	18.17	8.49	18.5	9.5	18.71	1695.76	3	-0.00046	0.3	5657	0
P54289	YQDLYTVEPNNAR|2|0.9840@N(11)	YQDLYTVEPNNAR	2.53667	0.00989806	15.54	17.94	14.55	17.28	15.52	18	1582.73	2	-0.0004	0.3	9322	0
P54289	GTCPCDTR|2|44.0262@C(3);44.0262@C(5)	GTCPCDTR	2.23667	0.0293913	14.38	15.88	12.17	15.23	14.2	16.35	939.379	2	0.00025	0.3	1261	0
P54289	RPWYIQGAASPK|2|	RPWYIQGAASPK	20.23	5.05e-06	-3.32	16.91	-3.32	16.18	-3.32	17.64	1372.73	2	-0.00091	0.7	6831	0
P54289	TASGVNQLVDIYEK|2|	TASGVNQLVDIYEK	15.44	0.00798323	7.97	19.78	8.76	19.53	-3.32	20.42	1535.78	2	-0.00117	0.8	12890	0
P54289	EDFASNEVVYYNAK|2|	EDFASNEVVYYNAK	17.1967	0.00749192	9.48	18.02	-3.32	17.88	-3.32	18.53	1647.74	2	-0.00065	0.4	10664	0
P54289	IKPVFIEDANFGR|2|	IKPVFIEDANFGR	17.7167	0.00707381	9.58	18.63	-3.32	18.08	-3.32	19.38	1504.8	2	-0.00115	0.8	11313	0
P54289	VLLDAGFTNELVQNYWSK|2|0.9840@N(9)	VLLDAGFTNELVQNYWSK	-2.99667	0.226479	12.31	13.87	9.28	-3.32	10.25	12.3	2097.04	2	-0.00012	0.1	20433	0
P54289	LMNTNLIFIMVESK|2|15.9949@M(2)	LMNTNLIFIMVESK	-0.226667	0.329857	21.75	21.73	17.86	21.98	22.03	17.25	1667.86	2	6e-05	0	19511	0
P54289	AQEIFNK|2|	AQEIFNK	6.67667	0.00138265	13.51	18.46	11.22	18.09	11.02	19.23	848.439	2	-0.00011	0.1	3266	0
P54289	VLLDAGFTNELVQNYWSK|3|	VLLDAGFTNELVQNYWSK	3.72667	0.00206624	12.69	16.81	13.63	16.77	12.86	16.78	2096.06	3	-0.00087	0.4	23421	0
P54289	IDLYDVR|2|	IDLYDVR	7.99667	0.000447766	12.2	18.87	9.78	18.51	10.61	19.2	892.465	2	0.00021	0.2	9661	0
P54289	TSIRDPCAGPVCDCK|2|44.0262@C(7);44.0262@C(12);44.0262@C(14)	TSIRDPCAGPVCDCK	13.7967	0.0120989	-3.32	14.09	-3.32	14.42	8.83	15.07	1695.76	2	-4e-05	0	5635	0
P54289	YSETLKPDNFEESGYTFIAPR|2|	YSETLKPDNFEESGYTFIAPR	16.65	4.92e-05	-3.32	13.62	-3.32	11.48	-3.32	14.89	2463.16	2	-0.00445	1.8	14526	0
P54289	NSDVMDCVILDDGGFLLMANHDDYTNQIGR|3|15.9949@M(5);44.0262@C(7);15.9949@M(18)	NSDVMDCVILDDGGFLLMANHDDYTNQIGR	17.6233	9.64e-06	-3.32	14.93	-3.32	13.15	-3.32	14.83	3416.5	3	-0.00306	0.9	19392	0
P54289	AKLEETITQAR|2|	AKLEETITQAR	23.07	4.75e-06	-3.32	19.58	-3.32	19.39	-3.32	20.28	1258.69	2	2e-05	0	4403	0
P54289	INTQEYLDVLGRPMVLAGDK|2|15.9949@M(14)	INTQEYLDVLGRPMVLAGDK	10.5333	0.0410464	-3.32	11.98	-3.32	-3.32	-3.32	12.98	2247.16	2	-0.00385	1.7	15526	0
P54289	FFGEIDPSLMR|2|15.9949@M(10)	FFGEIDPSLMR	5.26	0.00572312	11.93	19.04	13.32	18.25	15.45	19.19	1326.63	2	-0.00023	0.2	14148	0
P54289	NREEDESLLWQVFGSATGLAR|3|	NREEDESLLWQVFGSATGLAR	4.36667	0.00207074	11.13	15.03	10.61	14.62	10.98	16.17	2377.17	3	-0.0017	0.7	19740	0
P54289	QLVEIAAR|2|	QLVEIAAR	6.89	0.000683129	12.43	19.23	11.29	18.76	13.42	19.82	898.524	2	0.00022	0.2	6732	0
P54289	QSCITEQTQYFFDNDSK|2|44.0262@C(3);0.9840@Q(7)	QSCITEQTQYFFDNDSK	0	0.351519	-3.32	-3.32	-3.32	-3.32	-3.32	-3.32	2097.88	2	-0.01877	8.9	14814	0
P54289	SQEPVTLDFLDAELENDIK|2|	SQEPVTLDFLDAELENDIK	11.1467	0.0239343	8.92	17.15	-3.32	15.8	10.45	16.54	2175.06	2	0.0001	0	23274	0
P54289	LMNTNLIFIMVESK|2|15.9949@M(2);15.9949@M(10)	LMNTNLIFIMVESK	3.77667	0.0154942	11.36	14.44	10.16	12.65	10.48	16.24	1683.86	2	-0.00083	0.5	15308	0
P54289	LLIQAEQTSDGPNPCDMVK|3|44.0262@C(15);15.9949@M(17)	LLIQAEQTSDGPNPCDMVK	4.61333	0.000769339	12.08	16.99	12.01	16.72	12.69	16.91	2118	3	-9e-05	0	10270	0
P54289	SGPGAYESGIMVSK|2|	SGPGAYESGIMVSK	13.2167	0.0190464	10.78	18.97	-3.32	18.95	10.74	19.93	1381.65	2	-0.00143	1	8065	0
P54289	FTLCPNGYYFAIDPNGYVLLHPNLQPK|3|44.0262@C(4);0.9840@N(6);0.9840@N(15)	FTLCPNGYYFAIDPNGYVLLHPNLQPK	2.04	0.143863	11.39	15.93	9.64	13.15	10.84	8.91	3139.54	3	-0.00504	1.6	23782	0
P54289	QSCITEQTQYFFDNDSK|2|-17.0265@Q(1);44.0262@C(3)	QSCITEQTQYFFDNDSK	19.0533	5.71e-06	-3.32	15.78	-3.32	14.93	-3.32	16.49	2079.87	2	-0.00281	1.4	18821	0
P54289	DYCNDLK|2|44.0262@C(3)	DYCNDLK	7.19	0.000176148	11.01	18.32	11.17	18.11	11.68	19	913.385	2	0.00019	0.2	5095	0.00029
P54289	QSCITEQTQYFFDNDSK|2|0.9840@Q(1);44.0262@C(3)	QSCITEQTQYFFDNDSK	0	0.351519	-3.32	-3.32	-3.32	-3.32	-3.32	-3.32	2097.88	2	-0.01877	8.9	14814	0.00033
P54289	LLIQAEQTSDGPNPCDMVK|2|44.0262@C(15);14.0157@D(16);15.9949@M(17)	LLIQAEQTSDGPNPCDMVK	6.21	0.0870326	11.32	12.67	-3.32	11.05	9.28	12.19	2132.01	2	-0.00061	0.3	12252	0.00043
P54289	LLIQAEQTSDGPNPCDMVK|2|44.0262@C(15);15.9949@M(17);14.0157@K(19)	LLIQAEQTSDGPNPCDMVK	6.21	0.0870326	11.32	12.67	-3.32	11.05	9.28	12.19	2132.01	2	-0.00061	0.3	12252	0.00043
P54289	GITDYKK|2|	GITDYKK	3.08	0.00520069	13.05	16.12	12.5	15.1	12.5	16.07	823.444	2	0.00053	0.6	1351	0.0008
P54289	VLLDAGFTNELVQNYWSK|2|31.9898@W(16)	VLLDAGFTNELVQNYWSK	12.6867	0.0197001	10.17	13.47	-3.32	12.68	-3.32	15.44	2128.05	2	-0.00146	0.7	21318	0.00111
P54289	NREEDPSLLWQVFGSATGLAR|3|31.9898@W(10)	NREEDPSLLWQVFGSATGLAR	4.36667	0.00207074	11.13	15.03	10.61	14.62	10.98	16.17	2377.17	3	-0.00173	0.7	19740	0.00111
P54289	QSCITEQTQYFFDNDSK|2|44.0262@C(3);0.9840@Q(9)	QSCITEQTQYFFDNDSK	0	0.351519	-3.32	-3.32	-3.32	-3.32	-3.32	-3.32	2097.88	2	-0.01877	8.9	14814	0.00113
P54289	LLIQAEQTSDGPNPCDMVK|2|15.9949@P(14);44.0262@C(15);14.0157@D(16)	LLIQAEQTSDGPNPCDMVK	6.21	0.0870326	11.32	12.67	-3.32	11.05	9.28	12.19	2132.01	2	-0.00061	0.3	12252	0.00116
P54289	SYDYQSVCEPGAAPK|2|114.0429@S(6);44.0262@C(8);37.9559@E(9)	SYDYQSVCEPGAAPK	10.62	0.0246876	9.55	15.3	-3.32	14.85	8.87	16.81	1809.73	2	0.00159	0.9	9712	0.0015
P54289	LLIQAEQTSDGPNPCEMVK|2|44.0262@C(15);15.9949@M(17)	LLIQAEQTSDGPNPCEMVK	6.23333	0.0851491	11.16	12.68	-3.32	10.71	9.08	12.23	2132.01	2	-0.00066	0.3	12252	0.0016
P54289	LMNTNLIFIMVESK|2|0.9840@N(3)	LMNTNLIFIMVESK	3.76667	0.167448	-3.32	9.85	10.19	10.65	10.63	8.3	1652.85	2	-0.01651	10	21346	0.00167
P54289	LALEAEK|2|	LALEAEK	8.73333	0.000238707	11.52	19.09	9.61	18.79	10.51	19.96	772.433	2	0.00029	0.4	3605	0.00223
P54289	INTQEYLDVLGRPMVLAGDK|3|	INTQEYLDVLGRPMVLAGDK	4.81333	0.0248501	9.81	16.09	10.8	11.32	9.61	17.25	2231.16	3	-0.01068	4.8	17659	0.00228
P54289	FTLCPNGYYFAIDPNGYVLLHPNLQPK|3|44.0262@C(4);0.9840@N(6);0.9840@Q(25)	FTLCPNGYYFAIDPNGYVLLHPNLQPK	2.04	0.143863	11.39	15.93	9.64	13.15	10.84	8.91	3139.54	3	-0.00504	1.6	23782	0.00262
P54289	INTQEYLDVLGR|2|	INTQEYLDVLGR	17.01	0.00643394	-3.32	17.89	8.72	17.63	-3.32	17.59	1419.74	2	-0.00057	0.4	14812	0.00288
P54289	LMNTNLIFIMVESK|2|0.9840@N(5)	LMNTNLIFIMVESK	3.76667	0.167448	-3.32	9.85	10.19	10.65	10.63	8.3	1652.85	2	-0.01651	10	21346	0.0031
P54289	INTQEYLDVLGRPMVLAGDK|2|15.9949@P(13)	INTQEYLDVLGRPMVLAGDK	10.5333	0.0410464	-3.32	11.98	-3.32	-3.32	-3.32	12.98	2247.16	2	-0.00385	1.7	15526	0.00361
P54289	VLLDAGFTNELMQNYWSK|2|	VLLDAGFTNELMQNYWSK	1.55667	0.294647	-3.32	11.85	7.18	-3.32	-3.32	-3.32	2128.03	2	-0.01918	9	21318	0.00526
P54289	TSNSEMLETLSDDDFVNVASFNSNAQDVSCFQHLVQANVR|3|0.9840@N(17);44.0262@C(30)	TSNSEMLETLSDDDFVNVASFNSNAQDVSCFQHLVQANVR	-7.94333	0.0415396	7.77	-3.32	-3.32	-3.32	9.42	-3.32	4476.01	3	-0.03942	8.8	25016	0.00721
P54289	YIQGAASPK|2|	YIQGAASPK	7.56333	0.000926388	8.6	16.36	7.25	15.8	10.23	16.61	933.492	2	0.00063	0.7	1929	0.00911
P54289	NREEDPSLLWQVFGSATGLAR|2|	NREEDPSLLWQVFGSATGLAR	8.32667	0.0489045	10.91	14.88	-3.32	13.23	9.5	13.96	2345.18	2	-0.00384	1.6	23410	0.01532
P54289	LLIQAEQTSDGPNPCDMVK|3|44.0262@C(15)	LLIQAEQTSDGPNPCDMVK	2.64	0.0105541	13.97	15.61	13.7	16.35	13.58	17.21	2102	3	-0.0006	0.3	13036	0.05407
P10586	AAGTEGPFQEVDGVATTR|2|	AAGTEGPFQEVDGVATTR	20.7733	1.12e-05	-3.32	15.88	-3.32	18.6	-3.32	17.88	1804.86	2	-0.00028	0.2	11989	0
P10586	TQQGVPAQPADFQAEVESDTR|2|	TQQGVPAQPADFQAEVESDTR	15.7833	0.00658196	-3.32	15.12	-3.32	16.98	7.8	16.41	2273.06	2	-0.00159	0.7	12874	0
P10586	GVEGSDYINASFLDGYR|2|	GVEGSDYINASFLDGYR	10.0567	0.0410464	-3.32	12.2	-3.32	-3.32	-3.32	11.33	1861.85	2	-0.0007	0.4	18077	0
P10586	TGEQAPSSPPR|2|	TGEQAPSSPPR	19.5867	7.98e-06	-3.32	15.01	-3.32	17.09	-3.32	16.7	1125.54	2	0.00047	0.4	1975	0
P10586	QFQFTDWPEQGVPK|2|	QFQFTDWPEQGVPK	5.85667	0.00240861	11.78	16.21	9.54	17.87	11.5	16.31	1705.81	2	-0.00079	0.5	16520	0
P10586	VYYTPDSR|2|	VYYTPDSR	5.57667	0.00135424	12.65	16.54	11.25	18.23	11.58	17.44	999.466	2	0.00089	0.9	3991	0
P10586	IISYTVVFR|2|	IISYTVVFR	20.13	6.53e-06	-3.32	15.68	-3.32	17.65	-3.32	17.1	1096.63	2	0.00011	0.1	14298	0
P10586	TSVLLSWEVPDSYK|2|	TSVLLSWEVPDSYK	1.43667	0.0601807	16.18	16.81	14.79	18.08	16.03	16.42	1622.82	2	-0.00114	0.7	18336	0
P10586	YSAPANLYVR|2|	YSAPANLYVR	7.36333	0.000522391	10.89	16.54	9.77	18.58	10.38	18.01	1152.59	2	-1e-05	0	8519	0
P10586	AHTDVGPGPESSPVLVR|2|	AHTDVGPGPESSPVLVR	18.4267	3.3e-05	-3.32	13.14	-3.32	16.39	-3.32	15.79	1716.88	2	-0.00051	0.3	7294	0
P10586	MVWEQR|2|	MVWEQR	15.6767	0.00794828	8.25	14.48	-3.32	17.64	-3.32	16.52	847.401	2	0.00058	0.7	5526	0
P10586	VSWVPPPADSR|2|	VSWVPPPADSR	2.33	0.0189949	15.64	16.64	14.87	18.52	15.56	17.9	1209.61	2	0.00075	0.6	9135	0
P10586	YANVIAYDHSR|3|	YANVIAYDHSR	5.17	0.00910958	10.43	16.38	13.11	18.84	13.86	17.69	1307.63	3	-0.00011	0.1	5523	0
P10586	AALEYLGSFDHYAT|2|	AALEYLGSFDHYAT	5.20667	0.00127777	11.76	16.07	11.33	17.83	11.65	16.46	1556.71	2	-0.00082	0.5	15987	0
P10586	SGALQIESSEESDQGKYECVATNSAGTR|3|44.0262@C(19)	SGALQIESSEESDQGKYECVATNSAGTR	16.2733	0.00714172	-3.32	15.57	-3.32	18.15	8.38	16.84	2960.33	3	0.00013	0	9860	0
P10586	FISANLPCNK|2|44.0262@C(8)	FISANLPCNK	0.543333	0.183133	18.27	17.86	18.2	19.46	18.2	18.98	1149.59	2	-0.00056	0.5	8580	0
P10586	TPEDLPSGFPQNLHVTGLTTSTTELAWDPPVLAER|3|	TPEDLPSGFPQNLHVTGLTTSTTELAWDPPVLAER	12.2333	0.0410804	-3.32	14	-3.32	16.06	-3.32	-3.32	3788.89	3	-0.00808	2.1	22893	0
P10586	EHSSWDLVGLEK|2|	EHSSWDLVGLEK	6.85667	0.00071389	9.42	14.54	8.43	16.68	8.8	16	1398.68	2	-0.00116	0.8	12095	0
P10586	FEVIEFDDGAGSVLR|2|	FEVIEFDDGAGSVLR	4.51333	0.00348638	13.79	16.66	11.78	17.96	12.73	17.22	1652.8	2	9e-05	0.1	17577	0
P10586	FTLTGLKPDTTYDIK|3|	FTLTGLKPDTTYDIK	4.62667	0.00260467	12.32	16.09	12.45	18.21	12.79	17.14	1711.9	3	-0.00045	0.3	13534	0
P10586	FSQEYESIDPGQQFTWENSNLEVNKPK|3|	FSQEYESIDPGQQFTWENSNLEVNKPK	8.97333	0.0410183	10.63	13.06	-3.32	15.64	8.98	14.51	3213.49	3	-0.00074	0.2	16102	0
P10586	DHPPIPITDLADNIER|2|	DHPPIPITDLADNIER	8.98333	0.0439647	-3.32	13.55	9.81	16.48	10.99	14.4	1814.92	2	-0.00193	1.1	15508	0
P10586	TGEGFIDFIGQVHK|3|	TGEGFIDFIGQVHK	4.03667	0.00860362	11.78	15.08	12.06	17.85	12.98	16	1546.78	3	0.00089	0.6	15837	0
P10586	YSIGGLSPFSEYAFR|2|	YSIGGLSPFSEYAFR	4.59	0.00304562	12.68	16.14	13.15	17.62	11.5	17.34	1692.81	2	-0.00066	0.4	18984	0
P10586	VTFDPTSSYTLEDLKPDTLYR|3|	VTFDPTSSYTLEDLKPDTLYR	15.4033	0.0132487	-3.32	15.67	10.66	17.86	-3.32	16.7	2460.21	3	-0.00376	1.5	17260	0
P10586	VLAVNSIGR|2|	VLAVNSIGR	15.92	0.0151533	12.01	16.63	-3.32	18.55	-3.32	17.95	927.55	2	0.00124	1.3	6937	0
P10586	AHTDVGPGPESSPVLVR|3|	AHTDVGPGPESSPVLVR	12.84	0.0184299	10.77	17.42	9.26	19.28	-3.32	18.53	1716.88	3	0.00017	0.1	7271	0
P10586	VGGSMLTPR|2|	VGGSMLTPR	7.59333	0.00144968	11.56	16.27	8.92	18.42	9.24	17.81	916.48	2	-0.00028	0.3	5051	0
P10586	NVLELSNVVR|2|	NVLELSNVVR	16.07	0.0130458	11.25	16.77	-3.32	18.52	-3.32	17.53	1141.65	2	0.00014	0.1	12525	0
P10586	NGVITQYSVAYEAVDGEDR|2|	NGVITQYSVAYEAVDGEDR	2.87333	0.0333515	13.02	14.28	12.2	14.3	9.13	14.39	2084.97	2	-0.00093	0.4	14862	0
P10586	NLYAHIQK|2|	NLYAHIQK	15.3267	0.00341731	-3.32	13.6	-3.32	16.33	5.3	14.71	985.534	2	0.0002	0.2	2956	0
P10586	TGCFIVIDAMLER|2|44.0262@C(3)	TGCFIVIDAMLER	1.87333	0.0284858	13	14.26	13.55	16.1	13.34	15.15	1510.75	2	-0.00023	0.2	21395	0
P10586	TQQGVPAQPADFQAEVESDTR|3|	TQQGVPAQPADFQAEVESDTR	10.23	0.0321642	10.59	14.73	9.89	17.09	-3.32	16.03	2273.06	3	-0.00104	0.5	12913	0
P10586	TATMLCAAGGNPDPEISWFK|2|44.0262@C(6)	TATMLCAAGGNPDPEISWFK	1.04667	0.227517	17.89	15.8	12.72	17.69	13.84	14.1	2152	2	-0.0053	2.5	18140	0
P10586	YQYFVVDPMAEYNMPQYILR|3|15.9949@M(9)	YQYFVVDPMAEYNMPQYILR	6.61	0.0864075	8.82	12.48	-3.32	15.53	9.53	6.85	2555.19	3	-0.00172	0.7	22511	0
P10586	LIADLQPNTEYSFVLMNR|2|	LIADLQPNTEYSFVLMNR	2.04333	0.0638135	11.96	11.77	10.83	15.43	12.29	14.01	2123.07	2	-0.0022	1	20437	0
P10586	EINTSAKLSVLEEEQLPPGFPSIDMGPQLK|4|0.9840@N(3);145.0197@K(30)	EINTSAKLSVLEEEQLPPGFPSIDMGPQLK	0.283333	0.344156	10.34	-3.32	-3.32	-3.32	-3.32	11.19	3412.68	4	-0.03055	9	20085	0
P10586	YQYFVVDPMAEYNMPQYILR|2|0.9840@N(13);15.9949@M(14)	YQYFVVDPMAEYNMPQYILR	-10.1533	0.0295532	10.59	9.72	10.87	-3.32	12.08	-3.32	2556.17	2	-0.0199	7.8	22497	0
P10586	DEAIYECTATNSLGEINTSAK|2|44.0262@C(7)	DEAIYECTATNSLGEINTSAK	16.95	3.93e-05	-3.32	11.84	-3.32	15.05	-3.32	14	2273.04	2	-0.00136	0.6	14710	0
P10586	HVVDGISR|2|	HVVDGISR	6.94667	0.0108259	6.02	15.33	9.7	16.97	12.33	16.59	881.472	2	0.00136	1.5	1775	0.00029
P10586	QFQFTDWPEQGVPK|2|-17.0265@Q(1)	QFQFTDWPEQGVPK	10.05	0.0275632	8.89	14.19	9.25	16.26	-3.32	14.52	1688.78	2	0.00036	0.2	22760	0.00033
P10586	TQRPAMVQTEDQYQLCYR|3|0.9840@Q(8);44.0262@C(16)	TQRPAMVQTEDQYQLCYR	-0.596667	0.184297	20.27	19.15	19.79	20.26	19.51	18.37	2274.04	3	-0.01263	5.6	9273	0.00035
P10586	YQYFVVDPMAEYNMPQYILR|3|15.9949@P(8)	YQYFVVDPMAEYNMPQYILR	6.61	0.0864075	8.82	12.48	-3.32	15.53	9.53	6.85	2555.19	3	-0.00172	0.7	22511	0.00051
P10586	TAQSTPSAPPQK|2|	TAQSTPSAPPQK	5.22667	0.00226135	10	14.39	8.72	15.53	10.89	15.37	1211.61	2	0.00048	0.4	1450	0.00055
P10586	YQYFVVDPMAEYNMPQYILR|2|15.9949@M(14);0.9840@R(20)	YQYFVVDPMAEYNMPQYILR	-10.1533	0.0295532	10.59	9.72	10.87	-3.32	12.08	-3.32	2556.17	2	-0.0199	7.8	22497	0.00113
P10586	YANVIAYDHSR|2|	YANVIAYDHSR	19.6833	6.2e-06	-3.32	15.87	-3.32	17.45	-3.32	15.77	1307.63	2	0.0001	0.1	5530	0.00113
P10586	HNTDAGLLTTVGSLLPGITY|2|	HNTDAGLLTTVGSLLPGITY	11.37	0.0242724	8.54	12.17	-3.32	15.62	-3.32	8.22	2042.07	2	-0.0003	0.1	25399	0.00113
P10586	YQYFVVDPMAEYNMPQYILR|2|15.9949@M(14);0.9840@Q(16)	YQYFVVDPMAEYNMPQYILR	-10.1533	0.0295532	10.59	9.72	10.87	-3.32	12.08	-3.32	2556.17	2	-0.0199	7.8	22497	0.00113
P10586	FDLSMPHVQDPSLVR|3|	FDLSMPHVQDPSLVR	-0.156667	0.313384	15.02	15	16.5	15.82	16.45	16.68	1739.87	3	-0.00016	0.1	15229	0.00122
P10586	AYIATQGPLAESTEDFWR|2|	AYIATQGPLAESTEDFWR	2.07333	0.0359655	14.1	14.72	13.09	16.72	12.69	14.66	2053.97	2	0.00461	2.2	17840	0.00199
P10586	TATMLCAAGGNPDPEISWFK|2|44.0262@C(6);0.9840@N(11)	TATMLCAAGGNPDPEISWFK	-0.42	0.34113	-3.32	-3.32	-3.32	-3.32	12.83	11.57	2152.98	2	-0.0212	9.8	19341	0.00205
P10586	VILTSIDGVPGSDYINANYIDGYR|2|	VILTSIDGVPGSDYINANYIDGYR	15.97	0.000228262	-3.32	10.47	-3.32	15.43	-3.32	12.05	2614.29	2	-0.00414	1.6	21299	0.00628
P10586	LLASSKAHTSR|3|126.1045@T(9)	LLASSKAHTSR	-0.653333	0.146747	21.7	20.69	21.51	21.85	21.87	20.58	1295.76	3	0	0	6127	0.00716
P10586	AYIATQGPLPETMGDFWR|2|15.9949@M(13)	AYIATQGPLPETMGDFWR	0.346667	0.308382	11.81	12.11	11.49	13.69	16.08	14.62	2067.97	2	-0.01135	5.5	19864	0.00892
P10586	EINTSAKLSVLEEEQLPPGFPSIDMGPQLK|4|0.9840@Q(28);145.0197@K(30)	EINTSAKLSVLEEEQLPPGFPSIDMGPQLK	4.25667	0.184112	8.51	-3.32	-3.32	6.65	-3.32	11.31	3412.68	4	-0.0285	8.4	22235	0.02093
P10586	QFQFTPWPEQGVPK|2|0.9840@Q(3)	QFQFTPWPEQGVPK	-0.273333	0.273203	12.46	12.29	13.76	12.59	13.17	13.69	1688.82	2	0.00124	0.7	21221	0.05459
O75051	NLPQPQSGQR|2|	NLPQPQSGQR	17.3433	0.00773164	-3.32	17.58	-3.32	18.68	9.69	18.82	1123.57	2	0.00018	0.2	2548	0
O75051	GSALPLAIK|2|	GSALPLAIK	21.8667	4.75e-06	-3.32	17.84	-3.32	18.93	-3.32	18.87	868.538	2	0.0001	0.1	9549	0
O75051	SVVALVPK|2|	SVVALVPK	7.65667	0.000685577	9.9	16.82	11.27	17.84	9.36	18.84	811.517	2	0.00029	0.4	7338	0
O75051	VLFPGIEDHPVLR|3|	VLFPGIEDHPVLR	21.8367	5.17e-06	-3.32	17.47	-3.32	18.95	-3.32	19.13	1490.82	3	0.0001	0.1	13017	0
O75051	APVPIDDNFCGLDINQPLGGSTPVEGLTLYTTSR|3|44.0262@C(10)	APVPIDDNFCGLDINQPLGGSTPVEGLTLYTTSR	6.05	0.0058813	11.73	15.14	9.1	16.61	7.74	14.97	3603.78	3	-0.01033	2.9	24232	0
O75051	LQMQMDNLESR|2|	LQMQMDNLESR	7.31667	0.00229453	11.55	16.17	10.93	18.31	8.66	18.61	1363.62	2	2e-05	0	9904	0
O75051	TLILNCVNPDNENSPEIPVK|2|44.0262@C(6)	TLILNCVNPDNENSPEIPVK	19.7733	7.15e-06	-3.32	15.29	-3.32	16.73	-3.32	17.34	2252.14	2	-0.00203	0.9	15626	0
O75051	VLNCDTITQVK|2|44.0262@C(4)	VLNCDTITQVK	17.42	0.00735787	9.45	17.2	-3.32	18.6	-3.32	19.27	1276.67	2	-0.00047	0.4	8120	0
O75051	IEPEWSIASGHTPLTITGFNLDVIQEPR|3|	IEPEWSIASGHTPLTITGFNLDVIQEPR	9.26333	0.0493553	12	15.86	-3.32	17.09	11.76	15.28	3119.59	3	-0.00082	0.3	23152	0
O75051	LLIIDYSENR|2|	LLIIDYSENR	5.36	0.00179046	12.83	16.4	11.58	17.43	11.63	18.29	1234.66	2	-0.00051	0.4	12257	0
O75051	LPAISDQDMNAYLAEQSR|2|	LPAISDQDMNAYLAEQSR	15.52	0.0175971	-3.32	16.07	-3.32	17.84	12.5	18.51	2020.95	2	-0.00114	0.6	14837	0
O75051	INISEDCPQLVPTEEILIPVGEVKPITLK|3|44.0262@C(7)	INISEDCPQLVPTEEILIPVGEVKPITLK	20.4567	4.75e-06	-3.32	16.5	-3.32	17.57	-3.32	17.34	3230.77	3	-0.0048	1.5	21104	0
O75051	QTSSYNIPASASISR|2|	QTSSYNIPASASISR	11.96	0.0218211	11.45	16.13	8.02	17.55	-3.32	18.35	1580.78	2	0.00132	0.8	8402	0
O75051	QDYFPTLSSR|2|	QDYFPTLSSR	7.13	0.000814007	10.23	16.02	10.85	17.63	9.41	18.23	1212.58	2	0.00087	0.7	11986	0
O75051	YSEELIGALEQDEQAR|2|	YSEELIGALEQDEQAR	4.83667	0.0105621	12.45	15.85	9.63	17.01	13.53	17.26	1849.87	2	-0.0007	0.4	14557	0
O75051	AVDMDLEWR|2|	AVDMDLEWR	6.63667	0.00148629	9.17	15.46	10.24	17.08	11.04	17.82	1133.52	2	-0.0005	0.4	12709	0
O75051	YMFDFLDEQADR|2|	YMFDFLDEQADR	14.78	0.0157968	-3.32	15.25	-3.32	16.67	11.13	16.91	1548.66	2	-0.00141	0.9	18946	0
O75051	APMITPDLESGVK|2|15.9949@M(3)	APMITPDLESGVK	1.76333	0.0505419	14.07	15.86	15.31	17.07	16.04	17.78	1372.69	2	-0.00036	0.3	9776	0
O75051	MVSEIYLTR|2|15.9949@M(1)	MVSEIYLTR	1.93667	0.0142037	15.54	17.05	15.5	17.43	15.42	17.79	1126.57	2	-0.00022	0.2	7957	0
O75051	FWVNVIK|2|	FWVNVIK	6.96	0.00107806	10.35	16.4	8.85	17.45	11.42	17.65	904.517	2	0.00024	0.3	13750	0
O75051	ELEVQGNGQQHVEK|3|	ELEVQGNGQQHVEK	14.5767	0.00980575	-3.32	13.27	-3.32	15.8	8.25	16.27	1593.77	3	0.00015	0.1	2525	0
O75051	YMFDFLDEQADR|2|15.9949@M(2)	YMFDFLDEQADR	18.54	1.46e-05	-3.32	13.88	-3.32	15.26	-3.32	16.52	1564.65	2	-0.00116	0.7	15871	0
O75051	AHVDSNLQFEYIDDPR|2|	AHVDSNLQFEYIDDPR	13.2933	0.0232987	-3.32	10.68	-3.32	16.58	10.93	16.91	1917.89	2	-0.00045	0.2	11047	0
O75051	APMITPDLESGVK|2|	APMITPDLESGVK	7.97333	0.000728151	9.83	16.2	10.13	17.51	8	18.17	1356.7	2	-0.0002	0.1	10710	0
O75051	LPAISDQDMNAYLAEQSR|3|	LPAISDQDMNAYLAEQSR	5.53667	0.00281901	9.98	13.9	10.31	16.36	9.94	16.58	2020.95	3	0.00033	0.2	15854	0
O75051	GYECVLNIQGAIHR|3|44.0262@C(4)	GYECVLNIQGAIHR	3.65667	0.00443829	12.74	15.45	11.8	16.45	13.04	16.65	1615.81	3	0.0009	0.6	12024	0
O75051	MVSEIYLTR|2|	MVSEIYLTR	13.5267	0.0147325	9.87	17.68	-3.32	19.34	9.14	19.25	1110.57	2	8e-05	0.1	10100	0
O75051	FIYYPNPTFELLSPTGVLDQKPGSPIILK|3|	FIYYPNPTFELLSPTGVLDQKPGSPIILK	15.1567	0.0112396	-3.32	16.29	-3.32	17.47	9.47	14.54	3246.76	3	0.00061	0.2	24153	0
O75051	NLCTHDPTTCSFQEGR|3|44.0262@C(3);44.0262@C(10)	NLCTHDPTTCSFQEGR	20.8233	7.15e-06	-3.32	16.2	-3.32	17.9	-3.32	18.41	1895.81	3	-0.00024	0.1	6605	0
O75051	ELEVQGNGQQHVEK|3|0.9840@N(7)	ELEVQGNGQQHVEK	6.54667	0.00108364	10.92	15.71	8.94	17.04	10.48	17.23	1594.76	3	-0.00041	0.3	3322	0
O75051	CSNPQITEILTVSGPPEGGTR|2|44.0262@C(1)	CSNPQITEILTVSGPPEGGTR	8.46333	0.0596984	-3.32	14.48	10.14	15.27	13.39	15.85	2199.08	2	-0.0078	3.5	14719	0
O75051	AVDMDLEWR|2|15.9949@M(4)	AVDMDLEWR	3.06667	0.0117674	12.75	14.77	12.37	16.02	13.4	16.93	1149.51	2	0.00019	0.2	9404	0
O75051	DPESSAMLDYELHSDFVSSLIK|3|	DPESSAMLDYELHSDFVSSLIK	15.76	0.000901894	-3.32	13.74	-3.32	15.29	-3.32	8.29	2482.16	3	-0.00132	0.5	22872	0
O75051	YTGSPDSLR|2|	YTGSPDSLR	5.16333	0.00461391	12.5	15.88	10.9	17.67	12.95	18.29	994.472	2	0.00023	0.2	3682	0
O75051	LNTLMHYQVSDR|3|	LNTLMHYQVSDR	4.35333	0.010295	12.47	16.33	12.48	17.85	14.91	18.74	1475.72	3	0.00011	0.1	7432	0
O75051	GNVASLIMTGLQGR|2|	GNVASLIMTGLQGR	0.47	0.293783	15.95	16.59	12.08	15.94	17.62	14.53	1415.76	2	-0.00208	1.5	17397	0
O75051	LPAISDQDMNAYLAEQSR|2|15.9949@M(9)	LPAISDQDMNAYLAEQSR	12.8733	0.0165069	-3.32	11.1	8.94	14.44	-3.32	15.38	2036.95	2	-0.00183	0.9	11149	0
O75051	LEYATDVLK|2|	LEYATDVLK	3.75333	0.00702186	14.3	16.31	13.96	17.97	12.98	18.22	1050.56	2	0.00048	0.5	9552	0
O75051	HSIHDTDVR|2|	HSIHDTDVR	16.8833	4.72e-05	-3.32	11.77	-3.32	13.69	-3.32	15.23	1078.52	2	-0.00017	0.2	849	0
O75051	YSEELIGALEQDEQAR|3|	YSEELIGALEQDEQAR	13.1533	0.0177735	-3.32	12.61	-3.32	15.17	10.02	15.06	1849.87	3	-0.00192	1	14616	0
O75051	FHSYVSLPFGCTR|2|44.0262@C(11)	FHSYVSLPFGCTR	8.37667	0.0510578	11.16	12.8	-3.32	13.79	9.56	15.94	1556.74	2	-0.00127	0.8	12408	0
O75051	ADGPPHGGVQYEMVSVLK|3|	ADGPPHGGVQYEMVSVLK	0.573333	0.161851	17.39	17.29	17.58	18.25	17.33	18.48	1882.92	3	0.00042	0.2	12238	0
O75051	HSIHDTDVR|3|	HSIHDTDVR	12.5	0.0108928	7.65	15.12	6.49	16.11	-3.32	17.09	1078.52	3	0.0009	0.8	851	0
O75051	AINLQIK|2|	AINLQIK	11.2433	0.032256	13.63	16.57	8.48	17.69	-3.32	18.26	798.496	2	-5e-05	0.1	7041	0.00025
O75051	IFVSTEFK|2|	IFVSTEFK	2.42333	0.020666	14.83	16.57	14.97	18.18	16.06	18.38	969.517	2	-0.00029	0.3	9968	0.00029
O75051	APVPIDDNFYGLDINQPLGGSTPVEGLTLYTTSR|3|	APVPIDDNFYGLDINQPLGGSTPVEGLTLYTTSR	2.96333	0.210156	10.17	10.84	-3.32	9.74	11.02	6.18	3619.8	3	0.02768	7.6	22168	0.00035
O75051	VWHLVK|2|	VWHLVK	11.42	0.0225286	10.7	15.07	7.96	16.82	-3.32	17.71	780.465	2	0.00045	0.6	4297	0.00035
O75051	EAFAELQTDINELTSDLDR|2|	EAFAELQTDINELTSDLDR	9.09667	0.0306537	7.98	13.83	9.08	14.2	-3.32	13	2179.03	2	-0.0035	1.6	26215	0.00068
O75051	YSLSEDK|2|	YSLSEDK	12.5267	0.0150297	9.12	16.18	-3.32	17.45	8.09	17.84	840.386	2	0.00061	0.7	3092	0.00069
O75051	NLCPPASGGAK|2|44.0262@C(3)	NLCPPASGGAK	4.41667	0.00499582	13.48	15.95	11.45	17.35	12.75	17.63	1057.52	2	0.0007	0.7	2737	0.00069
O75051	APVPIDDNFCGLDINQPLGGSTPVEGLTLYTTSR|3|44.0262@C(10);15.9949@N(15)	APVPIDDNFCGLDINQPLGGSTPVEGLTLYTTSR	15.21	0.000160728	-3.32	10.18	-3.32	11.16	-3.32	14.33	3619.77	3	-0.00536	1.5	22168	0.00111
O75051	ILDAVYK|2|	ILDAVYK	16.39	0.013694	11.87	17.15	-3.32	18.31	-3.32	18.94	820.47	2	0.00024	0.3	6757	0.00112
O75051	APVPIDDNFCGLDINQPLGGSTPVEGLTLYTTSR|3|44.0262@C(10);15.9949@D(13)	APVPIDDNFCGLDINQPLGGSTPVEGLTLYTTSR	15.21	0.000160728	-3.32	10.18	-3.32	11.16	-3.32	14.33	3619.77	3	-0.00536	1.5	22168	0.00285
O75051	INISEDCPQLVPTEEILIPVGEVKPITLK|3|44.0262@C(7);0.9840@Q(9)	INISEDCPQLVPTEEILIPVGEVKPITLK	5.32333	0.113224	10.77	13	-3.32	10.55	9.72	9.59	3231.76	3	-0.01425	4.4	21185	0.00288
O75051	YDSSFR|2|	YDSSFR	7.78	0.000831921	8.85	15.26	9.63	16.6	7.44	17.4	773.334	2	0.00015	0.2	3086	0.00317
O75051	ADGPPHGGVQYEMVSVLK|2|	ADGPPHGGVQYEMVSVLK	4.11667	0.0107821	9.38	11.17	7.53	12.88	8.92	14.13	1882.92	2	-0.00235	1.2	11403	0.00319
O75051	ELEVQGNGQQHVEK|3|0.9840@Q(9)	ELEVQGNGQQHVEK	6.54667	0.00108364	10.92	15.71	8.94	17.04	10.48	17.23	1594.76	3	-0.00041	0.3	3322	0.00323
O75051	QQIEYK|2|	QQIEYK	2.35	0.011987	13.47	15.13	13.27	16.07	13.75	16.34	807.413	2	0.00082	1	1822	0.0047
O75051	NLCTHDPTTCSFQEGR|2|44.0262@C(3);44.0262@C(10)	NLCTHDPTTCSFQEGR	16.4533	5.28e-05	-3.32	11.39	-3.32	13.15	-3.32	14.86	1895.81	2	-0.0001	0.1	6581	0.01408
O75051	TLELQR|2|	TLELQR	12.0533	0.0172867	9.03	15.67	-3.32	16.97	8.55	17.78	758.429	2	0.00062	0.8	3649	0.02228
P35222	AAMFPETLDEGMQIPSTQFDAAHPTNVQR|3|15.9949@M(3)	AAMFPETLDEGMQIPSTQFDAAHPTNVQR	13.4733	0.0160812	10.17	18.67	9.73	18.57	-3.32	19.76	3217.48	3	-0.00634	2	15893	0
P35222	AAMFPETLDEGMQIPSTQFDAAHPTNVQR|3|15.9949@M(3);15.9949@M(12)	AAMFPETLDEGMQIPSTQFDAAHPTNVQR	17.0867	0.00837171	-3.32	18.25	9.85	17.42	-3.32	18.8	3233.48	3	-0.00404	1.2	13520	0
P35222	TMQNTNDVETAR|2|15.9949@M(2)	TMQNTNDVETAR	-1.05667	0.0864356	10.13	8.35	9.9	9.54	10.86	9.83	1394.61	2	0.00142	1	1607	0
P35222	AAMFPETLDEGMQIPSTQFDAAHPTNVQR|3|15.9949@M(12)	AAMFPETLDEGMQIPSTQFDAAHPTNVQR	12.37	0.00705867	6.08	14.32	4.94	14.98	-3.32	15.51	3217.48	3	-0.00425	1.3	14689	0
P35222	AAMFPETLDEGMQIPSTQFDAAHPTNVQR|3|	AAMFPETLDEGMQIPSTQFDAAHPTNVQR	6.37333	0.00623269	15.49	18.85	10.82	19.59	13.01	20	3201.49	3	-0.00564	1.8	17067	0
P35222	TMQNTNDVETAR|2|	TMQNTNDVETAR	17.6433	0.0137891	13.13	19.08	-3.32	19.96	-3.32	20.38	1378.61	2	-3e-05	0	2736	0
P35222	SGGIPALVK|2|	SGGIPALVK	0.6	0.143314	19.65	19.51	18.97	19.88	19.16	20.19	840.507	2	0.00081	1	7425	0
P35222	VAAGVLCELAQDKEAAEAIEAEGATAPLTELLHSR|4|44.0262@C(7)	VAAGVLCELAQDKEAAEAIEAEGATAPLTELLHSR	6.54	0.00309625	12.98	19.38	10.64	19.56	12.6	16.9	3619.84	4	-0.00333	0.9	23561	0
P35222	TSMGGTQQQFVEGVR|2|	TSMGGTQQQFVEGVR	5.75333	0.00298601	14.69	19.63	13.07	20.46	16.02	20.95	1623.77	2	-0.0006	0.4	8437	0
P35222	LVQLLVR|2|	LVQLLVR	23.7233	4.75e-06	-3.32	19.85	-3.32	20.42	-3.32	20.94	839.559	2	0.00049	0.6	9601	0
P35222	HAVVNLINYQDDAELATR|2|	HAVVNLINYQDDAELATR	15.2967	0.00808792	6.7	18.97	-3.32	19.12	9.36	20.54	2041.02	2	-0.00194	1	12255	0
P35222	MMVCQVGGIEALVR|2|15.9949@M(2);44.0262@C(4)	MMVCQVGGIEALVR	17.03	0.00572312	-3.32	17.02	-3.32	17.28	8.23	18.38	1564.78	2	0.00226	1.4	14775	0
P35222	HAVVNLINYQDDAELATR|3|	HAVVNLINYQDDAELATR	8.76333	0.000132896	12.26	20.32	12.56	20.74	11.2	21.25	2041.02	3	-0.00227	1.1	12217	0
P35222	MMVCQVGGIEALVR|2|15.9949@M(1);44.0262@C(4)	MMVCQVGGIEALVR	17.03	0.00572312	-3.32	17.02	-3.32	17.28	8.23	18.38	1564.78	2	0.00226	1.4	14775	0
P35222	ATQADLMELDMAMEPDRK|2|42.0106@A(1)	ATQADLMELDMAMEPDRK	19.61	0.000452534	3.25	17.74	-3.32	18.6	-3.32	19.1	2105.94	2	-0.00131	0.6	18623	0
P35222	SPQMVSAIVR|2|	SPQMVSAIVR	19.58	0.00431722	8.88	19.45	-3.32	20.3	-3.32	21.23	1086.59	2	-0.00081	0.7	8088	0
P35222	TSMGGTQQQFVEGVR|2|15.9949@M(3)	TSMGGTQQQFVEGVR	18.0233	0.0065018	-3.32	18.46	-3.32	19.03	9.48	19.42	1639.76	2	1e-05	0	6538	0
P35222	NLALCPANHAPLR|3|44.0262@C(5)	NLALCPANHAPLR	3.1	0.00448166	16.95	19.47	16.65	20.15	17.18	20.46	1432.76	3	-0.00068	0.5	7251	0
P35222	TEPMAWNETADLGLDIGAQGEPLGYR|3|15.9949@P(3)	TEPMAWNETADLGLDIGAQGEPLGYR	11.4267	0.0279067	-3.32	17.8	10.33	17.7	11.68	17.47	2819.31	3	-0.00253	0.9	20246	0
P35222	ATQADLMELDMAMEPDRK|2|42.0106@A(1);15.9949@M(7)	ATQADLMELDMAMEPDRK	20.3633	4.79e-06	-3.32	16.56	-3.32	16.8	-3.32	17.77	2121.94	2	-0.0021	1	17119	0
P35222	LLNDEDQVVVNK|2|	LLNDEDQVVVNK	16	0.00894649	9.3	20.29	9.27	21.19	-3.32	21.77	1384.72	2	0.00025	0.2	7608	0
P35222	LAEPSQMLK|2|	LAEPSQMLK	10.9067	0.000772738	12.29	20.24	10.09	20.93	7.91	21.84	1015.54	2	0.00016	0.2	7232	0
P35222	AAVSHWQQQSYLDSGIHSGATTTAPSLSGK|3|	AAVSHWQQQSYLDSGIHSGATTTAPSLSGK	15.1033	0.0104149	9.97	18.83	-3.32	20.66	8.17	20.64	3084.49	3	-0.00244	0.8	10671	0
P35222	AGDREDITEPAICALR|3|44.0262@C(13)	AGDREDITEPAICALR	7.63	0.000145515	13.44	20.54	13.21	21.13	13.76	21.63	1772.87	3	-1e-05	0	10112	0
P35222	MSEDKPQDYK|3|	MSEDKPQDYK	10.42	5.88e-05	8.15	17.87	8.25	18.03	7.07	18.83	1239.54	3	0.00067	0.5	1721	0
P35222	TEPMAWNETADLGLDIGAQGEPLGYR|3|15.9949@M(4)	TEPMAWNETADLGLDIGAQGEPLGYR	11.4267	0.0279067	-3.32	17.8	10.33	17.7	11.68	17.47	2819.31	3	0.00038	0.1	20516	0
P35222	LSVELTSSLFR|2|	LSVELTSSLFR	7.11	0.000751995	12.8	18.43	10.78	18.62	12.06	19.92	1250.69	2	-0.0007	0.6	15977	0
P35222	AAVMVHQLSK|3|	AAVMVHQLSK	10.3667	0.000199389	9.45	18.2	7.66	19.46	9.46	20.01	1082.59	3	0.00028	0.3	2934	0
P35222	NEGVATYAAAVLFR|3|	NEGVATYAAAVLFR	20.9733	5.17e-06	-3.32	16.77	-3.32	17.76	-3.32	18.43	1480.77	3	0.00088	0.6	17907	0
P35222	CTAGTLHNLSHHR|2|44.0262@C(1)	CTAGTLHNLSHHR	20.4867	1.15e-05	-3.32	15.75	-3.32	17.21	-3.32	18.54	1489.72	2	0.00108	0.7	1150	0
P35222	MEEIVEGCTGALHILAR|3|44.0262@C(8)	MEEIVEGCTGALHILAR	18.9033	0.00461391	8.73	18.85	-3.32	19.82	-3.32	20.13	1884.94	3	-0.00046	0.2	14183	0
P35222	EAAEAIEAEGATAPLTELLHSR|3|	EAAEAIEAEGATAPLTELLHSR	5.62	0.00197943	12.85	17.33	10.66	18.08	12.88	17.84	2278.14	3	-0.00316	1.4	17087	0
P35222	AGDREDITEPAICALR|2|44.0262@C(13)	AGDREDITEPAICALR	17.1933	0.00823327	9.83	17.32	-3.32	18.37	-3.32	19.08	1772.87	2	-2e-05	0	10108	0
P35222	AAVMVHQLSK|3|15.9949@M(4)	AAVMVHQLSK	7.76667	0.000160947	10.54	17.39	9.47	17.79	10.16	18.29	1098.59	3	0.00015	0.1	1979	0
P35222	KAAVSHWQQQSYLDSGIHSGATTTAPSLSGK|4|	KAAVSHWQQQSYLDSGIHSGATTTAPSLSGK	16.1667	0.0093965	9.62	16.23	-3.32	17.34	-3.32	17.91	3212.59	4	-0.00215	0.7	8780	0
P35222	MSEDKPQDYK|2|	MSEDKPQDYK	4.84667	0.00852758	13.37	16.14	9.61	16.05	11.71	17.04	1239.54	2	-0.00032	0.3	1801	0
P35222	VLSVCSSNKPAIVEAGGMQALGLHLTDPSQR|4|44.0262@C(5);15.9949@M(18)	VLSVCSSNKPAIVEAGGMQALGLHLTDPSQR	16.2333	0.00780435	-3.32	16.44	8.9	16.92	-3.32	17.6	3237.65	4	-0.00084	0.3	13101	0
P35222	ATQADLMELDMAMEPDRK|2|42.0106@A(1);15.9949@M(11);15.9949@M(13)	ATQADLMELDMAMEPDRK	20.25	5.05e-06	-3.32	17.06	-3.32	16.16	-3.32	17.57	2137.93	2	-0.00115	0.5	13772	0
P35222	LAEPSQMLK|2|15.9949@M(7)	LAEPSQMLK	8.70333	0.000356124	10.97	18.72	9.05	19.09	11.38	19.7	1031.53	2	0.00017	0.2	4010	0
P35222	LVQNCLWTLR|2|44.0262@C(5)	LVQNCLWTLR	13.7	0.0160831	11	18.87	9.2	19.06	-3.32	20.05	1288.7	2	3e-05	0	13784	0
P35222	HQEAEMAQNAVR|2|15.9949@M(6)	HQEAEMAQNAVR	2.69667	0.00496727	14.3	16.78	14.37	16.96	14.28	17.3	1398.63	2	0.00012	0.1	1092	0
P35222	MEEIVEGCTGALHILAR|3|15.9949@M(1);44.0262@C(8)	MEEIVEGCTGALHILAR	0.77	0.118507	19.02	19.45	19.04	19.77	19.52	20.67	1900.94	3	-0.00312	1.6	12900	0
P35222	ATQADLMELDMAMEPDRK|2|42.0106@A(1);15.9949@M(7);15.9949@M(13)	ATQADLMELDMAMEPDRK	4.93667	0.0426575	-3.32	3.64	-3.32	-3.32	-3.32	4.53	2137.93	2	-0.00115	0.5	13772	0
P35222	ATQADLMELDMAMEPDRK|2|42.0106@A(1);15.9949@M(11)	ATQADLMELDMAMEPDRK	5.28333	0.005161	14.24	17.95	13.35	17.99	10.83	18.33	2121.94	2	-0.00291	1.4	17567	0
P35222	AAVMVHQLSK|2|15.9949@M(4)	AAVMVHQLSK	19.6133	4.75e-06	-3.32	16.07	-3.32	16.1	-3.32	16.71	1098.59	2	0.00057	0.5	2150	0
P35222	SPQMVSAIVR|2|15.9949@M(4)	SPQMVSAIVR	9.06667	0.000108484	10.54	18.37	9.51	18.91	9.6	19.57	1102.58	2	-0.00037	0.3	5191	0
P35222	GLNTIPLFVQLLYSPIENIQR|3|	GLNTIPLFVQLLYSPIENIQR	17.88	0.000319982	-3.32	17.14	-3.32	15.53	-3.32	11.01	2427.35	3	-0.00049	0.2	27918	0
P35222	HQEAEMAQNAVR|2|	HQEAEMAQNAVR	3.92667	0.00295515	14.73	18.29	14.62	19.33	15.71	19.22	1382.64	2	-0.00024	0.2	2435	0
P35222	VAAGVLCELAQDKEAAEAIEAEGATAPLTELLHSR|3|44.0262@C(7)	VAAGVLCELAQDKEAAEAIEAEGATAPLTELLHSR	8.63	0.0582814	11.62	16.24	-3.32	16.72	12.11	13.34	3619.84	3	-0.00263	0.7	23517	0
P35222	TEPMAWNETADLGLDIGAQGEPLGYR|3|	TEPMAWNETADLGLDIGAQGEPLGYR	5.45333	0.0337401	10	17.14	7.45	17.01	10.7	10.36	2803.31	3	-0.00302	1.1	21556	0
P35222	VAAGVLCELAQDK|2|44.0262@C(7)	VAAGVLCELAQDK	8.37	0.000841088	8.57	17.82	9.62	18.34	11.77	18.91	1359.71	2	-0.00047	0.3	12137	0
P35222	MEEIVEGCTGALHILAR|2|44.0262@C(8)	MEEIVEGCTGALHILAR	15.8	0.0102706	-3.32	15.74	-3.32	16.48	9.63	18.17	1884.94	2	-0.0004	0.2	14205	0
P35222	NEGVATYAAAVLFR|2|	NEGVATYAAAVLFR	8.95667	0.00057845	11.55	19.64	9.33	19.76	12.34	20.69	1480.77	2	-0.00106	0.7	17951	0
P35222	NLALCPANHAPLREQGAIPR|4|44.0262@C(5)	NLALCPANHAPLREQGAIPR	2.20333	0.0286764	14.15	17.11	15.59	17.62	16.51	18.13	2184.16	4	-0.00188	0.9	8758	0
P35222	GLNTIPLFVQLLYSPIENIQR|2|	GLNTIPLFVQLLYSPIENIQR	17.49	0.000201447	-3.32	16.36	-3.32	15.02	-3.32	11.13	2427.35	2	-0.00197	0.8	27920	0
P35222	AAVSHWQQQSYLDSGIHSGATTTAPSLSGK|4|	AAVSHWQQQSYLDSGIHSGATTTAPSLSGK	11.85	2.53e-05	9.19	20.18	8.85	21.12	9.16	21.45	3084.49	4	-0.00115	0.4	10683	0
P35222	LIILASGGPQALVNIMR|2|	LIILASGGPQALVNIMR	21	4.75e-06	-3.32	17.46	-3.32	17.7	-3.32	17.88	1765.03	2	-0.00149	0.8	20733	0
P35222	LHYGLPVVVK|3|	LHYGLPVVVK	18.5867	0.00456942	8.52	18.78	-3.32	19.38	-3.32	19.48	1123.68	3	0.00015	0.1	9338	0
P35222	LIILASGGPQALVNIMR|2|15.9949@M(16)	LIILASGGPQALVNIMR	19.9233	5.66e-06	-3.32	16.02	-3.32	16.2	-3.32	17.59	1781.02	2	-0.00111	0.6	17126	0
P35222	ATVGLIR|2|	ATVGLIR	2.28667	0.0122983	17.44	19.01	17.16	19.93	17.62	20.14	728.455	2	0.00049	0.7	5025	0
P35222	VLSVCSSNKPAIVEAGGMQALGLHLTDPSQR|3|44.0262@C(5)	VLSVCSSNKPAIVEAGGMQALGLHLTDPSQR	18.38	1.96e-05	-3.32	14.02	-3.32	14.44	-3.32	16.72	3221.65	3	-0.00567	1.8	15397	0
P35222	NLALCPANHAPLREQGAIPR|3|44.0262@C(5)	NLALCPANHAPLREQGAIPR	8.89333	0.0488775	-3.32	14.4	9.97	14.68	12.11	16.36	2184.16	3	-0.00113	0.5	8277	0
P35222	QDDPSYR|2|	QDDPSYR	8.10333	0.000145949	7.73	15.49	7.41	14.83	6.98	16.11	879.372	2	0.00056	0.6	1309	0
[truncated: 8,310 more rows]

## Sheet: MappedToIsoformAwareDb
Uniprot accession	peptide_seq_key	Mutated peptide sequence	log2 (Fold Change) Biotin vs Control	FDR limma C2 vs C1	Cntrl_rep1_log2auc	Biotin_rep1_log2auc	Cntrl_rep2_log2auc	Biotin_rep2_log2auc	Cntrl_rep3_log2auc	Biotin_rep3_log2auc	theo_monoMW	zState	theo_minus_meas_mass	ppm	id_scan	peptide id_qval
A8K6Q8	AAAEVAGQFVIK|2|	AAAEVAGQFVIK	21.92	3.32e-06	-3.32	17.49	-3.32	18.94	-3.32	19.37	1202.67	2	0.00097	0.8	10515	0
P07954	AAAEVNQDYGLDPK|2|	AAAEVNQDYGLDPK	12.7067	0.0137324	10.63	16.41	-3.32	14.15	-3.32	11.55	1489.7	2	0.00075	0.5	7659	0
P98172	AAALSLSTLASPK|2|	AAALSLSTLASPK	21.3833	3.14e-06	-3.32	17.11	-3.32	18.85	-3.32	18.23	1228.7	2	-4e-05	0	12088	0
Q9P273	AACPVLCSGNGQYSK|2|44.0262@C(3);44.0262@C(7);0.9840@N(10)	AACPVLCSGNGQYSK	16.8267	0.00531641	9.91	16.69	-3.32	19.26	-3.32	17.8	1585.71	2	-0.00031	0.2	7927	0
Q9P273	AACPVLCSGNGQYSK|2|44.0262@C(3);44.0262@C(7)	AACPVLCSGNGQYSK	12.6333	0.0154387	10.04	8.94	-3.32	16.61	-3.32	15.75	1584.73	2	0.00093	0.6	6996	0
Q9P273	AACPVLCSGNGQYSK|2|44.0262@C(3);44.0262@C(7);0.9840@Q(12)	AACPVLCSGNGQYSK	16.99	0.00468815	9.43	16.69	-3.32	19.27	-3.32	17.8	1585.71	2	-0.00052	0.3	7480	0.00111
Q9NT68-2	AACPVLCSGNGQYSK|2|44.0262@C(3);44.0262@C(7);0.9840@N(10)	AACPVLCSGNGQYSK	16.8267	0.00531641	9.91	16.69	-3.32	19.26	-3.32	17.8	1585.71	2	-0.00031	0.2	7927	0
Q9NT68-2	AACPVLCSGNGQYSK|2|44.0262@C(3);44.0262@C(7)	AACPVLCSGNGQYSK	12.6333	0.0154387	10.04	8.94	-3.32	16.61	-3.32	15.75	1584.73	2	0.00093	0.6	6996	0
Q9NT68-2	AACPVLCSGNGQYSK|2|44.0262@C(3);44.0262@C(7);0.9840@Q(12)	AACPVLCSGNGQYSK	16.99	0.00468815	9.43	16.69	-3.32	19.27	-3.32	17.8	1585.71	2	-0.00052	0.3	7480	0.00111
P46821	AAEAGGAEEQYGFLTTPTK|2|	AAEAGGAEEQYGFLTTPTK	7.89	0.0411547	11.03	16.28	9.72	14.92	-3.32	9.9	1939.92	2	-0.00026	0.1	12163	0
P46821	AAEAVAAAVGTGATTAAVMAAAGIAAIGPAK|3|	AAEAVAAAVGTGATTAAVMAAAGIAAIGPAK	7.07	0.0876315	9.37	14.18	-3.32	13.08	-3.32	-3.32	2623.4	3	0.00029	0.1	25515	0.00199
Q08211	AAECNIVVTQPR|2|44.0262@C(4)	AAECNIVVTQPR	9.38667	0.0332051	14.43	16.1	8.86	17.72	-3.32	14.31	1343.69	2	-0.0007	0.5	7036	0
P05023	AAEILAR|2|	AAEILAR	3.64	0.0027391	14.64	17.8	14.44	17.84	14.91	19.27	742.434	2	0.00021	0.3	3229	0.00397
P35232	AAELIANSLATAGDGLIELR|2|	AAELIANSLATAGDGLIELR	4.09333	0.0179814	13.15	17.64	11.3	16.96	10.75	12.88	1997.08	2	-0.00155	0.8	21569	0
P54707	AAELLAR|2|	AAELLAR	3.64	0.0027391	14.64	17.8	14.44	17.84	14.91	19.27	742.434	2	0.00021	0.3	3229	0.00383
P53985	AAESPDQKDTDGGPKEEESPV|3|	AAESPDQKDTDGGPKEEESPV	14.1533	0.00849407	10.9	19.04	-3.32	19.54	8.78	20.24	2184.97	3	-0.00172	0.8	4304	0.00055
P53985	AAESPDQKDTDGGPKEEESPV|2|	AAESPDQKDTDGGPKEEESPV	13.82	0.00649722	-3.32	13.94	-3.32	13.64	8.32	15.56	2184.97	2	0.00185	0.8	4336	0.00338
P62258	AAFDDAIAELDTLSEESYK|2|	AAFDDAIAELDTLSEESYK	4.44667	0.0195863	11.23	15.72	8.31	15.15	8.52	10.53	2086.96	2	-0.00747	3.6	24117	0.00508
O75054	AAFQLDCSIVSR|2|44.0262@C(7)	AAFQLDCSIVSR	7.74333	0.00117977	12.18	17.2	8.61	19.25	10.45	18.02	1352.68	2	0.00038	0.3	13979	0
O75054-2	AAFQLDCSIVSR|2|44.0262@C(7)	AAFQLDCSIVSR	7.74333	0.00117977	12.18	17.2	8.61	19.25	10.45	18.02	1352.68	2	0.00038	0.3	13979	0
P05091	AAFQLGSPWR|2|	AAFQLGSPWR	3.51667	0.0434991	13.46	15.91	8.75	14.83	8.74	10.76	1131.58	2	-0.00075	0.7	13684	0
P13591	AAFSKDESKEPIVEVR|3|	AAFSKDESKEPIVEVR	10.3033	0.000247283	9.69	20.72	12.93	22.19	11.16	21.78	1803.94	3	0.00086	0.5	6058	0
P13591	AAFSKDESKEPIVEVR|4|	AAFSKDESKEPIVEVR	5.37	0.000521061	16.48	21.17	15.85	22.27	16.89	21.89	1803.94	4	-0.00045	0.2	6033	0
P13591	AAFSKDESKEPIVEVR|2|	AAFSKDESKEPIVEVR	18.39	5.19e-06	-3.32	13.96	-3.32	15.96	-3.32	15.29	1803.94	2	-0.00114	0.6	6089	0
A0A0D9SF30	AAFSKDESKEPIVEVR|3|	AAFSKDESKEPIVEVR	10.3033	0.000247283	9.69	20.72	12.93	22.19	11.16	21.78	1803.94	3	0.00086	0.5	6058	0
A0A0D9SF30	AAFSKDESKEPIVEVR|4|	AAFSKDESKEPIVEVR	5.37	0.000521061	16.48	21.17	15.85	22.27	16.89	21.89	1803.94	4	-0.00045	0.2	6033	0
A0A0D9SF30	AAFSKDESKEPIVEVR|2|	AAFSKDESKEPIVEVR	18.39	5.19e-06	-3.32	13.96	-3.32	15.96	-3.32	15.29	1803.94	2	-0.00114	0.6	6089	0
P26006	AAFVSEQQQK|2|	AAFVSEQQQK	9.43667	8.76e-05	8.99	18.26	9.07	17.37	8.64	19.38	1134.57	2	-5e-05	0	2641	0
Q15061	AAGGGGSCDPLAPAGVPCAFSPHSQAYFALASTDGHLR|3|42.0106@A(1);44.0262@C(8);44.0262@C(18)	AAGGGGSCDPLAPAGVPCAFSPHSQAYFALASTDGHLR	6.18	0.115055	12.99	14.65	-3.32	13.56	-3.32	-3.32	3785.76	3	-0.00374	1	19980	0.08863
P10586	AAGTEGPFQEVDGVATTR|2|	AAGTEGPFQEVDGVATTR	20.81	5.98e-06	-3.32	15.98	-3.32	18.62	-3.32	17.87	1804.86	2	-0.00028	0.2	11989	0
P26641	AAGTLYTYPENWR|2|42.0106@A(1)	AAGTLYTYPENWR	4.82	0.00566599	14.27	17.67	11.66	17.53	10.81	16	1582.74	2	0.00084	0.5	18837	0
Q54A51	AAGTVFTTVEDLGSK|2|	AAGTVFTTVEDLGSK	2.06667	0.00734291	20	21.83	19.92	22.11	19.98	22.16	1494.76	2	-0.00034	0.2	14820	0
P52272-2	AAGVEAAAEVAATEIK|2|42.0106@A(1)	AAGVEAAAEVAATEIK	4.04	0.0478956	18.27	19.73	10.94	18.59	11.94	14.95	1541.79	2	-0.001	0.6	22837	0
P52272-2	AAGVEAAAEVAATEIKMEEESGAPGVPSGNGAPGPK|3|42.0106@A(1);15.9949@M(17);0.9840@N(30)	AAGVEAAAEVAATEIKMEEESGAPGVPSGNGAPGPK	2.36333	0.18523	-3.32	14.42	-3.32	-3.32	7.33	-3.32	3407.6	3	0.00278	0.8	24496	0.01372
P05386	AAGVNVEPFWPGLFAK|2|	AAGVNVEPFWPGLFAK	3.58	0.0521261	16.23	18.85	11.09	18.35	11.95	12.81	1701.89	2	-0.00063	0.4	22195	0
Q9Y230	AAGVVLEMIR|2|	AAGVVLEMIR	3.83667	0.156486	10.52	15.74	-3.32	14.63	8.34	-3.32	1057.6	2	0.00085	0.8	12911	0.00038
P78371	AAHSEGNTTAGLDMR|2|	AAHSEGNTTAGLDMR	11.4167	0.0145578	9.35	13.96	-3.32	13.54	-3.32	9.46	1529.69	2	-0.00048	0.3	3430	0
Q9HCM3	AAIILGYR|2|	AAIILGYR	13.5	0.00610431	-3.32	16.1	2.63	15.79	9.52	17.44	875.523	2	-5e-05	0.1	8995	0.0003
P35232	AAIISAEGDSK|2|	AAIISAEGDSK	11.1067	0.0216088	13.72	18.01	9.7	17.9	-3.32	17.51	1060.54	2	0.0012	1.1	3674	0
Q7Z5N4	AAILNLLPITSYPRPQVTWFR|3|	AAILNLLPITSYPRPQVTWFR	15.8967	0.000415831	-3.32	12.96	-3.32	15.87	-3.32	8.9	2455.37	3	-0.00178	0.7	23422	0
O75643	AALETDENLLLCAPTGAGK|2|44.0262@C(12)	AALETDENLLLCAPTGAGK	11.26	0.0254883	-3.32	13.64	-3.32	13.5	-3.32	-3.32	1929.97	2	0.00034	0.2	15351	0
P10586	AALEYLGSFDHYAT|2|	AALEYLGSFDHYAT	5.69	0.00131566	9.98	15.95	11.19	17.82	11.97	16.44	1556.71	2	-0.00082	0.5	15987	0.00063
Q13332	AALEYLGSFDHYAT|2|	AALEYLGSFDHYAT	5.69	0.00131566	9.98	15.95	11.19	17.82	11.97	16.44	1556.71	2	-0.00082	0.5	15987	0.00063
P12821	AALPAQELEEYNK|2|	AALPAQELEEYNK	13.3167	0.0114352	11.58	19.3	9.87	19.16	-3.32	19.62	1474.73	2	0.0007	0.5	10074	0
O95490-5	AALPFGLVR|2|	AALPFGLVR	6.34333	0.000445183	13.15	19.38	13.06	19.96	14.61	20.51	942.565	2	0.00023	0.2	13410	0
O95490-4	AALPFGLVR|2|	AALPFGLVR	6.34333	0.000445183	13.15	19.38	13.06	19.96	14.61	20.51	942.565	2	0.00023	0.2	13410	0
Q96JQ0	AALQVPEHTAFGTR|3|	AALQVPEHTAFGTR	11.92	0.00152324	9.1	18.37	3.55	20.66	9.97	19.35	1496.77	3	0.00052	0.3	8385	0
Q96JQ0	AALQVPEHTAFGTR|2|	AALQVPEHTAFGTR	21.01	7.03e-06	-3.32	16.16	-3.32	19.1	-3.32	17.81	1496.77	2	-0.0006	0.4	8400	0
Q6N022	AALVGIYGR|2|	AALVGIYGR	5.67	0.00330202	13.26	17.15	11.48	20.19	13.98	18.39	918.529	2	0.00056	0.6	8869	0
B4DKR1	AAMDNSEIAGEK|2|	AAMDNSEIAGEK	12.4533	0.0105776	8.65	14.76	-3.32	14.45	-3.32	10.16	1234.55	2	-0.00411	3.3	3991	0.00068
Q08211	AAMEALVVEVTK|2|	AAMEALVVEVTK	8.31333	0.0398964	12.59	14.94	10.93	17	-3.32	13.2	1259.68	2	-0.00347	2.8	14516	0
P35222	AAMFPETKDEGMQIPSTQFDAAHPTNVQR|3|0.9840@Q(13)	AAMFPETKDEGMQIPSTQFDAAHPTNVQR	13.47	0.00962345	10.22	18.68	9.68	18.56	-3.32	19.75	3217.48	3	-0.00425	1.3	15979	0.0007
P35222	AAMFPETKDEGMQIPSTQFDAAHPTNVQR|3|0.9840@Q(18)	AAMFPETKDEGMQIPSTQFDAAHPTNVQR	17.17	0.004778	-3.32	17.86	9.79	17.75	-3.32	19.05	3217.48	3	-0.00337	1	16811	0.00932
P35222	AAMFPETLDEGMQIPSTQFDAAHPTNVQR|3|15.9949@M(3)	AAMFPETLDEGMQIPSTQFDAAHPTNVQR	13.5133	0.00952849	10.19	18.71	9.69	18.61	-3.32	19.78	3217.48	3	-0.00634	2	15893	0
P35222	AAMFPETLDEGMQIPSTQFDAAHPTNVQR|3|15.9949@M(3);15.9949@M(12)	AAMFPETLDEGMQIPSTQFDAAHPTNVQR	17.0333	0.00513271	-3.32	18.27	10.03	17.45	-3.32	18.77	3233.48	3	-0.00404	1.2	13520	0
P35222	AAMFPETLDEGMQIPSTQFDAAHPTNVQR|3|15.9949@M(12)	AAMFPETLDEGMQIPSTQFDAAHPTNVQR	14.5533	0.00399655	7.09	14.04	-3.32	14.46	-3.32	15.61	3217.48	3	-0.00475	1.5	14765	0
P35222	AAMFPETLDEGMQIPSTQFDAAHPTNVQR|3|	AAMFPETLDEGMQIPSTQFDAAHPTNVQR	6.43667	0.00374689	15.43	18.84	10.66	19.45	12.85	19.96	3201.49	3	-0.00564	1.8	17067	0
P35222	AAMFPETLDEGMQIPSTQFDAAHPTNVQR|4|15.9949@M(3)	AAMFPETLDEGMQIPSTQFDAAHPTNVQR	1.33333	0.0591616	13.16	13.66	13.41	15.03	14.36	16.24	3217.48	4	-0.0017	0.5	15802	0
P35222	AAMFPETLDEGMQIPSTQFDAAHPTNVQR|4|	AAMFPETLDEGMQIPSTQFDAAHPTNVQR	3.30667	0.0075094	12	13.75	12.21	15.99	11.82	16.21	3201.49	4	-0.00607	1.9	17106	0
P35222	AAMFPETLDEGMQIPSTQFDAAHPTNVQR|3|15.9949@M(3);15.9949@P(5)	AAMFPETLDEGMQIPSTQFDAAHPTNVQR	17.0167	0.00523996	-3.32	18.29	10.12	17.44	-3.32	18.8	3233.48	3	-0.00225	0.7	14524	0.00413
Q13449	AANEVSSADVK|2|	AANEVSSADVK	18.4733	0.00333891	9.32	19.19	-3.32	19.93	-3.32	18.98	1089.53	2	0.00013	0.1	2145	0
Q13449	AANEVSSADVK|2|0.9840@N(3)	AANEVSSADVK	12.38	0.00228473	3.31	14.04	-3.32	14.39	4.66	13.36	1090.51	2	0.00135	1.2	2531	0
Q9Y4L1	AANSLEAFIFETQDK|2|	AANSLEAFIFETQDK	1.69667	0.0644819	10.97	15.39	12.77	14.87	14.41	12.98	1682.82	2	-0.00109	0.6	19422	0
Q9Y639	AAPDITGHKR|2|	AAPDITGHKR	16.0533	3.2e-05	-3.32	11.88	-3.32	11.63	-3.32	14.69	1064.57	2	0.00063	0.6	823	0.00146
P55287	AAPYEGFICESDQTKPLSNQPIVTI|3|44.0262@C(9);0.9840@N(19);0.9840@Q(20)	AAPYEGFICESDQTKPLSNQPIVTI	11.17	0.0109185	9.29	14.08	6.15	16.62	-3.32	14.93	2766.33	3	-0.00721	2.6	21535	0.08612
Q92823-4	AAPYWITAPQNLVLSPGEDGTLICR|2|44.0262@C(24)	AAPYWITAPQNLVLSPGEDGTLICR	23.0833	3.52e-06	-3.32	19.07	-3.32	21.09	-3.32	19.13	2728.39	2	-0.00329	1.2	23214	0
Q92823-4	AAPYWITAPQNLVLSPGEDGTLICR|3|44.0262@C(24)	AAPYWITAPQNLVLSPGEDGTLICR	4.72	0.0117948	17.05	19.97	13.07	22.11	17.36	19.56	2728.39	3	-0.00192	0.7	23203	0
Q92823-4	AAPYWITAPQNLVLSPGEDGTLICR|2|44.0262@C(24);15.9949@R(25)	AAPYWITAPQNLVLSPGEDGTLICR	18.8533	9.8e-05	-3.32	12.27	-3.32	16.89	-3.32	17.44	2744.38	2	-0.00345	1.3	22676	0.00126
Q92823-4	AAPYWITAPQNLVLSPGEDGTLICR|2|15.9949@D(19);44.0262@C(24)	AAPYWITAPQNLVLSPGEDGTLICR	18.8567	9.83e-05	-3.32	12.27	-3.32	16.89	-3.32	17.45	2744.38	2	-0.00345	1.3	22676	0.00126
Q92823-4	AAPYWITAPQNLVLSPGEDGTLICR|3|37.9559@E(18);44.0262@C(24)	AAPYWITAPQNLVLSPGEDGTLICR	4.7	0.00502191	11.64	14.6	9.09	16.8	11.46	14.89	2766.35	3	0.00656	2.4	23189	0.00126
Q92823-4	AAPYWITAPQNLVLSPGEDGTLICR|3|37.9559@D(19);44.0262@C(24)	AAPYWITAPQNLVLSPGEDGTLICR	4.7	0.00502191	11.64	14.6	9.09	16.8	11.46	14.89	2766.35	3	0.00656	2.4	23189	0.00126
Q92823-4	AAPYWITAPQNLVLSPGEDGTLICR|3|44.0262@C(24);15.9949@R(25)	AAPYWITAPQNLVLSPGEDGTLICR	9.88333	0.0328564	13.36	15.95	-3.32	18.57	13.13	18.3	2744.38	3	-0.0035	1.3	21098	0.01482
Q92823-4	AAPYWITAPQNLVLSPGEDGTLICR|3|31.9898@W(5);44.0262@C(24)	AAPYWITAPQNLVLSPGEDGTLICR	2.81667	0.0256147	12.44	13.27	9.52	15.16	13.19	15.17	2760.38	3	-0.00148	0.5	20420	0.03929
Q14CA1	AAPYWITAPQNLVLSPGEDGTLICR|2|44.0262@C(24)	AAPYWITAPQNLVLSPGEDGTLICR	23.0833	3.52e-06	-3.32	19.07	-3.32	21.09	-3.32	19.13	2728.39	2	-0.00329	1.2	23214	0
Q14CA1	AAPYWITAPQNLVLSPGEDGTLICR|3|44.0262@C(24)	AAPYWITAPQNLVLSPGEDGTLICR	4.72	0.0117948	17.05	19.97	13.07	22.11	17.36	19.56	2728.39	3	-0.00192	0.7	23203	0
Q14CA1	AAPYWITAPQNLVLSPGEDGTLICR|2|44.0262@C(24);15.9949@R(25)	AAPYWITAPQNLVLSPGEDGTLICR	18.8533	9.8e-05	-3.32	12.27	-3.32	16.89	-3.32	17.44	2744.38	2	-0.00345	1.3	22676	0.00126
Q14CA1	AAPYWITAPQNLVLSPGEDGTLICR|2|15.9949@D(19);44.0262@C(24)	AAPYWITAPQNLVLSPGEDGTLICR	18.8567	9.83e-05	-3.32	12.27	-3.32	16.89	-3.32	17.45	2744.38	2	-0.00345	1.3	22676	0.00126
Q14CA1	AAPYWITAPQNLVLSPGEDGTLICR|3|37.9559@E(18);44.0262@C(24)	AAPYWITAPQNLVLSPGEDGTLICR	4.7	0.00502191	11.64	14.6	9.09	16.8	11.46	14.89	2766.35	3	0.00656	2.4	23189	0.00126
Q14CA1	AAPYWITAPQNLVLSPGEDGTLICR|3|37.9559@D(19);44.0262@C(24)	AAPYWITAPQNLVLSPGEDGTLICR	4.7	0.00502191	11.64	14.6	9.09	16.8	11.46	14.89	2766.35	3	0.00656	2.4	23189	0.00126
Q14CA1	AAPYWITAPQNLVLSPGEDGTLICR|3|44.0262@C(24);15.9949@R(25)	AAPYWITAPQNLVLSPGEDGTLICR	9.88333	0.0328564	13.36	15.95	-3.32	18.57	13.13	18.3	2744.38	3	-0.0035	1.3	21098	0.01482
Q14CA1	AAPYWITAPQNLVLSPGEDGTLICR|3|31.9898@W(5);44.0262@C(24)	AAPYWITAPQNLVLSPGEDGTLICR	2.81667	0.0256147	12.44	13.27	9.52	15.16	13.19	15.17	2760.38	3	-0.00148	0.5	20420	0.03929
Q92823-4	AAPYWITAPQNLVLSPGEMGTLICR|2|44.0262@C(24)	AAPYWITAPQNLVLSPGEMGTLICR	10.1033	0.0256147	-3.32	-3.32	-3.32	10.96	-3.32	12.71	2744.4	2	0.01169	4.3	21164	0.00373
Q14CA1	AAPYWITAPQNLVLSPGEMGTLICR|2|44.0262@C(24)	AAPYWITAPQNLVLSPGEMGTLICR	10.1033	0.0256147	-3.32	-3.32	-3.32	10.96	-3.32	12.71	2744.4	2	0.01169	4.3	21164	0.00373
P04075	AAQEEYVKR|3|	AAQEEYVKR	3.36333	0.0062925	11.7	14.52	10.53	13.56	9.39	13.63	1092.56	3	0.0004	0.4	1285	0.00123
Q9UPZ6	AAQGEAEAPTLYLWK|2|	AAQGEAEAPTLYLWK	10.4067	0.0182048	8.55	14.33	-3.32	17.43	10.77	15.46	1646.83	2	-0.00052	0.3	15670	0
P62826	AAQGEPQVQFK|2|42.0106@A(1)	AAQGEPQVQFK	5.02333	0.0077328	16.08	18.46	11.46	19.19	12.94	17.9	1243.62	2	9e-05	0.1	10142	0
P04040	AAQKADVLTTGAGNPVGDKLNVITVGPR|3|	AAQKADVLTTGAGNPVGDKLNVITVGPR	-1.66333	0.0630405	15.98	14.11	14.4	15.32	15.69	11.65	2761.51	3	-0.00225	0.8	11135	0
P04040	AAQKADVLTTGAGNPVGDKLNVITVGPR|4|	AAQKADVLTTGAGNPVGDKLNVITVGPR	0.693333	0.104541	17.54	17.81	16.54	18.61	17.33	17.07	2761.51	4	-0.00197	0.7	11129	0
Q13263	AASAAAASAAAASAASGSPGPGEGSAGGEKR|3|42.0106@A(1)	AASAAAASAAAASAASGSPGPGEGSAGGEKR	8.23333	0.0406792	12.7	15.84	-3.32	16.37	8.51	10.38	2584.21	3	-0.00223	0.9	11398	0
O75367	AASADSTTEGTPADGFTVLSTK|2|	AASADSTTEGTPADGFTVLSTK	10.7267	0.031847	13.75	15.69	-3.32	14.06	-3.32	9.54	2126	2	-0.00217	1	12359	0
O95490-5	AASNAFMICGVLYVVR|2|44.0262@C(9)	AASNAFMICGVLYVVR	4.01667	0.00246535	10.81	15.51	11.12	15.23	10.48	13.72	1756.9	2	-0.00327	1.9	21109	0.00123
O95490-4	AASNAFMICGVLYVVR|2|44.0262@C(9)	AASNAFMICGVLYVVR	4.01667	0.00246535	10.81	15.51	11.12	15.23	10.48	13.72	1756.9	2	-0.00327	1.9	21109	0.00123
Q08554	AASSQTPTMCTTTVTVK|2|15.9949@M(9);44.0262@C(10)	AASSQTPTMCTTTVTVK	-1.24667	0.105487	14.63	15.03	15.22	15.34	15.49	11.23	1785.85	2	-0.00097	0.5	5170	0.00056
P35232	AATFGLILDDVSLTHLTFGK|3|	AATFGLILDDVSLTHLTFGK	2.91	0.0351323	13.44	16.61	11.94	15.9	10.59	12.19	2118.14	3	0.00164	0.8	23861	0
Q9HCC0	AATGEEVSAEDLGGADLHCR|3|44.0262@C(19)	AATGEEVSAEDLGGADLHCR	0.603333	0.167792	18.15	17.57	15.53	19.05	16.88	15.75	2043.92	3	-0.00101	0.5	8425	0
Q9BX79	AATLDPGYYTYR|2|	AATLDPGYYTYR	7.10333	0.0001005	10.45	17.31	10.45	17.68	10.85	18.07	1389.66	2	-0.00063	0.5	10192	0
P10809	AAVEEGIVLGGGCALLR|2|44.0262@C(13)	AAVEEGIVLGGGCALLR	15.3433	0.00925312	-3.32	19.35	10.9	17.03	-3.32	13.91	1670.9	2	0.00097	0.6	16904	0
P10809	AAVEEGIVLGGGCALLR|3|44.0262@C(13)	AAVEEGIVLGGGCALLR	5.49667	0.0432143	13.16	16.03	11.98	13.85	2.23	13.98	1670.9	3	-0.00066	0.4	16911	0
Q14974	AAVENLPTFLVELSR|2|	AAVENLPTFLVELSR	8.30333	0.0476362	14.4	17.48	8.95	16.73	-3.32	10.73	1657.9	2	0.001	0.6	23065	0
P40227	AAVKTLNPK|2|0.9840@N(7)	AAVKTLNPK	-0.506667	0.132296	26.38	25.24	25.91	26.6	26.35	25.28	941.555	2	-0.00072	0.8	6069	0.01579
P35222	AAVMVHQLSK|3|	AAVMVHQLSK	10.5133	0.000137848	9.53	18.24	7.35	19.46	9.27	19.99	1082.59	3	0.00028	0.3	2934	0
P35222	AAVMVHQLSK|2|15.9949@M(4)	AAVMVHQLSK	19.5833	3.04e-06	-3.32	16.02	-3.32	16.08	-3.32	16.69	1098.59	2	0.00057	0.5	2150	0
P35222	AAVMVHQLSK|2|	AAVMVHQLSK	23.23	3.04e-06	-3.32	19.44	-3.32	19.88	-3.32	20.41	1082.59	2	0.00072	0.7	2889	0
P35222	AAVMVHQLSK|3|15.9949@M(4)	AAVMVHQLSK	7.76333	0.00016533	10.89	17.34	9.26	17.78	9.96	18.28	1098.59	3	0.00039	0.4	2109	0.0003
P05023	AAVPDAVGK|2|	AAVPDAVGK	8.53	0.000200085	8.97	17.84	8.98	17.34	10.59	18.95	826.455	2	0.00046	0.6	2930	0
P13637	AAVPDAVGK|2|	AAVPDAVGK	8.53	0.000200085	8.97	17.84	8.98	17.34	10.59	18.95	826.455	2	0.00046	0.6	2930	0
P50993	AAVPDAVGK|2|	AAVPDAVGK	8.53	0.000200085	8.97	17.84	8.98	17.34	10.59	18.95	826.455	2	0.00046	0.6	2930	0
B3KW93	AAVPDAVGK|2|	AAVPDAVGK	8.53	0.000200085	8.97	17.84	8.98	17.34	10.59	18.95	826.455	2	0.00046	0.6	2930	0
P06733	AAVPSGASTGIYEALELR|2|	AAVPSGASTGIYEALELR	3.58	0.00475616	14.93	18.33	13.28	17.55	13.62	16.69	1803.94	2	-0.00108	0.6	17047	0
P13929	AAVPSGASTGIYEALELR|2|	AAVPSGASTGIYEALELR	3.58	0.00475616	14.93	18.33	13.28	17.55	13.62	16.69	1803.94	2	-0.00108	0.6	17047	0
P35222	AAVSHWQQQSYLDSGIHSGATTTAPSLSGK|3|	AAVSHWQQQSYLDSGIHSGATTTAPSLSGK	14.5867	0.0078485	10.22	18.86	-3.32	20.71	9.56	20.65	3084.49	3	-0.00244	0.8	10671	0
P35222	AAVSHWQQQSYLDSGIHSGATTTAPSLSGK|4|	AAVSHWQQQSYLDSGIHSGATTTAPSLSGK	11.99	2.17e-05	8.3	20.23	9.26	21.17	9.33	21.46	3084.49	4	-0.00115	0.4	10683	0
B6ETN7	AAVVVPSGEEQR|2|	AAVVVPSGEEQR	18.1733	2.35e-05	-3.32	14.95	-3.32	12.98	-3.32	16.63	1240.64	2	0.00345	2.8	4645	0.02623
A6YT90	AAVVVPSGEEQR|2|	AAVVVPSGEEQR	18.1733	2.35e-05	-3.32	14.95	-3.32	12.98	-3.32	16.63	1240.64	2	0.00345	2.8	4645	0.02623
P30443	AAVVVPSGEEQR|2|	AAVVVPSGEEQR	18.1733	2.35e-05	-3.32	14.95	-3.32	12.98	-3.32	16.63	1240.64	2	0.00345	2.8	4645	0.02623
D5H3W3	AAVVVPSGEEQR|2|	AAVVVPSGEEQR	18.1733	2.35e-05	-3.32	14.95	-3.32	12.98	-3.32	16.63	1240.64	2	0.00345	2.8	4645	0.02623
A9X165	AAVVVPSGEEQR|2|	AAVVVPSGEEQR	18.1733	2.35e-05	-3.32	14.95	-3.32	12.98	-3.32	16.63	1240.64	2	0.00345	2.8	4645	0.02623
Q29865	AAVVVPSGEEQR|2|	AAVVVPSGEEQR	18.1733	2.35e-05	-3.32	14.95	-3.32	12.98	-3.32	16.63	1240.64	2	0.00345	2.8	4645	0.02623
I7ID09	AAVVVPSGEEQR|2|	AAVVVPSGEEQR	18.1733	2.35e-05	-3.32	14.95	-3.32	12.98	-3.32	16.63	1240.64	2	0.00345	2.8	4645	0.02623
V5NST4	AAVVVPSGEEQR|2|	AAVVVPSGEEQR	18.1733	2.35e-05	-3.32	14.95	-3.32	12.98	-3.32	16.63	1240.64	2	0.00345	2.8	4645	0.02623
Q6ZUW0	AAVVVPSGEEQR|2|	AAVVVPSGEEQR	18.1733	2.35e-05	-3.32	14.95	-3.32	12.98	-3.32	16.63	1240.64	2	0.00345	2.8	4645	0.02623
Q5W1M0	AAVVVPSGEEQR|2|	AAVVVPSGEEQR	18.1733	2.35e-05	-3.32	14.95	-3.32	12.98	-3.32	16.63	1240.64	2	0.00345	2.8	4645	0.02623
P69905	AAWGKVGAHAGEYGAEALER|3|31.9898@W(3)	AAWGKVGAHAGEYGAEALER	2.41667	0.0256205	15.22	17.27	13.24	17.74	14.16	14.86	2073.99	3	-0.00034	0.2	11593	0.00068
P69905	AAWGKVGAQAGEYGAEALER|3|145.0197@K(5)	AAWGKVGAQAGEYGAEALER	0.863333	0.166087	13.07	17.55	13.06	12.06	13.08	12.19	2178.02	3	-0.00178	0.8	12262	0.00038
P05141	AAYFGIYDTAK|2|	AAYFGIYDTAK	4.38333	0.00426479	13.91	17.38	12.35	16.82	11	16.21	1218.59	2	2e-05	0	11895	0
P12236	AAYFGVYDTAK|2|14.0157@D(8)	AAYFGVYDTAK	4.38333	0.00426479	13.91	17.38	12.35	16.82	11	16.21	1218.59	2	0.00017	0.1	12142	0.00741
P12235	AAYFGVYDTAK|2|14.0157@D(8)	AAYFGVYDTAK	4.38333	0.00426479	13.91	17.38	12.35	16.82	11	16.21	1218.59	2	0.00017	0.1	12142	0.00741
P00533	ACGADSYEMEEDGVR|2|44.0262@C(2)	ACGADSYEMEEDGVR	15.17	0.00525336	-3.32	15.24	8.46	14.76	-3.32	17.33	1674.65	2	-0.00086	0.5	7487	0
P00533	ACGADSYEMEEDGVR|2|44.0262@C(2);15.9949@M(9)	ACGADSYEMEEDGVR	11.1	0.0260008	-3.32	11.7	-3.32	-3.32	-3.32	14.96	1690.64	2	0.00083	0.5	5888	0.0003
P00533	ACGADSYEMEEDGVRK|2|44.0262@C(2)	ACGADSYEMEEDGVRK	17.8767	8.19e-06	-3.32	14.01	-3.32	13.72	-3.32	15.94	1802.75	2	0.00112	0.6	5339	0
P09382	ACGLVASNLNLKPGECLR|2|42.0106@A(1);44.0262@C(2);44.0262@C(16)	ACGLVASNLNLKPGECLR	8.02	0.00275053	16.67	21.65	14.21	21.51	11.27	23.05	1987.02	2	-0.00072	0.4	16975	0
P09382	ACGLVASNLNLKPGECLR|3|42.0106@A(1);44.0262@C(2);44.0262@C(16)	ACGLVASNLNLKPGECLR	7.56333	0.000983018	15.8	20.7	12.94	21.22	12.74	22.25	1987.02	3	-0.00043	0.2	16942	0
P09382	ACGLVASNLNLKPGECLR|2|42.0106@A(1);44.0262@C(2);44.0262@K(12);44.0262@C(16)	ACGLVASNLNLKPGECLR	12.86	0.0129389	-3.32	13.58	10.81	13.14	-3.32	16.03	2031.05	2	-0.00201	1	15910	0.00227
P09382	ACGLVASNLNLKPGECLR|2|42.0106@A(1);44.0262@C(2);0.9840@N(8);0.9840@N(10);44.0262@C(16)	ACGLVASNLNLKPGECLR	-3.22667	0.147515	10.01	13.39	12.46	-3.32	11.27	13.99	1988.99	2	-0.01472	7.4	16489	0.01557
P22234	ACGNFGIPCELR|2|44.0262@C(2);44.0262@C(9)	ACGNFGIPCELR	3.39	0.00517327	14.46	17.33	13.31	17.95	13.42	16.08	1366.64	2	0.001	0.7	13225	0
P55769	ACGVSRPVIACSVTIK|2|44.0262@C(2);44.0262@C(11)	ACGVSRPVIACSVTIK	7.20667	0.106263	13.69	15.56	-3.32	16.43	-3.32	-3.32	1690.91	2	-0.00116	0.7	8992	0.00064
P61247	ACQSIYPLHDVFVR|3|44.0262@C(2)	ACQSIYPLHDVFVR	6.03333	0.00573882	11.33	15.92	7.81	16.68	8.43	13.07	1690.85	3	0.00075	0.4	13509	0
P05023	ACVVHGSDLK|2|44.0262@C(2)	ACVVHGSDLK	15.93	0.00278924	6.83	15.96	-3.32	14.98	-3.32	17.04	1071.54	2	0.00024	0.2	1973	0
P50993	ACVVHGSDLK|2|44.0262@C(2)	ACVVHGSDLK	15.93	0.00278924	6.83	15.96	-3.32	14.98	-3.32	17.04	1071.54	2	0.00024	0.2	1973	0
B3KW93	ACVVHGSDLK|2|44.0262@C(2)	ACVVHGSDLK	15.93	0.00278924	6.83	15.96	-3.32	14.98	-3.32	17.04	1071.54	2	0.00024	0.2	1973	0
P23396	ACYGVLR|2|44.0262@C(2)	ACYGVLR	0.993333	0.0460097	16.09	17.03	16.67	17.62	16.04	17.13	824.421	2	8e-05	0.1	5863	0.00064
Q9NY47-2	ADAELDDPESEDVER|2|	ADAELDDPESEDVER	14.1333	0.00812613	10.65	19.74	8.66	19.57	-3.32	19.08	1688.7	2	-0.00024	0.1	7847	0
Q9NY47-3	ADAELDDPESEDVER|2|	ADAELDDPESEDVER	14.1333	0.00812613	10.65	19.74	8.66	19.57	-3.32	19.08	1688.7	2	-0.00024	0.1	7847	0
Q9P2B2	ADDVRPEVTWSFSR|3|	ADDVRPEVTWSFSR	5.77333	0.000745931	13.32	17.99	11.56	18.95	13.29	18.55	1663.8	3	-9e-05	0.1	12175	0
Q9P2B2	ADDVRPEVTWSFSR|2|	ADDVRPEVTWSFSR	11.6667	0.0128971	8.41	15.9	-3.32	17.33	10.54	17.4	1663.8	2	-0.0009	0.5	12159	0
Q1WWL2	ADDVRPEVTWSFSR|3|	ADDVRPEVTWSFSR	5.77333	0.000745931	13.32	17.99	11.56	18.95	13.29	18.55	1663.8	3	-9e-05	0.1	12175	0
Q1WWL2	ADDVRPEVTWSFSR|2|	ADDVRPEVTWSFSR	11.6667	0.0128971	8.41	15.9	-3.32	17.33	10.54	17.4	1663.8	2	-0.0009	0.5	12159	0
P49327	ADEASELACPTPK|2|44.0262@C(9)	ADEASELACPTPK	10.2267	0.0242612	12.78	16.46	9.93	17.52	-3.32	16.09	1374.63	2	-0.00176	1.3	6477	0
Q06830	ADEGISFR|2|	ADEGISFR	2.07333	0.00839668	17.45	19.38	17.59	19.94	17.29	19.23	893.424	2	0.00166	1.9	6160	0
Q8N6C5	ADFWMPAVR|2|	ADFWMPAVR	2.55333	0.00502157	13.41	15.84	13.56	15.52	12.87	16.14	1091.52	2	-0.00088	0.8	15019	0
P15529-16	ADGGAEYATYQTK|2|	ADGGAEYATYQTK	15.6967	0.00610877	-3.32	16.6	9.7	15.9	-3.32	17.65	1373.61	2	-0.00019	0.1	4406	0
P09622	ADGGTQVIDTK|2|	ADGGTQVIDTK	8.35667	0.0301785	10.06	15.76	-3.32	13.26	9.87	12.66	1103.55	2	-7e-05	0.1	3027	0
Q6YHK3	ADGNQLTLEER|2|	ADGNQLTLEER	14.36	0.0093778	-3.32	14.6	-3.32	15.2	10.56	17.2	1244.6	2	0.00021	0.2	5883	0
O75051	ADGPPHGGVQYEMVSVLK|3|	ADGPPHGGVQYEMVSVLK	0.56	0.113517	17.44	17.33	17.59	18.29	17.43	18.52	1882.92	3	0.00042	0.2	12238	0
O75051	ADGPPHGGVQYEMVSVLK|2|	ADGPPHGGVQYEMVSVLK	4.91667	0.0121888	8.8	10.45	4.91	12.69	8.86	14.18	1882.92	2	-0.00235	1.2	11403	0.0007
Q07954	ADGSGSVVLR|2|	ADGSGSVVLR	10.71	0.0138777	9.12	13.74	-3.32	16.64	8.23	15.78	959.504	2	0.00013	0.1	3767	0
Q13308	ADGSSLPEWVTDNAGTLHFAR|3|	ADGSSLPEWVTDNAGTLHFAR	20.1433	0.00273577	-3.32	20.66	-3.32	21.72	9.65	21.06	2243.06	3	-0.001	0.4	18265	0
Q13308	ADGSSLPEWVTDNAGTLHFAR|2|	ADGSSLPEWVTDNAGTLHFAR	11.29	0.0165697	10.5	16.47	-3.32	17.55	10.72	17.75	2243.06	2	-0.00283	1.3	17127	0
Q92692-2	ADGVTVTCK|2|44.0262@C(8)	ADGVTVTCK	2.70667	0.00707524	12.9	14.95	12.02	14.56	12.54	16.07	936.459	2	0.00046	0.5	2460	0
Q92692	ADGVTVTCK|2|44.0262@C(8)	ADGVTVTCK	2.70667	0.00707524	12.9	14.95	12.02	14.56	12.54	16.07	936.459	2	0.00046	0.5	2460	0
P52272-2	ADILEDKDGK|2|	ADILEDKDGK	12.3167	0.0258954	14.97	16.75	-3.32	16.06	-3.32	12.47	1102.55	2	0.00037	0.3	2697	0
P52272-2	ADILEDKDGK|3|	ADILEDKDGK	3.10333	0.0371167	14.72	16.35	10.1	15.97	11.11	12.92	1102.55	3	0.00057	0.5	2678	0.00064
Q13740-2	ADIQMPFTCSVTYYGPSGQK|2|15.9949@M(5);44.0262@C(9)	ADIQMPFTCSVTYYGPSGQK	23.1933	3.04e-06	-3.32	19.94	-3.32	19.6	-3.32	20.08	2252.01	2	-0.00152	0.7	13333	0
Q13740-2	ADIQMPFTCSVTYYGPSGQK|2|44.0262@C(9)	ADIQMPFTCSVTYYGPSGQK	24.7633	3.04e-06	-3.32	21.26	-3.32	21.43	-3.32	21.64	2236.02	2	-0.00264	1.2	17560	0
Q13740-2	ADIQMPFTCSVTYYGPSGQK|3|44.0262@C(9)	ADIQMPFTCSVTYYGPSGQK	23.4633	3.04e-06	-3.32	19.31	-3.32	20.57	-3.32	20.55	2236.02	3	-0.00059	0.3	16458	0
Q13740-2	ADIQMPFTCSVTYYGPSGQK|3|15.9949@M(5);44.0262@C(9)	ADIQMPFTCSVTYYGPSGQK	18.0533	0.00352289	9.25	18.44	-3.32	19.14	-3.32	19.19	2252.01	3	-0.00135	0.6	14262	0
Q13740-2	ADIQMPFTCSVTYYGPSGQK|2|15.9949@P(6);44.0262@C(9)	ADIQMPFTCSVTYYGPSGQK	15.27	0.00696192	10.04	16.49	-3.32	15.96	-3.32	16.76	2252.01	2	-0.00132	0.6	16293	0.00145
Q13740-2	ADIQMPFTCSVTYYGPSGQK|2|14.0157@Q(4);15.9949@M(5);44.0262@C(9)	ADIQMPFTCSVTYYGPSGQK	17.8267	4.1e-06	-3.32	15.32	-3.32	14.46	-3.32	13.74	2266.03	2	-0.00316	1.4	15329	0.00145
Q13740-2	ADIQMPFTCSVTYYGPSGQK|2|15.9949@F(7);44.0262@C(9)	ADIQMPFTCSVTYYGPSGQK	15.27	0.00696192	10.04	16.49	-3.32	15.96	-3.32	16.76	2252.01	2	0.00016	0.1	16652	0.00222
Q13740-2	ADIQMPFTCSVTYYGPSGQK|2|15.9949@M(5);15.9949@P(6);44.0262@C(9)	ADIQMPFTCSVTYYGPSGQK	16.7633	1.03e-05	-3.32	14.21	-3.32	12.06	-3.32	14.06	2268.01	2	-0.00539	2.4	12366	0.00294
Q13740-2	ADIQMPFTCSVTYYGPSGQK|2|15.9949@M(5);15.9949@F(7);44.0262@C(9)	ADIQMPFTCSVTYYGPSGQK	16.7633	1.03e-05	-3.32	14.21	-3.32	12.06	-3.32	14.06	2268.01	2	-0.00539	2.4	12366	0.00466
Q13740-2	ADIQMPFTCSVTYYGPSGQK|2|44.0262@A(1);44.0262@C(9)	ADIQMPFTCSVTYYGPSGQK	18.56	3.14e-06	-3.32	14.62	-3.32	15.7	-3.32	15.4	2280.04	2	-0.00434	1.9	10944	0.00752
B3KNN9	ADIQMPFTCSVTYYGPSGQK|2|15.9949@M(5);44.0262@C(9)	ADIQMPFTCSVTYYGPSGQK	23.1933	3.04e-06	-3.32	19.94	-3.32	19.6	-3.32	20.08	2252.01	2	-0.00152	0.7	13333	0
B3KNN9	ADIQMPFTCSVTYYGPSGQK|2|44.0262@C(9)	ADIQMPFTCSVTYYGPSGQK	24.7633	3.04e-06	-3.32	21.26	-3.32	21.43	-3.32	21.64	2236.02	2	-0.00264	1.2	17560	0
B3KNN9	ADIQMPFTCSVTYYGPSGQK|3|44.0262@C(9)	ADIQMPFTCSVTYYGPSGQK	23.4633	3.04e-06	-3.32	19.31	-3.32	20.57	-3.32	20.55	2236.02	3	-0.00059	0.3	16458	0
B3KNN9	ADIQMPFTCSVTYYGPSGQK|3|15.9949@M(5);44.0262@C(9)	ADIQMPFTCSVTYYGPSGQK	18.0533	0.00352289	9.25	18.44	-3.32	19.14	-3.32	19.19	2252.01	3	-0.00135	0.6	14262	0
B3KNN9	ADIQMPFTCSVTYYGPSGQK|2|15.9949@P(6);44.0262@C(9)	ADIQMPFTCSVTYYGPSGQK	15.27	0.00696192	10.04	16.49	-3.32	15.96	-3.32	16.76	2252.01	2	-0.00132	0.6	16293	0.00145
B3KNN9	ADIQMPFTCSVTYYGPSGQK|2|14.0157@Q(4);15.9949@M(5);44.0262@C(9)	ADIQMPFTCSVTYYGPSGQK	17.8267	4.1e-06	-3.32	15.32	-3.32	14.46	-3.32	13.74	2266.03	2	-0.00316	1.4	15329	0.00145
B3KNN9	ADIQMPFTCSVTYYGPSGQK|2|15.9949@F(7);44.0262@C(9)	ADIQMPFTCSVTYYGPSGQK	15.27	0.00696192	10.04	16.49	-3.32	15.96	-3.32	16.76	2252.01	2	0.00016	0.1	16652	0.00222
B3KNN9	ADIQMPFTCSVTYYGPSGQK|2|15.9949@M(5);15.9949@P(6);44.0262@C(9)	ADIQMPFTCSVTYYGPSGQK	16.7633	1.03e-05	-3.32	14.21	-3.32	12.06	-3.32	14.06	2268.01	2	-0.00539	2.4	12366	0.00294
B3KNN9	ADIQMPFTCSVTYYGPSGQK|2|15.9949@M(5);15.9949@F(7);44.0262@C(9)	ADIQMPFTCSVTYYGPSGQK	16.7633	1.03e-05	-3.32	14.21	-3.32	12.06	-3.32	14.06	2268.01	2	-0.00539	2.4	12366	0.00466
B3KNN9	ADIQMPFTCSVTYYGPSGQK|2|44.0262@A(1);44.0262@C(9)	ADIQMPFTCSVTYYGPSGQK	18.56	3.14e-06	-3.32	14.62	-3.32	15.7	-3.32	15.4	2280.04	2	-0.00434	1.9	10944	0.00752
Q13740-4	ADIQMPFTCSVTYYGPSGQK|2|15.9949@M(5);44.0262@C(9)	ADIQMPFTCSVTYYGPSGQK	23.1933	3.04e-06	-3.32	19.94	-3.32	19.6	-3.32	20.08	2252.01	2	-0.00152	0.7	13333	0
Q13740-4	ADIQMPFTCSVTYYGPSGQK|2|44.0262@C(9)	ADIQMPFTCSVTYYGPSGQK	24.7633	3.04e-06	-3.32	21.26	-3.32	21.43	-3.32	21.64	2236.02	2	-0.00264	1.2	17560	0
Q13740-4	ADIQMPFTCSVTYYGPSGQK|3|44.0262@C(9)	ADIQMPFTCSVTYYGPSGQK	23.4633	3.04e-06	-3.32	19.31	-3.32	20.57	-3.32	20.55	2236.02	3	-0.00059	0.3	16458	0
Q13740-4	ADIQMPFTCSVTYYGPSGQK|3|15.9949@M(5);44.0262@C(9)	ADIQMPFTCSVTYYGPSGQK	18.0533	0.00352289	9.25	18.44	-3.32	19.14	-3.32	19.19	2252.01	3	-0.00135	0.6	14262	0
Q13740-4	ADIQMPFTCSVTYYGPSGQK|2|15.9949@P(6);44.0262@C(9)	ADIQMPFTCSVTYYGPSGQK	15.27	0.00696192	10.04	16.49	-3.32	15.96	-3.32	16.76	2252.01	2	-0.00132	0.6	16293	0.00145
Q13740-4	ADIQMPFTCSVTYYGPSGQK|2|14.0157@Q(4);15.9949@M(5);44.0262@C(9)	ADIQMPFTCSVTYYGPSGQK	17.8267	4.1e-06	-3.32	15.32	-3.32	14.46	-3.32	13.74	2266.03	2	-0.00316	1.4	15329	0.00145
Q13740-4	ADIQMPFTCSVTYYGPSGQK|2|15.9949@F(7);44.0262@C(9)	ADIQMPFTCSVTYYGPSGQK	15.27	0.00696192	10.04	16.49	-3.32	15.96	-3.32	16.76	2252.01	2	0.00016	0.1	16652	0.00222
Q13740-4	ADIQMPFTCSVTYYGPSGQK|2|15.9949@M(5);15.9949@P(6);44.0262@C(9)	ADIQMPFTCSVTYYGPSGQK	16.7633	1.03e-05	-3.32	14.21	-3.32	12.06	-3.32	14.06	2268.01	2	-0.00539	2.4	12366	0.00294
Q13740-4	ADIQMPFTCSVTYYGPSGQK|2|15.9949@M(5);15.9949@F(7);44.0262@C(9)	ADIQMPFTCSVTYYGPSGQK	16.7633	1.03e-05	-3.32	14.21	-3.32	12.06	-3.32	14.06	2268.01	2	-0.00539	2.4	12366	0.00466
Q13740-4	ADIQMPFTCSVTYYGPSGQK|2|44.0262@A(1);44.0262@C(9)	ADIQMPFTCSVTYYGPSGQK	18.56	3.14e-06	-3.32	14.62	-3.32	15.7	-3.32	15.4	2280.04	2	-0.00434	1.9	10944	0.00752
Q13740-2	ADIQMPYTCSVTYYGPSGQK|2|15.9949@M(5);44.0262@C(9)	ADIQMPYTCSVTYYGPSGQK	16.7633	1.03e-05	-3.32	14.21	-3.32	12.06	-3.32	14.06	2268.01	2	-0.00537	2.4	12366	0.00196
B3KNN9	ADIQMPYTCSVTYYGPSGQK|2|15.9949@M(5);44.0262@C(9)	ADIQMPYTCSVTYYGPSGQK	16.7633	1.03e-05	-3.32	14.21	-3.32	12.06	-3.32	14.06	2268.01	2	-0.00537	2.4	12366	0.00196
Q13740-4	ADIQMPYTCSVTYYGPSGQK|2|15.9949@M(5);44.0262@C(9)	ADIQMPYTCSVTYYGPSGQK	16.7633	1.03e-05	-3.32	14.21	-3.32	12.06	-3.32	14.06	2268.01	2	-0.00537	2.4	12366	0.00196
P08238	ADLINNLGTIAK|2|0.9840@N(5)	ADLINNLGTIAK	3.67	0.0207574	14.28	16.38	10.72	16.17	10.15	13.61	1242.68	2	0.00065	0.5	12837	0
P08238	ADLINNLGTIAK|2|	ADLINNLGTIAK	3.47667	0.0222911	17.53	19.48	14.64	20.06	13.72	16.78	1241.7	2	-6e-05	0	11812	0
P08238	ADLINNLGTIAK|2|0.9840@N(6)	ADLINNLGTIAK	7.52333	0.0565783	13.53	16.47	9.37	16.57	-3.32	9.11	1242.68	2	0.00088	0.7	12552	0.00145
P07900	ADLINNLGTIAK|2|0.9840@N(5)	ADLINNLGTIAK	3.67	0.0207574	14.28	16.38	10.72	16.17	10.15	13.61	1242.68	2	0.00065	0.5	12837	0
P07900	ADLINNLGTIAK|2|	ADLINNLGTIAK	3.47667	0.0222911	17.53	19.48	14.64	20.06	13.72	16.78	1241.7	2	-6e-05	0	11812	0
P07900	ADLINNLGTIAK|2|0.9840@N(6)	ADLINNLGTIAK	7.52333	0.0565783	13.53	16.47	9.37	16.57	-3.32	9.11	1242.68	2	0.00088	0.7	12552	0.00145
Q58FF8	ADLINNLGTIAK|2|0.9840@N(5)	ADLINNLGTIAK	3.67	0.0207574	14.28	16.38	10.72	16.17	10.15	13.61	1242.68	2	0.00065	0.5	12837	0
Q58FF8	ADLINNLGTIAK|2|	ADLINNLGTIAK	3.47667	0.0222911	17.53	19.48	14.64	20.06	13.72	16.78	1241.7	2	-6e-05	0	11812	0
Q58FF8	ADLINNLGTIAK|2|0.9840@N(6)	ADLINNLGTIAK	7.52333	0.0565783	13.53	16.47	9.37	16.57	-3.32	9.11	1242.68	2	0.00088	0.7	12552	0.00145
P08195	ADLLLSTQPGR|2|	ADLLLSTQPGR	3.86	0.00256616	13.62	16.38	12.73	16.32	12.05	17.28	1169.64	2	-0.00108	0.9	9040	0
P08195	ADLLLSTQPGREEGSPLELER|3|	ADLLLSTQPGREEGSPLELER	12.31	0.0158545	12.85	18.86	-3.32	18.24	9.99	19.35	2309.19	3	-0.00041	0.2	13488	0
P08195	ADLLLSTQPGREEGSPLELER|2|	ADLLLSTQPGREEGSPLELER	18.1867	3.85e-05	-3.32	15.41	-3.32	12.54	-3.32	16.65	2309.19	2	-0.00182	0.8	13448	0.00373
P40939	ADMVIEAVFEDLSLK|2|15.9949@M(3)	ADMVIEAVFEDLSLK	1.88	0.0287606	12.76	14.05	10.83	13.39	10.72	12.51	1694.84	2	0.00509	3	24431	0.0036
P62158	ADQLTEEQIAEFK|2|42.0106@A(1)	ADQLTEEQIAEFK	2.96667	0.00877347	14.74	18.25	13.39	17.15	14.57	16.2	1562.75	2	0.00015	0.1	17920	0
P09622	ADQPIDADVTVIGSGPGGYVAAIK|2|	ADQPIDADVTVIGSGPGGYVAAIK	15.3267	8.02e-05	-3.32	14.19	-3.32	11.83	-3.32	10	2313.19	2	-0.00165	0.7	17871	0.00064
Q13433	ADSQEPSHFDSQQPAVLEEEEVMIAHAHPQEVYNEYVPR|4|15.9949@M(23);0.9840@N(34)	ADSQEPSHFDSQQPAVLEEEEVMIAHAHPQEVYNEYVPR	10.0867	0.0255525	-3.32	10.7	-3.32	10.95	11.59	13.56	4522.03	4	-0.02054	4.5	16138	0
Q13433	ADSQEPSHFDSQQPAVLEEEEVMIAHAHPQEVYNEYVPR|4|15.9949@M(23);0.9840@Q(30)	ADSQEPSHFDSQQPAVLEEEEVMIAHAHPQEVYNEYVPR	10.0867	0.0255525	-3.32	10.7	-3.32	10.95	11.59	13.56	4522.03	4	-0.02054	4.5	16138	0.0007
P08582	ADTDGGLIFR|2|	ADTDGGLIFR	8.55333	0.000159127	9.63	18.68	8.99	17.52	10.73	18.81	1063.53	2	0.00041	0.4	10033	0
P04040	ADVLTTGAGNPVGDKLNVITVGPR|3|	ADVLTTGAGNPVGDKLNVITVGPR	0.0566667	0.2384	15.75	16.24	14.55	16.09	15	13.14	2363.28	3	-0.001	0.4	14922	0
Q13263	ADVQSIIGLQR|2|	ADVQSIIGLQR	2.87333	0.0721134	14.1	15.47	11.31	16.95	8.97	10.58	1198.67	2	9e-05	0.1	12582	0
Q96JQ0	AEAAFVLHVTDVNDNAPAFDR|2|	AEAAFVLHVTDVNDNAPAFDR	12.6633	0.0151884	-3.32	12.6	11.61	15.46	-3.32	14.9	2271.09	2	-0.0016	0.7	14348	0
Q96JQ0	AEAAFVLHVTDVNDNAPAFDR|3|	AEAAFVLHVTDVNDNAPAFDR	13.1067	0.0102271	9.5	17.31	-3.32	19.85	10	18.34	2271.09	3	-0.00131	0.6	15350	0
Q9Y4L1	AEAGPEGVAPAPEGEKK|3|	AEAGPEGVAPAPEGEKK	4.60667	0.0101264	12.83	16.97	9.79	17.37	11.69	13.79	1635.81	3	0.00015	0.1	3125	0
Q04721	AEDEALLSEEDDPIDR|2|	AEDEALLSEEDDPIDR	18.59	3.14e-06	-3.32	14.64	-3.32	15.51	-3.32	15.66	1815.8	2	-0.00217	1.2	12803	0
P12004	AEDNADTLALVFEAPNQEK|2|	AEDNADTLALVFEAPNQEK	1.96667	0.197222	10.09	10.76	-3.32	15.2	9.97	-3.32	2073.99	2	0.00106	0.5	17949	0
Q9Y639	AEDSGEYHCVYHFVSAPK|3|44.0262@C(9)	AEDSGEYHCVYHFVSAPK	11.32	0.0161396	12.15	16.86	7.74	16.08	-3.32	17.59	2081.92	3	-0.00072	0.3	8758	0
P05556	AEDYPIDLYYLMDLSYSMKDDLENVK|3|15.9949@M(12)	AEDYPIDLYYLMDLSYSMKDDLENVK	6.60333	0.0535021	-3.32	15.51	8.59	11.35	10.87	9.09	3158.44	3	0.00139	0.4	25185	0.00142
P05556	AEDYPIDLYYLMDLSYSMKDDLENVK|3|15.9949@M(12);15.9949@M(18)	AEDYPIDLYYLMDLSYSMKDDLENVK	11.24	0.0118924	5.96	16.79	-3.32	15.25	10.11	14.43	3174.43	3	-0.00387	1.2	20529	0.00212
O15031	AEEASHWLWSR|2|	AEEASHWLWSR	4.52	0.00502157	12.13	16.66	14.86	18.68	13.24	18.45	1370.64	2	-0.0011	0.8	10664	0
O15031	AEEASHWLWSR|3|	AEEASHWLWSR	8.25	7.26e-05	9.78	17.88	9.64	18.51	10.63	18.41	1370.64	3	0.00105	0.8	10716	0
P25398	AEEGIAAGGVMDVNTALQEVLK|2|42.0106@A(1)	AEEGIAAGGVMDVNTALQEVLK	7.63333	0.0897419	10.99	15.98	-3.32	14.59	-3.32	-3.32	2256.13	2	1e-05	0	27140	0.00038
P62913	AEEILEK|2|	AEEILEK	0.923333	0.0643823	16	17.19	15.8	17.43	16.11	16.06	830.438	2	0.0004	0.5	3322	0.00869
Q13683	AEELSFVAGAPR|2|	AEELSFVAGAPR	18.3833	0.000817025	5.09	17.82	-3.32	17.21	-3.32	18.57	1245.64	2	0.00032	0.3	10238	0
Q13683-3	AEELSFVAGAPR|2|	AEELSFVAGAPR	18.3833	0.000817025	5.09	17.82	-3.32	17.21	-3.32	18.57	1245.64	2	0.00032	0.3	10238	0
A0A087WTM1	AEGRPTPTIEWYK|3|	AEGRPTPTIEWYK	6.85	0.000210607	11.22	17.1	10.08	17.54	10.95	18.16	1546.78	3	8e-05	0.1	8728	0
P14618	AEGSDVANAVLDGADCIMLSGETAK|2|44.0262@C(16)	AEGSDVANAVLDGADCIMLSGETAK	5.65667	0.00550019	11.49	16.66	8.26	16.69	10.15	13.52	2480.14	2	-0.00376	1.5	23211	0
P14618	AEGSDVANAVLDGADCIMLSGETAK|3|44.0262@C(16)	AEGSDVANAVLDGADCIMLSGETAK	4.83667	0.00751301	13.01	16.82	10.28	17.33	10.46	14.11	2480.14	3	-6e-05	0	23142	0
P14618	AEGSDVANAVLDGADCIMLSGETAK|2|44.0262@C(16);15.9949@M(18)	AEGSDVANAVLDGADCIMLSGETAK	12.8133	0.00956822	-3.32	14.56	9.18	13.92	-3.32	12.5	2496.14	2	-0.00227	0.9	18573	0.00038
Q07954	AEGSEYQVLYIADDNEIR|2|	AEGSEYQVLYIADDNEIR	7.84	0.0345828	-3.32	11.44	9.59	14.89	10.25	13.71	2083.97	2	-0.00591	2.8	15458	0
Q96JQ0	AEHVLTVVASDHGSPPR|3|	AEHVLTVVASDHGSPPR	6.78	0.00176383	11.75	17.75	11.85	20.94	13.85	19.1	1770.9	3	-0.00049	0.3	5296	0
Q96JQ0	AEHVLTVVASDHGSPPR|4|	AEHVLTVVASDHGSPPR	9.87333	0.000573185	10.48	18.18	7.63	21.01	10.66	19.2	1770.9	4	-0.0001	0.1	5249	0
Q14697	AEKDEPGAWEETFK|3|	AEKDEPGAWEETFK	2.78333	0.0183411	14.66	17.75	13.49	17.12	13.07	14.7	1635.74	3	0.00029	0.2	9331	0.00038
Q24JP5	AELAYTLEPAAEGPGGCGSGEENDPGEQALPVGGVELRPADPPQYQEVPLDEAVTLR|4|44.0262@C(17)	AELAYTLEPAAEGPGGCGSGEENDPGEQALPVGGVELRPADPPQYQEVPLDEAVTLR	17.7633	2.73e-05	-3.32	15.05	-3.32	15.92	-3.32	12.36	5901.82	4	-0.01205	2	22377	0.00616
P23396	AELNEFLTR|2|	AELNEFLTR	5.13	0.00844379	16.27	18.92	11.88	19.07	12.08	17.63	1091.56	2	7e-05	0.1	11520	0
P08069	AENGPGPGVLVLR|2|0.9840@N(3)	AENGPGPGVLVLR	8.82333	0.00201774	12.85	18.66	9.49	18.73	7.16	18.58	1278.69	2	-0.00067	0.5	11662	0
Q9Y6M5	AENIPAVVIEIK|2|	AENIPAVVIEIK	0.526667	0.174005	18.31	21.48	19.19	18.17	20.44	19.87	1294.75	2	0.00329	2.5	14407	0.00145
Q08211	AENNSEVGASGYGVPGPTWDR|2|	AENNSEVGASGYGVPGPTWDR	11.8867	0.0206904	12.55	15.11	-3.32	14.87	-3.32	11.59	2161.97	2	-0.00523	2.4	12537	0
P63244	AEPPQCTSLAWSADGQTLFAGYTDNLVR|3|44.0262@C(6)	AEPPQCTSLAWSADGQTLFAGYTDNLVR	11.6667	0.026167	13.17	15.93	-3.32	16.25	-3.32	9.35	3054.44	3	-0.00357	1.2	23049	0
S4TZK4	AEPRFIAVGYVDDTQFVR|3|	AEPRFIAVGYVDDTQFVR	7.87333	0.00261628	7.17	16.74	11.36	19	11.57	17.98	2082.05	3	0.00312	1.5	13910	0.01488
P36957	AEPTAAAVPPPAAPIPTQMPPVPSPSQPPSGKPVSAVK|3|	AEPTAAAVPPPAAPIPTQMPPVPSPSQPPSGKPVSAVK	11.15	0.0149822	9.37	14.46	-3.32	11.39	-3.32	10.33	3665.95	3	-0.0056	1.5	14065	0.01958
Q9BUJ2	AEPYCSVLPGFTFIQHLPLSER|3|44.0262@C(5)	AEPYCSVLPGFTFIQHLPLSER	2.40667	0.193793	14.22	16.54	-3.32	14.41	9.51	-3.32	2547.28	3	-0.00347	1.4	22734	0
Q92692-2	AEQVIFVR|2|	AEQVIFVR	4.30333	0.00150076	14.01	18.38	13.95	17.53	14.28	19.24	960.539	2	-0.0006	0.6	8048	0
Q92692	AEQVIFVR|2|	AEQVIFVR	4.30333	0.00150076	14.01	18.38	13.95	17.53	14.28	19.24	960.539	2	-0.0006	0.6	8048	0
Q8WY21	AERGEGASRSPRGVLRDGGQQEPGTR|3|	AERGEGASRSPRGVLRDGGQQEPGTR	6.87667	0.0496781	10.72	10.91	9.1	15.93	-3.32	10.29	2722.36	3	-0.00523	1.9	26126	0.07459
Q96JQ0	AERPHYVLTLSAHDQGSPPR|4|	AERPHYVLTLSAHDQGSPPR	11.0133	0.0308263	-3.32	18.42	15.06	20.97	14.3	19.69	2230.12	4	-8e-05	0	6150	0
Q12802	AETFGGFDSHQMNASKGGEK|3|0.9840@Q(11);15.9949@M(12);0.9840@N(13);145.0197@K(16);145.0197@K(20)	AETFGGFDSHQMNASKGGEK	-0.166667	0.214614	21.33	21.08	20.17	21.05	20.38	19.25	2404.92	3	-0.00186	0.8	4666	0.01488
Q9H6B4	AETTPSMIPSQSR|2|	AETTPSMIPSQSR	17.5767	0.00514594	-3.32	17.58	-3.32	19.69	10.4	19.22	1403.67	2	0.00044	0.3	6804	0
Q9H6B4	AETTPSMIPSQSR|2|15.9949@M(7)	AETTPSMIPSQSR	20.2533	3.14e-06	-3.32	16.1	-3.32	17.53	-3.32	17.17	1419.67	2	-1e-05	0	4029	0
Q92823-4	AETYEGMYQCTAR|2|44.0262@C(10)	AETYEGMYQCTAR	13.9567	0.00612808	-3.32	13.58	8.18	15.62	-3.32	14.21	1565.65	2	-0.00028	0.2	9223	0
Q14CA1	AETYEGMYQCTAR|2|44.0262@C(10)	AETYEGMYQCTAR	13.9567	0.00612808	-3.32	13.58	8.18	15.62	-3.32	14.21	1565.65	2	-0.00028	0.2	9223	0
Q92823-4	AETYEGVYQCTAR|2|44.0262@C(10)	AETYEGVYQCTAR	15.33	0.0107885	14.68	20.56	7.97	23.04	-3.32	21.72	1533.68	2	-0.00017	0.1	7861	0
Q92823-4	AETYEGVYQCTAR|2|15.9949@Y(8);44.0262@C(10)	AETYEGVYQCTAR	9.52667	0.0253378	12.13	12.9	-3.32	16.86	7.67	15.3	1549.67	2	0.00037	0.2	6875	0.00821
Q14CA1	AETYEGVYQCTAR|2|44.0262@C(10)	AETYEGVYQCTAR	15.33	0.0107885	14.68	20.56	7.97	23.04	-3.32	21.72	1533.68	2	-0.00017	0.1	7861	0
Q14CA1	AETYEGVYQCTAR|2|15.9949@Y(8);44.0262@C(10)	AETYEGVYQCTAR	9.52667	0.0253378	12.13	12.9	-3.32	16.86	7.67	15.3	1549.67	2	0.00037	0.2	6875	0.00821
P40429	AEVQVLVLDGR|2|42.0106@A(1)	AEVQVLVLDGR	4.22667	0.0105739	15.67	17.82	12.23	17.99	11.73	16.5	1239.68	2	0.0001	0.1	20059	0
Q9C0C4	AEVWWNLVPR|2|	AEVWWNLVPR	2.56333	0.0147136	11.35	13.46	12.46	15.43	12.89	15.5	1268.67	2	-6e-05	0	19767	0
Q9NZT1	AFDQDGDGHITVDELR|3|	AFDQDGDGHITVDELR	2.63	0.0415126	12.07	17.44	11.59	13.8	11.86	12.17	1786.81	3	-0.00061	0.3	10326	0
Q9NZT1	AFDQDGDGHITVDELR|2|	AFDQDGDGHITVDELR	5.92333	0.108896	-3.32	14.53	-3.32	10.83	10.91	-3.32	1786.81	2	-0.0009	0.5	10346	0
Q9NZT1	AFDQDGDGHITVDELRR|4|	AFDQDGDGHITVDELRR	2.62667	0.0509553	12.7	18.44	12.88	15.07	12.41	12.36	1942.91	4	-0.00033	0.2	8668	0.00038
O15031	AFEPLR|2|	AFEPLR	8.97333	0.000141509	10.81	17.96	9.29	19.1	8.96	18.92	731.397	2	0.00052	0.7	5725	0
P32004	AFGAPVPSVQWLDEDGTTVLQDER|2|	AFGAPVPSVQWLDEDGTTVLQDER	21.7933	3.56e-06	-3.32	17.85	-3.32	19.71	-3.32	17.86	2629.27	2	-0.00365	1.4	22153	0
P32004	AFGAPVPSVQWLDEDGTTVLQDER|3|	AFGAPVPSVQWLDEDGTTVLQDER	12.4367	0.0124856	10.2	16.88	-3.32	19.84	10.02	17.49	2629.27	3	-0.00051	0.2	22139	0
P32004-3	AFGAPVPSVQWLDEDGTTVLQDER|2|	AFGAPVPSVQWLDEDGTTVLQDER	21.7933	3.56e-06	-3.32	17.85	-3.32	19.71	-3.32	17.86	2629.27	2	-0.00365	1.4	22153	0
P32004-3	AFGAPVPSVQWLDEDGTTVLQDER|3|	AFGAPVPSVQWLDEDGTTVLQDER	12.4367	0.0124856	10.2	16.88	-3.32	19.84	10.02	17.49	2629.27	3	-0.00051	0.2	22139	0
P21333	AFGPGLQGGSAGSPAR|2|	AFGPGLQGGSAGSPAR	14.0633	0.0169493	14.27	17.07	-3.32	17.07	-3.32	15.68	1428.71	2	-0.00146	1	7095	0
P17987	AFHNEAQVNPER|3|	AFHNEAQVNPER	3.45	0.0114908	15.16	17.45	12.22	17.7	13.13	15.71	1410.66	3	0.0008	0.6	2719	0
P17987	AFHNEAQVNPERK|2|	AFHNEAQVNPERK	15.7933	5.3e-06	-3.32	11.71	-3.32	13.08	-3.32	12.63	1538.76	2	0.00295	1.9	1637	0.00162
Q9Y3Q0	AFIDPLGLPGK|2|	AFIDPLGLPGK	18.7733	1.93e-05	-3.32	13.4	-3.32	16.68	-3.32	16.28	1126.64	2	0.00051	0.5	16097	0
P23229	AFIDVTAAAENIR|2|	AFIDVTAAAENIR	15.3333	0.00593289	9.15	16.13	-3.32	14.91	-3.32	17.47	1389.73	2	-0.00209	1.5	14432	0
Q15029	AFIPAIDSFGFETDLR|2|	AFIPAIDSFGFETDLR	5.88667	0.0987675	16.15	17.11	-3.32	16.65	11.56	8.29	1797.89	2	-0.0004	0.2	23132	0
P52272-2	AFITNIPFDVK|2|	AFITNIPFDVK	10.7	0.0313056	16.72	19.03	10.37	18.31	-3.32	18.53	1263.69	2	-0.0002	0.2	17099	0
Q9P273	AFLSLGK|2|	AFLSLGK	4.18333	0.00254504	13.4	16.47	12.93	18.58	13.66	17.49	734.433	2	0.00022	0.3	9691	0.00216
P61026	AFLTLAEDILR|2|	AFLTLAEDILR	7.51667	0.0494994	12.34	16.37	-3.32	14.98	9.63	9.85	1260.71	2	-0.00066	0.5	21962	0
Q00610	AFMTADLPNELIELLEK|2|15.9949@M(3)	AFMTADLPNELIELLEK	6.92667	0.0947599	10.66	13.73	-3.32	14.39	-3.32	-3.32	1962	2	-0.00125	0.6	26560	0
Q12860	AFNNKGDGPYSLVAVINSAQDAPSEAPTEVGVK|3|	AFNNKGDGPYSLVAVINSAQDAPSEAPTEVGVK	14.9733	0.00692465	-3.32	15.85	8.76	18.48	-3.32	12.71	3344.65	3	-0.00267	0.8	18350	0
C9JH25	AFPLFYDAYGHR|3|	AFPLFYDAYGHR	2.4	0.0075886	13.83	16.08	14.75	17.02	13.93	16.61	1455.69	3	0.00011	0.1	14565	0
P30048	AFQYVETHGEVCPANWTPDSPTIKPSPAASK|4|44.0262@C(12)	AFQYVETHGEVCPANWTPDSPTIKPSPAASK	3.02333	0.0279241	12.93	17.34	10.6	15.64	14.69	14.31	3371.61	4	-0.00175	0.5	12680	0.00038
A8K6Q8	AFTYINLDK|2|	AFTYINLDK	7.59333	0.000370896	10.64	16.71	8.79	18.13	10.63	18	1083.56	2	0.00082	0.8	11589	0
P15880	AFVAIGDYNGHVGLGVK|3|0.9840@N(9)	AFVAIGDYNGHVGLGVK	13.2467	0.0136947	11.6	16.03	-3.32	15.64	-3.32	13.03	1716.88	3	0.00144	0.8	14146	0
P15880	AFVAIGDYNGHVGLGVK|2|0.9840@N(9)	AFVAIGDYNGHVGLGVK	8.92333	0.0281602	11.26	15.09	9.83	15.86	-3.32	13.59	1716.88	2	-0.0016	0.9	14454	0
P15880	AFVAIGDYNGHVGLGVKCSKEVA|3|43.0058@A(1);44.0262@C(18)	AFVAIGDYNGHVGLGVKCSKEVA	-0.416667	0.222513	17.3	17.4	11.51	17.36	17.87	10.67	2420.22	3	-0.0009	0.4	25323	0.06424
Q07021	AFVDFLSDEIK|2|	AFVDFLSDEIK	3.43333	0.181603	17.49	18.71	9.05	18.13	-3.32	-3.32	1282.64	2	0.00032	0.2	19312	0
Q07021	AFVDFLSDEIKEER|3|	AFVDFLSDEIKEER	12.6467	0.039249	18.61	19.89	-3.32	18.94	-3.32	11.08	1696.83	3	7e-05	0	17782	0
Q07021	AFVDFLSDEIKEER|2|	AFVDFLSDEIKEER	12.0867	0.0353202	16.84	18.17	-3.32	17.39	-3.32	10.9	1696.83	2	-7e-05	0	15808	0
Q71U36	AFVHWYVGEGMEEGEFSEAR|3|	AFVHWYVGEGMEEGEFSEAR	4.41667	0.0106922	16.42	19.35	13.19	19.97	13.37	16.91	2329.01	3	-0.00108	0.5	16303	0
Q71U36	AFVHWYVGEGMEEGEFSEAR|2|15.9949@M(11)	AFVHWYVGEGMEEGEFSEAR	11.9333	0.0117326	8.94	13.74	-3.32	14.04	-3.32	10.32	2345.01	2	-0.00121	0.5	14186	0.00161
Q9BQE3	AFVHWYVGEGMEEGEFSEAR|3|	AFVHWYVGEGMEEGEFSEAR	4.41667	0.0106922	16.42	19.35	13.19	19.97	13.37	16.91	2329.01	3	-0.00108	0.5	16303	0
Q9BQE3	AFVHWYVGEGMEEGEFSEAR|2|15.9949@M(11)	AFVHWYVGEGMEEGEFSEAR	11.9333	0.0117326	8.94	13.74	-3.32	14.04	-3.32	10.32	2345.01	2	-0.00121	0.5	14186	0.00161
Q13748	AFVHWYVGEGMEEGEFSEAR|3|	AFVHWYVGEGMEEGEFSEAR	4.41667	0.0106922	16.42	19.35	13.19	19.97	13.37	16.91	2329.01	3	-0.00108	0.5	16303	0
Q13748	AFVHWYVGEGMEEGEFSEAR|2|15.9949@M(11)	AFVHWYVGEGMEEGEFSEAR	11.9333	0.0117326	8.94	13.74	-3.32	14.04	-3.32	10.32	2345.01	2	-0.00121	0.5	14186	0.00161
Q7Z3M3	AFVHWYVGEGMEEGEFSEAR|3|	AFVHWYVGEGMEEGEFSEAR	4.41667	0.0106922	16.42	19.35	13.19	19.97	13.37	16.91	2329.01	3	-0.00108	0.5	16303	0
Q7Z3M3	AFVHWYVGEGMEEGEFSEAR|2|15.9949@M(11)	AFVHWYVGEGMEEGEFSEAR	11.9333	0.0117326	8.94	13.74	-3.32	14.04	-3.32	10.32	2345.01	2	-0.00121	0.5	14186	0.00161
Q92823-4	AFVNVLAEPPR|2|	AFVNVLAEPPR	12.1633	0.0125296	10.53	16.15	9.03	19.11	-3.32	17.47	1211.67	2	0.00014	0.1	12575	0
Q14CA1	AFVNVLAEPPR|2|	AFVNVLAEPPR	12.1633	0.0125296	10.53	16.15	9.03	19.11	-3.32	17.47	1211.67	2	0.00014	0.1	12575	0
Q8N158	AFVQGLETGR|2|	AFVQGLETGR	13.6167	0.0105213	-3.32	18.83	11.12	20.15	9.99	19.66	1076.56	2	0.00061	0.6	8227	0
Q6N022	AFVTLER|2|	AFVTLER	21.1867	1.07e-05	-3.32	16.2	-3.32	19.69	-3.32	17.71	834.46	2	0.00018	0.2	8037	0.00085
Q9HCC0	AFYGDTLVTGFAR|2|	AFYGDTLVTGFAR	1.02333	0.122625	16.4	16.59	14.11	17.88	15.03	14.14	1416.7	2	-0.00042	0.3	16563	0
P09172	AFYYPEEAGLAFGGPGSSR|2|	AFYYPEEAGLAFGGPGSSR	6.82333	0.00295604	13.68	19.23	10.39	20.93	14.35	18.73	1974.91	2	6e-05	0	17312	0
P09172	AFYYPEEAGLAFGGPGSSR|3|	AFYYPEEAGLAFGGPGSSR	7.35333	0.00109119	10.69	16.8	10.21	19.7	9.85	16.31	1974.91	3	0.00101	0.5	17267	0
Q13641	AGAFEHLPSLR|2|	AGAFEHLPSLR	20.5533	6.04e-06	-3.32	16.76	-3.32	16.19	-3.32	18.75	1196.63	2	0.00016	0.1	9247	0
Q13641	AGAFEHLPSLR|3|	AGAFEHLPSLR	16.9667	0.00585525	10.5	18.12	-3.32	17.1	-3.32	19.54	1196.63	3	0.00086	0.7	9207	0.00063
P40926	AGAGSATLSMAYAGAR|2|	AGAGSATLSMAYAGAR	2.20333	0.0477503	13.61	18.16	12.51	14.03	13.86	14.4	1453.7	2	-0.00071	0.5	9343	0
P05388	AGAIAPCEVTVPAQNTGLGPEK|2|44.0262@C(7)	AGAIAPCEVTVPAQNTGLGPEK	7.69333	0.105625	14.7	17.52	-3.32	16.94	-3.32	-3.32	2166.1	2	-0.00264	1.2	12077	0
P29323	AGAIYVFQVR|2|	AGAIYVFQVR	17.23	0.00275053	-3.32	17.14	-3.32	17.77	7.77	17.91	1122.62	2	-0.00021	0.2	12127	0.0003
C9JH25	AGAPLGGSGFK|2|	AGAPLGGSGFK	8.68	0.000186154	11.07	18.05	10.05	18.8	8.86	19.17	960.503	2	0.00017	0.2	5245	0
O95490-5	AGAWCKDPLQAADK|2|44.0262@C(5)	AGAWCKDPLQAADK	17.58	0.00336569	8.64	17.16	-3.32	18.6	-3.32	18.98	1516.73	2	-0.0007	0.5	7787	0
O95490-5	AGAWCKDPLQAADK|3|44.0262@C(5)	AGAWCKDPLQAADK	12.73	0.0175321	13	19.48	12.66	20.52	-3.32	20.53	1516.73	3	2e-05	0	8191	0
O95490-4	AGAWCKDPLQAADK|2|44.0262@C(5)	AGAWCKDPLQAADK	17.58	0.00336569	8.64	17.16	-3.32	18.6	-3.32	18.98	1516.73	2	-0.0007	0.5	7787	0
O95490-4	AGAWCKDPLQAADK|3|44.0262@C(5)	AGAWCKDPLQAADK	12.73	0.0175321	13	19.48	12.66	20.52	-3.32	20.53	1516.73	3	2e-05	0	8191	0
P17301	AGDISCNADINPLK|2|44.0262@C(6)	AGDISCNADINPLK	13.9467	0.0107783	9.78	19.65	-3.32	19.5	12.02	21.17	1473.71	2	0.00028	0.2	9994	0
P17301	AGDISCNADINPLK|2|44.0262@C(6);0.9840@N(7)	AGDISCNADINPLK	8.04	0.0364162	10.79	14.22	-3.32	12.34	10.62	15.65	1474.7	2	-0.00083	0.6	10613	0
P14923	AGDKDDITEPAVCALR|2|44.0262@C(13)	AGDKDDITEPAVCALR	11.2767	0.0130552	9.16	15.27	-3.32	16.41	9.24	17.23	1716.84	2	0.00176	1	9276	0
P14923	AGDKDDITEPAVCALR|3|44.0262@C(13)	AGDKDDITEPAVCALR	2.15667	0.00858972	16.83	18.53	17	19.18	16.99	19.58	1716.84	3	-0.00071	0.4	9283	0
P42704	AGDMENAENILTVMR|2|15.9949@M(4);0.9840@N(6)	AGDMENAENILTVMR	0.713333	0.117797	10.64	10.81	11.23	13.09	11.62	11.73	1679.75	2	-0.0136	8.1	14380	0.00932
P42704	AGDMENAENILTVMR|2|15.9949@M(4);0.9840@N(9)	AGDMENAENILTVMR	-1.10667	0.0357376	13.9	12.8	13.96	13.34	14.4	12.8	1679.75	2	-0.0136	8.1	14380	0.01926
P35222	AGDREDITEPAICALR|3|44.0262@C(13)	AGDREDITEPAICALR	7.65333	9.78e-05	13.5	20.58	13.2	21.21	13.8	21.67	1772.87	3	-1e-05	0	10112	0
P35222	AGDREDITEPAICALR|2|44.0262@C(13)	AGDREDITEPAICALR	17.26	0.00470381	9.76	17.37	-3.32	18.41	-3.32	19.12	1772.87	2	0.00095	0.5	10795	0
Q9NZT1	AGELTPEEEAQYKK|2|42.0106@A(1)	AGELTPEEEAQYKK	-0.416667	0.153563	17.15	16.99	16.56	17.09	17.31	15.69	1633.78	2	-0.00105	0.6	7073	0
P13591	AGEQDATIHLK|3|	AGEQDATIHLK	12.7	0.000183497	11.94	21.82	9.37	22.87	7.86	22.58	1181.6	3	0.00044	0.4	3638	0
P13591	AGEQDATIHLK|2|	AGEQDATIHLK	24.0367	3.04e-06	-3.32	20.1	-3.32	21.17	-3.32	20.88	1181.6	2	-1e-05	0	3678	0
H7BYX6	AGEQDATIHLK|2|	AGEQDATIHLK	24.0367	3.04e-06	-3.32	20.1	-3.32	21.17	-3.32	20.88	1181.6	2	-1e-05	0	3678	0
H7BYX6	AGEQDATIHLK|3|	AGEQDATIHLK	12.7	0.000183497	11.94	21.82	9.37	22.87	7.86	22.58	1181.6	3	0.00044	0.4	3638	0
P60709	AGFAGDDAPR|2|	AGFAGDDAPR	2.58333	0.0254867	20.87	22.58	18.51	22.75	18.42	20.22	975.441	2	0.0003	0.3	3722	0
P63261	AGFAGDDAPR|2|	AGFAGDDAPR	2.58333	0.0254867	20.87	22.58	18.51	22.75	18.42	20.22	975.441	2	0.0003	0.3	3722	0
P68133	AGFAGDDAPR|2|	AGFAGDDAPR	2.58333	0.0254867	20.87	22.58	18.51	22.75	18.42	20.22	975.441	2	0.0003	0.3	3722	0
P0CG39	AGFAGDDAPR|2|	AGFAGDDAPR	2.58333	0.0254867	20.87	22.58	18.51	22.75	18.42	20.22	975.441	2	0.0003	0.3	3722	0
Q9P273	AGGAQSWLWFATVK|2|	AGGAQSWLWFATVK	4.02	0.00243492	12.07	16.06	13.28	17.57	12.55	16.33	1520.78	2	0.00106	0.7	20841	0
Q9NT99	AGGGSPPATSCPVACSCSNQASR|2|44.0262@C(11);44.0262@C(15);44.0262@C(17)	AGGGSPPATSCPVACSCSNQASR	17.8667	3.67e-05	-3.32	12.57	-3.32	16.63	-3.32	14.44	2238.97	2	-0.00102	0.5	5934	0.00126
Q9UIW2	AGGGSQPPFR|2|	AGGGSQPPFR	6.84333	0.000886979	11.4	16.13	9.14	17.06	8.53	16.41	972.478	2	5e-05	0.1	3073	0.01538
Q03252	AGGPATPLSPTR|2|	AGGPATPLSPTR	9.64667	0.0219025	10.3	15.91	-3.32	16.17	9.27	13.11	1123.6	2	0.00257	2.3	4889	0.00843
P06753-5	AGITTIEAVK|2|42.0106@A(1)	AGITTIEAVK	9.44	0.0329673	13.74	17.31	-3.32	16.55	11.37	16.25	1043.59	2	0.0004	0.4	13568	0.00145
P06753-5	AGITTIEAVKR|2|42.0106@A(1)	AGITTIEAVKR	3.88667	0.00658356	14.98	17.97	12.1	17.31	13.08	16.54	1199.69	2	-0.00039	0.3	10183	0.00064
Q96PD2	AGKPGLPAPDELVYQVPQSTQEVSGAGR|3|	AGKPGLPAPDELVYQVPQSTQEVSGAGR	10.77	0.025296	-3.32	17.49	10.95	17.91	14.04	18.58	2850.45	3	-0.00162	0.6	13542	0
P14618	AGKPVICATQMLESMIK|2|44.0262@C(7)	AGKPVICATQMLESMIK	2.22333	0.0151002	13.21	14.1	12.71	15.37	11.43	14.55	1862.97	2	-0.0069	3.7	18307	0.00387
P14618	AGKPVICATQMLESMIK|3|44.0262@C(7)	AGKPVICATQMLESMIK	5.35	0.00646031	13.11	16.72	9.54	17.04	9.63	14.57	1862.97	3	-0.00095	0.5	18322	0.01255
Q6UXK2	AGLAFVLHCIADGHPTPR|4|44.0262@C(9)	AGLAFVLHCIADGHPTPR	17.65	0.000103103	-3.32	11.51	-3.32	16.82	-3.32	14.66	1917.99	4	0.00176	0.9	14581	0
Q6UXK2	AGLAFVLHCIADGHPTPR|3|44.0262@C(9)	AGLAFVLHCIADGHPTPR	5.45	0.00238076	12.04	16.21	9.97	18.13	12.14	16.16	1917.99	3	-0.00039	0.2	14566	0
Q96JQ0	AGLLLPGAGATLYR|2|	AGLLLPGAGATLYR	20.8567	6.79e-06	-3.32	16.21	-3.32	19.07	-3.32	17.33	1371.79	2	-0.00032	0.2	15743	0
Q9BTM1	AGLQFPVGR|2|	AGLQFPVGR	2.35667	0.0500654	19.89	20.75	15.4	19.2	16.11	18.52	943.524	2	0.00019	0.2	9219	0
Q6FI13	AGLQFPVGR|2|	AGLQFPVGR	2.35667	0.0500654	19.89	20.75	15.4	19.2	16.11	18.52	943.524	2	0.00019	0.2	9219	0
Q8IUE6	AGLQFPVGR|2|	AGLQFPVGR	2.35667	0.0500654	19.89	20.75	15.4	19.2	16.11	18.52	943.524	2	0.00019	0.2	9219	0
P13987	AGLQVYNK|2|	AGLQVYNK	6.35667	0.000489212	13.99	19.34	12.91	19.34	13.68	20.97	891.481	2	0.0004	0.4	3854	0
Q8TDW0	AGLVVEDALFETLPSDVR|2|	AGLVVEDALFETLPSDVR	10.5267	0.019354	11.32	16.77	-3.32	15.84	9.74	16.71	1930	2	-0.00082	0.4	20880	0
P49327	AGLYGLPR|2|	AGLYGLPR	5.8	0.00627534	13.6	16.65	9.94	16.7	8.51	16.1	845.476	2	0.00186	2.2	8926	0.00172
P39023	AGMTHIVR|2|	AGMTHIVR	9.60667	0.0191922	10.13	14.37	-3.32	15.26	8.27	14.27	883.47	2	0.00029	0.3	1847	0
O60506-4	AGPIWDLR|2|	AGPIWDLR	8.8	0.0413326	14.68	16.91	10.53	17.62	-3.32	13.76	926.497	2	0.00013	0.1	12747	0
O43390	AGPIWDLR|2|	AGPIWDLR	8.8	0.0413326	14.68	16.91	10.53	17.62	-3.32	13.76	926.497	2	0.00013	0.1	12747	0
Q9HCU0	AGPLCLGTGCSPDNGGCEHECVEEVDGHVSCR|4|44.0262@C(5);44.0262@C(10);0.9840@N(14);44.0262@C(17);44.0262@C(21);44.0262@C(31)	AGPLCLGTGCSPDNGGCEHECVEEVDGHVSCR	2.84333	0.0478956	11.79	11.65	9.54	11.77	5.45	11.89	3450.41	4	-0.02174	6.3	10986	0.01313
Q9UBG0	AGQLSQGAAEEDHGCR|3|44.0262@C(15)	AGQLSQGAAEEDHGCR	9.89333	0.0016501	10.31	17.31	4.85	18.95	9.48	18.06	1671.73	3	-0.0006	0.4	2216	0
Q9UBG0	AGQLSQGAAEEDHGCR|2|44.0262@C(15)	AGQLSQGAAEEDHGCR	10.0833	0.0176085	5.99	12.96	-3.32	16.07	10.89	14.78	1671.73	2	-0.00079	0.5	2309	0
Q9UBG0	AGQLSQGAAEEDHGCRK|2|44.0262@C(15)	AGQLSQGAAEEDHGCRK	10.53	0.0255525	-3.32	-3.32	-3.32	11.82	-3.32	13.13	1799.82	2	-0.00055	0.3	1211	0.01333
P12821	AGSAILQFYPKYVELINQAAR|4|	AGSAILQFYPKYVELINQAAR	0.796667	0.0644296	18.5	19.29	18.52	19.57	19.06	19.61	2351.26	4	0.00023	0.1	8629	0.01035
Q96JQ0	AGSGVPPAFAVAR|2|	AGSGVPPAFAVAR	21.87	6.4e-06	-3.32	17.05	-3.32	20.08	-3.32	18.52	1198.65	2	0.00051	0.4	9225	0
O43175	AGTGVDNVDLEAATR|2|	AGTGVDNVDLEAATR	8.31333	0.0419588	13.02	16.8	-3.32	16.36	9.4	10.88	1487.72	2	0.00385	2.6	9090	0.00038
A5YM53	AGTQLLAGLR|2|	AGTQLLAGLR	2.25333	0.00782994	17.35	19.79	18.32	20.34	17.91	20.21	998.587	2	9e-05	0.1	9796	0
P25205	AGTVVLDDVELR|2|42.0106@A(1)	AGTVVLDDVELR	7.11	0.054849	12.88	14.83	10.8	15.35	-3.32	11.51	1327.7	2	-0.00411	3.1	19664	0.00296
O75367	AGVIFPVGR|2|	AGVIFPVGR	0.97	0.0977317	16.46	17.18	14.13	16.54	15.48	15.26	914.534	2	-7e-05	0.1	10490	0.00339
P09172	AGVLFGMSDR|2|	AGVLFGMSDR	12.8533	0.0123627	-3.32	18.11	9.46	20.05	11.61	18.15	1051.51	2	0.00039	0.4	11417	0
P09172	AGVLFGMSDR|2|15.9949@M(7)	AGVLFGMSDR	8.92	0.000367322	10.09	17.59	7.61	19.23	9.86	17.5	1067.51	2	0.00089	0.8	7808	0.00161
P19075	AGVSACIK|2|44.0262@C(6)	AGVSACIK	8.46667	0.000928941	10.2	17.22	6.91	16.34	9.73	18.68	791.421	2	0.00067	0.8	2809	0.00111
Q16643	AGVSFSGHR|2|42.0106@A(1)	AGVSFSGHR	4.11667	0.0239503	16.93	18.64	13.09	18.89	11.21	16.05	958.462	2	0.00038	0.4	5705	0.00064
P07737	AGWNAYIDNLMADGTCQDAAIVGYK|3|42.0106@A(1);15.9949@M(11);44.0262@C(16)	AGWNAYIDNLMADGTCQDAAIVGYK	3.75667	0.0489037	10.45	14.27	7.85	15.11	7.46	7.65	2761.24	3	-0.00178	0.6	24718	0.00145
P13591	AHFVFR|2|	AHFVFR	1.95333	0.0121668	16.76	18.02	16.65	19.24	16.91	18.92	775.413	2	0.0002	0.3	4536	0.05328
H7BYX6	AHFVFR|2|	AHFVFR	1.95333	0.0121668	16.76	18.02	16.65	19.24	16.91	18.92	775.413	2	0.0002	0.3	4536	0.05328
A0A0D9SF30	AHFVFR|2|	AHFVFR	1.95333	0.0121668	16.76	18.02	16.65	19.24	16.91	18.92	775.413	2	0.0002	0.3	4536	0.05328
P06576	AHGGYSVFAGVGER|3|	AHGGYSVFAGVGER	9.49333	0.0303368	12.6	17.86	10.54	16.91	-3.32	13.53	1405.67	3	-0.00071	0.5	8055	0.00064
F8W0P7	AHGGYSVFAGVGER|3|	AHGGYSVFAGVGER	9.49333	0.0303368	12.6	17.86	10.54	16.91	-3.32	13.53	1405.67	3	-0.00071	0.5	8055	0.00064
Q6UVK1	AHLQGPAGASVAGPQTSEAFAITVR|3|	AHLQGPAGASVAGPQTSEAFAITVR	3.21667	0.00755868	11.95	14.06	10.62	15.28	12.69	15.57	2435.26	3	-0.00028	0.1	11999	0.0003
O15031	AHMEDSCPQFLGPSPLVIPMNHETDVNFQGK|4|15.9949@M(3);44.0262@C(7);15.9949@M(20)	AHMEDSCPQFLGPSPLVIPMNHETDVNFQGK	18.9667	3.04e-06	-3.32	15.31	-3.32	15.89	-3.32	15.74	3513.6	4	-0.01056	3	14239	0.00479
Q12860	AHSDGGDGVVSQVK|3|	AHSDGGDGVVSQVK	18.63	0.00159576	-3.32	18.49	-3.32	19.99	6.74	17.51	1354.65	3	-0.0001	0.1	2157	0
Q12860	AHSDGGDGVVSQVK|2|	AHSDGGDGVVSQVK	20.75	5.19e-06	-3.32	17.33	-3.32	18.75	-3.32	16.21	1354.65	2	-4e-05	0	2214	0
Q02543	AHSIQIMK|2|15.9949@M(7)	AHSIQIMK	5.67667	0.0125808	13.38	16.5	6.79	15.55	9.23	14.38	942.496	2	0.0002	0.2	1404	0.00145
B6ETN7	AHSQTDRENLR|3|	AHSQTDRENLR	5.69667	0.00746665	12.21	15.7	10.03	14.07	7.52	17.08	1325.64	3	0.00047	0.4	738	0.00177
A6YT90	AHSQTDRENLR|3|	AHSQTDRENLR	5.69667	0.00746665	12.21	15.7	10.03	14.07	7.52	17.08	1325.64	3	0.00047	0.4	738	0.00177
E0X9K0	AHSQTDRENLR|3|	AHSQTDRENLR	5.69667	0.00746665	12.21	15.7	10.03	14.07	7.52	17.08	1325.64	3	0.00047	0.4	738	0.00177
R4QU15	AHSQTDRENLR|3|	AHSQTDRENLR	5.69667	0.00746665	12.21	15.7	10.03	14.07	7.52	17.08	1325.64	3	0.00047	0.4	738	0.00177
F8RHC6	AHSQTDRENLR|3|	AHSQTDRENLR	5.69667	0.00746665	12.21	15.7	10.03	14.07	7.52	17.08	1325.64	3	0.00047	0.4	738	0.00177
O15031	AHTDSLNTLVALHQLYQYTQK|4|	AHTDSLNTLVALHQLYQYTQK	7.29333	0.000185906	9.83	16.11	9.04	16.59	8.16	16.21	2443.25	4	0.00507	2.1	16944	0
O15031	AHTDSLNTLVALHQLYQYTQK|3|	AHTDSLNTLVALHQLYQYTQK	3.53333	0.0022808	14.35	17.22	14.18	17.57	13.12	17.46	2443.25	3	-0.00011	0	16911	0
P10586	AHTDVGPGPESSPVLVR|2|	AHTDVGPGPESSPVLVR	18.4833	1.73e-05	-3.32	13.24	-3.32	16.4	-3.32	15.85	1716.88	2	-0.00051	0.3	7294	0
P10586	AHTDVGPGPESSPVLVR|3|	AHTDVGPGPESSPVLVR	12.88	0.0110488	10.72	17.45	9.28	19.3	-3.32	18.57	1716.88	3	0.00017	0.1	7271	0
O75051	AHVDSNLQFEYIDDPR|2|	AHVDSNLQFEYIDDPR	13.2933	0.0140021	-3.32	10.67	-3.32	16.55	10.82	16.84	1917.89	2	-0.00045	0.2	11047	0
P02765	AHYDLR|2|	AHYDLR	5.1	0.00398029	16.02	20.86	13.19	18.96	14	18.69	773.382	2	0.00061	0.8	1562	0.00055
P06576	AIAELGIYPAVDPLDSTSR|2|	AIAELGIYPAVDPLDSTSR	5.03333	0.0089019	13.93	18.7	11.08	17.61	11.01	14.81	1987.03	2	-0.00168	0.8	19180	0.00038
Q07954	AIALDPR|2|	AIALDPR	4.88	0.00350266	10.65	14.3	11.37	17.49	11.46	16.33	754.434	2	0.00036	0.5	5535	0.00185
P17301	AIASIPTER|2|	AIASIPTER	23.4433	3.57e-06	-3.32	19.74	-3.32	19.1	-3.32	21.53	956.529	2	1e-05	0	5960	0
E9PB77	AIASIPTER|2|	AIASIPTER	23.4433	3.57e-06	-3.32	19.74	-3.32	19.1	-3.32	21.53	956.529	2	1e-05	0	5960	0
Q9HCU4	AIDPDEGEAGRLEYTMDALFDSR|3|	AIDPDEGEAGRLEYTMDALFDSR	11.7433	0.0129459	-3.32	12.03	-3.32	15.31	9.03	10.28	2570.16	3	-0.00186	0.7	22514	0.00056
O14672	AIDTIYQTTDFSGIR|2|	AIDTIYQTTDFSGIR	17.47	0.00367547	-3.32	17.97	-3.32	18	9	18.8	1699.84	2	-0.0008	0.5	14376	0
Q08211	AIEPPPLDAVIEAEHTLR|3|	AIEPPPLDAVIEAEHTLR	8.24667	0.0435123	13.04	16.07	-3.32	17.16	11.16	12.39	1970.05	3	-0.00084	0.4	18712	0
Q96HS1	AIETTDIISR|2|	AIETTDIISR	3.63333	0.00628137	14.88	17.25	12.2	17.55	13.37	16.55	1117.6	2	-0.00129	1.2	8417	0
O14672	AIFSPELYENIAEWIVAHWWAVLLMGIALIMLMAGFIK|3|0.9840@N(10);15.9949@M(25);15.9949@M(31);15.9949@M(33);145.0197@K(38)	AIFSPELYENIAEWIVAHWWAVLLMGIALIMLMAGFIK	9.37667	0.0283239	-3.32	13.46	-3.32	8.03	-3.32	-3.32	4553.3	3	-0.00336	0.7	25375	0.04886
Q14240	AIIPCIK|2|44.0262@C(5)	AIIPCIK	5.74	0.00925136	14.66	17.71	9.07	18.24	10.96	15.96	800.483	2	0.00051	0.6	9580	0.01197
P15924	AIKEKEYEIER|3|	AIKEKEYEIER	0.866667	0.122356	14.88	16.05	13.18	15.63	14.16	13.14	1406.74	3	-0.00017	0.1	2867	0.00095
P60842	AILPCIK|2|44.0262@C(5)	AILPCIK	5.74	0.00925136	14.66	17.71	9.07	18.24	10.96	15.96	800.483	2	0.00051	0.6	9580	0.0174
P12821	AILQFYPK|2|	AILQFYPK	-0.51	0.115868	21.19	20.29	20.32	20.36	20.9	20.23	978.554	2	-0.00133	1.4	11797	0
Q13885	AILVDLEPGTMDSVR|2|15.9949@M(11)	AILVDLEPGTMDSVR	3.01	0.0151884	19.25	21.49	16.99	21.29	16.83	19.32	1630.82	2	-0.00131	0.8	13503	0
Q13885	AILVDLEPGTMDSVR|2|	AILVDLEPGTMDSVR	3.77667	0.00834329	19.11	21.73	16.68	22.14	16.79	20.04	1614.83	2	-0.00058	0.4	16378	0
Q13885	AILVDLEPGTMDSVR|3|	AILVDLEPGTMDSVR	1.32333	0.0273459	15.39	15.94	15.1	16.89	15.23	16.86	1614.83	3	0.00167	1	16338	0
Q53G92	AILVDLEPGTMDSVR|2|15.9949@M(11)	AILVDLEPGTMDSVR	3.01	0.0151884	19.25	21.49	16.99	21.29	16.83	19.32	1630.82	2	-0.00131	0.8	13503	0
Q53G92	AILVDLEPGTMDSVR|2|	AILVDLEPGTMDSVR	3.77667	0.00834329	19.11	21.73	16.68	22.14	16.79	20.04	1614.83	2	-0.00058	0.4	16378	0
Q53G92	AILVDLEPGTMDSVR|3|	AILVDLEPGTMDSVR	1.32333	0.0273459	15.39	15.94	15.1	16.89	15.23	16.86	1614.83	3	0.00167	1	16338	0
P29317	AINDGFR|2|	AINDGFR	6.77	0.00124746	11.79	16.7	10.11	16.24	9.07	18.34	791.393	2	0.00076	1	3994	0.00133
P29317	AINDGFRLPTPMDCPSAIYQLMMQCWQQERARRPK|4|15.9949@P(9);44.0262@C(14);15.9949@M(22);44.0262@C(25);15.9949@P(34)	AINDGFRLPTPMDCPSAIYQLMMQCWQQERARRPK	-0.823333	0.176911	19.71	19.16	16.87	20.11	19.45	14.29	4286.03	4	-0.00855	2	21330	0.00222
P29317	AINDGFRLPTPMDCPSAIYQLMMQCWQQERARRPK|4|15.9949@P(11);44.0262@C(14);15.9949@M(22);44.0262@C(25);15.9949@P(34)	AINDGFRLPTPMDCPSAIYQLMMQCWQQERARRPK	-0.823333	0.176911	19.71	19.16	16.87	20.11	19.45	14.29	4286.03	4	-0.00855	2	21330	0.00253
P29317	AINDGFRLPTPMDCPSAIYQLMMQCWQQERARRPK|4|15.9949@M(12);44.0262@C(14);15.9949@M(22);44.0262@C(25);15.9949@P(34)	AINDGFRLPTPMDCPSAIYQLMMQCWQQERARRPK	-0.823333	0.176911	19.71	19.16	16.87	20.11	19.45	14.29	4286.03	4	-0.00855	2	21330	0.00765
O75051	AINLQIK|2|	AINLQIK	11.4467	0.0188668	13.61	16.61	7.99	17.71	-3.32	18.3	798.496	2	-5e-05	0.1	7041	0.00133
Q9ULH0	AINQNLNSVLR|2|	AINQNLNSVLR	15.9667	0.00499688	9.09	16.95	-3.32	17.01	-3.32	16.39	1240.69	2	-0.0002	0.2	9706	0
Q92945	AINQQTGAFVEISR|2|	AINQQTGAFVEISR	13.9767	0.0112715	10.99	16.16	-3.32	17.05	-3.32	13.07	1532.79	2	0.00279	1.8	10252	0.00064
P35222	AIPELTK|2|	AIPELTK	13.9	0.010539	-3.32	19.18	9.93	20.06	11.67	20.74	770.454	2	0.0003	0.4	5433	0.00146
Q02878	AIPQLQGYLR|2|	AIPQLQGYLR	3.19	0.00987718	16.76	18.69	14.36	18.42	14.16	17.74	1157.66	2	0.00035	0.3	13044	0.00038
Q9P273	AIQEIPPGIFWR|2|	AIQEIPPGIFWR	17.8267	3.96e-05	-3.32	12.42	-3.32	16.56	-3.32	14.54	1425.78	2	0.00234	1.6	19109	0.0942
P83731	AITGASLADIMAK|2|	AITGASLADIMAK	2.71667	0.0179649	14.46	15.43	11.44	16.75	13.58	15.45	1260.67	2	-0.00853	6.8	14689	0.00162
P15924	AITGFDDPFSGK|2|	AITGFDDPFSGK	0.4	0.158592	17.14	18.46	17.01	16.76	16.93	17.06	1253.59	2	-0.0001	0.1	14134	0
P14866	AITHLNNNFMFGQK|2|	AITHLNNNFMFGQK	5.01667	0.105126	13.78	13.4	-3.32	15.78	13.22	9.55	1633.8	2	0.00053	0.3	10659	0
Q15365	AITIAGVPQSVTECVK|2|44.0262@C(14)	AITIAGVPQSVTECVK	2.42	0.107585	14.18	16.97	10.83	17.47	11.41	9.24	1658.89	2	0.00033	0.2	14238	0
Q16555	AITIANQTNCPLYITK|2|44.0262@C(10)	AITIANQTNCPLYITK	13.3733	0.0104029	8.72	16.19	-3.32	16.21	-3.32	9.8	1806.95	2	0.00094	0.5	13511	0
Q13740-2	AITVHYLDLSLNPSGEVTR|3|	AITVHYLDLSLNPSGEVTR	16.71	0.00654538	11	17.84	-3.32	18.37	-3.32	18.28	2084.09	3	-0.00087	0.4	14821	0
Q13740-2	AITVHYLDLSLNPSGEVTR|2|	AITVHYLDLSLNPSGEVTR	18.1067	1.19e-05	-3.32	13.36	-3.32	14.75	-3.32	16.25	2084.09	2	0.00075	0.4	14841	0
B3KNN9	AITVHYLDLSLNPSGEVTR|3|	AITVHYLDLSLNPSGEVTR	16.71	0.00654538	11	17.84	-3.32	18.37	-3.32	18.28	2084.09	3	-0.00087	0.4	14821	0
B3KNN9	AITVHYLDLSLNPSGEVTR|2|	AITVHYLDLSLNPSGEVTR	18.1067	1.19e-05	-3.32	13.36	-3.32	14.75	-3.32	16.25	2084.09	2	0.00075	0.4	14841	0
O95490-5	AIVDSPCIYEAEQK|2|44.0262@C(7)	AIVDSPCIYEAEQK	24.1733	3.04e-06	-3.32	20.14	-3.32	20.96	-3.32	21.46	1608.77	2	3e-05	0	10980	0
O95490-4	AIVDSPCIYEAEQK|2|44.0262@C(7)	AIVDSPCIYEAEQK	24.1733	3.04e-06	-3.32	20.14	-3.32	20.96	-3.32	21.46	1608.77	2	3e-05	0	10980	0
O95490-5	AIVDTVDNLLREEALESWK|2|	AIVDTVDNLLREEALESWK	17.68	4.56e-05	-3.32	12.02	-3.32	14.84	-3.32	16.22	2200.14	2	-0.00137	0.6	20412	0
O95490-4	AIVDTVDNLLREEALESWK|2|	AIVDTVDNLLREEALESWK	17.68	4.56e-05	-3.32	12.02	-3.32	14.84	-3.32	16.22	2200.14	2	-0.00137	0.6	20412	0
O95490-5	AIVDTVDNLLRPEALESWK|3|	AIVDTVDNLLRPEALESWK	14.92	0.00572803	10.42	19.22	6.05	19.67	-3.32	19.02	2168.15	3	-0.00182	0.8	22267	0
O95490-5	AIVDTVDNLLRPEALESWK|3|31.9898@W(18)	AIVDTVDNLLRPEALESWK	20.15	3.47e-06	-3.32	15.9	-3.32	17.04	-3.32	17.55	2200.14	3	-0.00155	0.7	21722	0
O95490-5	AIVDTVDNLLRPEALESWK|2|	AIVDTVDNLLRPEALESWK	21.0433	3.04e-06	-3.32	17.48	-3.32	17.9	-3.32	17.79	2168.15	2	-0.00151	0.7	22196	0
O95490-5	AIVDTVDNLLRPEALESWK|2|31.9898@W(18)	AIVDTVDNLLRPEALESWK	17.68	4.56e-05	-3.32	12.02	-3.32	14.84	-3.32	16.22	2200.14	2	-0.00488	2.2	20343	0.00227
O95490-4	AIVDTVDNLLRPEALESWK|3|	AIVDTVDNLLRPEALESWK	14.92	0.00572803	10.42	19.22	6.05	19.67	-3.32	19.02	2168.15	3	-0.00182	0.8	22267	0
O95490-4	AIVDTVDNLLRPEALESWK|3|31.9898@W(18)	AIVDTVDNLLRPEALESWK	20.15	3.47e-06	-3.32	15.9	-3.32	17.04	-3.32	17.55	2200.14	3	-0.00155	0.7	21722	0
O95490-4	AIVDTVDNLLRPEALESWK|2|	AIVDTVDNLLRPEALESWK	21.0433	3.04e-06	-3.32	17.48	-3.32	17.9	-3.32	17.79	2168.15	2	-0.00151	0.7	22196	0
O95490-4	AIVDTVDNLLRPEALESWK|2|31.9898@W(18)	AIVDTVDNLLRPEALESWK	17.68	4.56e-05	-3.32	12.02	-3.32	14.84	-3.32	16.22	2200.14	2	-0.00488	2.2	20343	0.00227
Q9NYU2	AIWAALQTQTSNAAK|2|	AIWAALQTQTSNAAK	16.3367	0.000288408	-3.32	15.46	-3.32	14.28	-3.32	9.31	1572.83	2	0.00044	0.3	12194	0
P26641	AKDPFAHLPK|3|	AKDPFAHLPK	4.70333	0.00877927	15.58	18.04	12.62	18.47	11.15	16.95	1122.62	3	-2e-05	0	4717	0
P08238	AKFENLCK|2|44.0262@C(7)	AKFENLCK	5.05667	0.0183411	15.33	17.76	9.75	18.46	10.55	14.58	995.511	2	0.00031	0.3	2977	0
Q58FF8	AKFENLCK|2|44.0262@C(7)	AKFENLCK	5.05667	0.0183411	15.33	17.76	9.75	18.46	10.55	14.58	995.511	2	0.00031	0.3	2977	0
P78310	AKGETAYLPCK|2|44.0262@C(10)	AKGETAYLPCK	3.85667	0.00348867	12.82	16.57	11.86	16.08	13.76	17.36	1223.62	2	-0.00042	0.3	3801	0
P78310	AKGETAYLPCK|3|44.0262@C(10)	AKGETAYLPCK	5.91	0.00641986	13.79	16.47	9.1	16.27	9.1	16.98	1223.62	3	-0.00041	0.3	3850	0.00146
P54289	AKLEETITQAR|2|	AKLEETITQAR	23.02	3.04e-06	-3.32	19.53	-3.32	19.32	-3.32	20.25	1258.69	2	2e-05	0	4403	0
Q07954	AKNEPVDRPPVLLIANSQNILATYLSGAQVSTITPTSTR|4|	AKNEPVDRPPVLLIANSQNILATYLSGAQVSTITPTSTR	16.0567	8.28e-05	-3.32	11.16	-3.32	15.31	-3.32	11.74	4135.23	4	-0.00143	0.3	23412	0
Q15223	AKPTNWIEGTQAVLR|2|	AKPTNWIEGTQAVLR	11.02	0.0260059	-3.32	-3.32	-3.32	11.59	-3.32	14.83	1682.91	2	0.00059	0.4	10995	0
P16403	ALAAAGYDVEK|2|	ALAAAGYDVEK	12.5567	0.0334562	17.08	18.7	-3.32	17.97	-3.32	11.44	1106.56	2	0.00034	0.3	6544	0
P10412	ALAAAGYDVEK|2|	ALAAAGYDVEK	12.5567	0.0334562	17.08	18.7	-3.32	17.97	-3.32	11.44	1106.56	2	0.00034	0.3	6544	0
P16401	ALAAGGYDVEK|2|	ALAAGGYDVEK	3.84333	0.0702536	18.24	19.24	10.17	19.17	11.5	13.03	1092.55	2	0.00056	0.5	6059	0
Q01650	ALAAPAAEEK|2|	ALAAPAAEEK	11.8733	0.0116617	10.38	16.58	-3.32	16.49	7.87	17.48	969.513	2	0.00085	0.9	2746	0
Q01650	ALAAPAAEEKEEAR|2|	ALAAPAAEEKEEAR	17.96	9.86e-06	-3.32	14.76	-3.32	13.27	-3.32	15.89	1454.74	2	0	0	2960	0
Q01650	ALAAPAAEEKEEAR|3|	ALAAPAAEEKEEAR	5.22667	0.000746129	12.2	17.81	12.93	17.41	13.24	18.83	1454.74	3	-0.00024	0.2	2991	0
O15240	ALAAVLLQALDRPASPPAPSGSQQGPEEEAAEALLTETVR|4|	ALAAVLLQALDRPASPPAPSGSQQGPEEEAAEALLTETVR	1.77333	0.20696	12.45	15.39	-3.32	14.42	12.04	-3.32	4053.1	4	-0.00719	1.8	25056	0.00199
Q92542	ALADVATVLGR|2|	ALADVATVLGR	12.5433	0.0105305	9.62	17.47	9.33	17.32	-3.32	18.47	1084.62	2	0.00019	0.2	12828	0
Q9UIW2	ALAHQLGLAEDEDVLFTVFAQGQK|3|	ALAHQLGLAEDEDVLFTVFAQGQK	3.91333	0.016936	12.51	15.9	9.92	16.5	10.53	12.3	2599.33	3	-0.00219	0.8	22488	0
P05386	ALANVNIGSLICNVGAGGPAPAAGAAPAGGPAPSTAAAPAEEK|3|44.0262@C(12)	ALANVNIGSLICNVGAGGPAPAAGAAPAGGPAPSTAAAPAEEK	8.88333	0.0410397	14.34	17.92	-3.32	17.39	9.95	12.31	3794.93	3	-0.00485	1.3	19764	0
P05386	ALANVNIGSLICNVGAGGPAPAAGAAPAGGPAPSTAAAPAEEK|4|44.0262@C(12)	ALANVNIGSLICNVGAGGPAPAAGAAPAGGPAPSTAAAPAEEK	1.43667	0.103281	14.64	16.05	12.36	16.58	13.44	12.12	3794.93	4	-0.00582	1.5	19785	0
P07237	ALAPEYAK|2|	ALAPEYAK	3.42333	0.0106896	14.08	16.94	11.27	16.19	12.38	14.87	861.46	2	0.00045	0.5	3677	0.00038
Q13433	ALCPDHDSDSSGKDPR|3|44.0262@C(3)	ALCPDHDSDSSGKDPR	12.5833	0.00644158	-3.32	14.99	7.3	17.88	6.69	15.55	1742.75	3	0.00074	0.4	1653	0
Q13433	ALCPDHDSDSSGKDPR|4|44.0262@C(3)	ALCPDHDSDSSGKDPR	7.36	0.000744322	9.26	15.82	9.58	18.82	10.11	16.39	1742.75	4	0.00106	0.6	1661	0.00188
Q13433	ALCPDHDSDSSGKDPR|2|44.0262@C(3)	ALCPDHDSDSSGKDPR	15.0433	0.000382963	-3.32	8.18	-3.32	14.47	-3.32	12.52	1742.75	2	-0.0007	0.4	1649	0.00304
P12814	ALDFIASK|2|	ALDFIASK	1.79333	0.0139099	13.42	15.61	13.21	15.24	13.35	14.51	863.475	2	0.00085	1	9149	0.00199
O43707	ALDFIASK|2|	ALDFIASK	1.79333	0.0139099	13.42	15.61	13.21	15.24	13.35	14.51	863.475	2	0.00085	1	9149	0.00199
Q6P2Q9	ALDIPLVK|2|	ALDIPLVK	2.66	0.18968	14.98	15.95	-3.32	16.01	9	-3.32	867.543	2	0.00014	0.2	12281	0.00181
Q96JQ0	ALDPDSGVNSR|2|	ALDPDSGVNSR	9.25333	0.000163202	9.7	17.3	8.92	19.8	9.2	18.48	1129.54	2	0.0007	0.6	3597	0
Q96JQ0	ALDPDSGVNSR|2|0.9840@N(9)	ALDPDSGVNSR	5.93333	0.00489573	10.43	12.8	8.9	16.38	7.12	15.07	1130.52	2	0.00236	2.1	4114	0
Q96JQ0	ALDREEQEEINLTVYAQDR|3|	ALDREEQEEINLTVYAQDR	9.48	0.000172495	8.82	17.27	8.36	19.73	9.62	18.24	2291.1	3	-0.00279	1.2	12943	0
Q9Y5E6	ALDREEQPELSLTLTALDGGSPPR|3|	ALDREEQPELSLTLTALDGGSPPR	10.12	0.0161957	-3.32	14.51	9.52	15.45	8.49	15.09	2564.31	3	-8e-05	0	16447	0
Q16352	ALEAELAALR|2|	ALEAELAALR	12.29	0.0288969	15.32	17.84	-3.32	16.7	-3.32	11.01	1055.6	2	-7e-05	0.1	12985	0
D3DVC4	ALEEQNELLSAELGGLR|2|	ALEEQNELLSAELGGLR	3.26667	0.04137	15.5	17.57	11.23	16.88	11.09	13.17	1840.95	2	-0.00671	3.6	17620	0.00151
Q00610	ALEHFTDLYDIK|3|	ALEHFTDLYDIK	3.71	0.00170794	12.32	16.07	11.89	16.4	12.5	15.37	1463.73	3	0.00038	0.3	13456	0
Q99832	ALEIIPR|2|	ALEIIPR	0.00333333	0.245168	17.24	17.07	16.53	17.31	17.19	16.59	810.496	2	-0.00083	1	9166	0.00095
Q9Y265	ALESSIAPIVIFASNR|2|	ALESSIAPIVIFASNR	12.7333	0.0254883	-3.32	16.1	-3.32	15.46	-3.32	-3.32	1686.93	2	0.00042	0.2	20260	0
H7C4G5	ALESSIAPIVIFASNR|2|	ALESSIAPIVIFASNR	12.7333	0.0254883	-3.32	16.1	-3.32	15.46	-3.32	-3.32	1686.93	2	0.00042	0.2	20260	0
Q13740-2	ALFLETEQLK|2|	ALFLETEQLK	21.7433	0.00294946	11.08	22.93	-3.32	23.08	-3.32	23.66	1190.65	2	-0.00081	0.7	12241	0
B3KNN9	ALFLETEQLK|2|	ALFLETEQLK	21.7433	0.00294946	11.08	22.93	-3.32	23.08	-3.32	23.66	1190.65	2	-0.00081	0.7	12241	0
Q13740-2	ALFLETEQLKK|3|	ALFLETEQLKK	16.1967	0.00747334	12.26	22.08	9.98	22.67	-3.32	22.76	1318.75	3	-3e-05	0	8862	0
Q13740-2	ALFLETEQLKK|2|	ALFLETEQLKK	21.55	0.00143638	8.26	21.49	-3.32	22.35	-3.32	22.43	1318.75	2	-0.0004	0.3	8888	0
B3KNN9	ALFLETEQLKK|3|	ALFLETEQLKK	16.1967	0.00747334	12.26	22.08	9.98	22.67	-3.32	22.76	1318.75	3	-3e-05	0	8862	0
B3KNN9	ALFLETEQLKK|2|	ALFLETEQLKK	21.55	0.00143638	8.26	21.49	-3.32	22.35	-3.32	22.43	1318.75	2	-0.0004	0.3	8888	0
A5YM53	ALFLYSR|2|	ALFLYSR	8.46	7.83e-05	10.05	18.34	10.21	18.95	11.02	19.37	868.481	2	0.00045	0.5	10991	0
Q6P4Q7	ALGARGQGSPQQGTIVGMRLASCNK|3|0.9840@Q(7);0.9840@Q(11);44.0262@C(23)	ALGARGQGSPQQGTIVGMRLASCNK	-3.29333	0.151932	-3.32	-3.32	8.53	10.66	8.69	-3.32	2545.27	3	-0.02516	9.9	6835	0
Q6P4Q7	ALGARGQGSPQQGTIVGMRLASCNK|3|0.9840@Q(7);0.9840@Q(12);44.0262@C(23)	ALGARGQGSPQQGTIVGMRLASCNK	-3.29333	0.151932	-3.32	-3.32	8.53	10.66	8.69	-3.32	2545.27	3	-0.02516	9.9	6835	0
P49327	ALGLGVEQLPVVFEDVVLHQATILPK|3|	ALGLGVEQLPVVFEDVVLHQATILPK	12.36	0.0254883	-3.32	15.64	-3.32	14.8	-3.32	-3.32	2784.58	3	-0.00229	0.8	26773	0.00038
Q04721	ALGTLLHTNLR|2|	ALGTLLHTNLR	20.5833	3.04e-06	-3.32	16.55	-3.32	17.86	-3.32	17.38	1207.7	2	-0.00042	0.3	9254	0
Q04721	ALGTLLHTNLR|3|	ALGTLLHTNLR	12.9533	0.00952562	10.15	17.26	-3.32	18.65	8.41	18.19	1207.7	3	2e-05	0	9296	0
Q8IZJ1	ALHCTFTLER|3|43.0058@A(1);44.0262@C(4)	ALHCTFTLER	19.4867	3.57e-06	-3.32	15.22	-3.32	16.88	-3.32	16.4	1276.62	3	0.00071	0.6	8315	0.06795
Q8IWT6	ALHLGNNVLQSLPSR|3|	ALHLGNNVLQSLPSR	5.89	0.000666737	11.65	16.41	9.51	16.16	10.26	16.52	1617.9	3	-0.00038	0.2	11822	0
P50991	ALIAGGGAPEIELALR|2|	ALIAGGGAPEIELALR	13.9533	0.0134129	12.33	16.81	-3.32	16.62	-3.32	14.12	1549.88	2	-3e-05	0	17592	0
P13639	ALLELQLEPEELYQTFQR|2|	ALLELQLEPEELYQTFQR	6.65	0.0754543	14.1	16.56	-3.32	16.36	13.32	11.13	2219.15	2	0.00066	0.3	24369	0
P08238	ALLFIPR|2|	ALLFIPR	4.02333	0.0176404	16.45	18.89	13.02	19.19	12.51	15.97	828.522	2	0.00063	0.8	13297	0.00038
P07900	ALLFVPR|2|	ALLFVPR	2.11333	0.0264655	16.54	18.18	15.25	18.69	14.95	16.21	814.506	2	0.00048	0.6	11735	0.00145
Q15043	ALLNHLDVGVGR|3|	ALLNHLDVGVGR	12.3867	0.0138564	-3.32	18.22	11	18.72	10.83	18.73	1262.71	3	0.00032	0.3	9943	0
Q15043	ALLNHLDVGVGR|2|	ALLNHLDVGVGR	20.4167	3.04e-06	-3.32	16.34	-3.32	17.43	-3.32	17.52	1262.71	2	-0.00024	0.2	9973	0
D3DPU2	ALLVTASQCQQPAENK|2|44.0262@C(9)	ALLVTASQCQQPAENK	12.59	0.0131776	10.4	15.64	-3.32	14.35	-3.32	11.54	1743.88	2	-0.00017	0.1	7457	0.00038
P00533	ALMDEEDMDDVVDADEYLIPQQGFFSSPSTSR|3|15.9949@M(3);15.9949@M(8)	ALMDEEDMDDVVDADEYLIPQQGFFSSPSTSR	8.31333	0.0292356	9.83	10.63	7.05	11.2	-3.32	16.67	3638.56	3	-0.0036	1	21325	0
P00533	ALMDEEDMDDVVDADEYLIPQQGFFSSPSTSR|3|31.9898@M(8)	ALMDEEDMDDVVDADEYLIPQQGFFSSPSTSR	8.31333	0.0292356	9.83	10.63	7.05	11.2	-3.32	16.67	3638.56	3	-0.0036	1	21325	0.00227
P14923	ALMGSPQLVAAVVR|2|	ALMGSPQLVAAVVR	12.5533	0.00946914	9.42	16.58	-3.32	17.38	8.36	18.16	1410.8	2	0.00026	0.2	14542	0
P14923	ALMGSPQLVAAVVR|2|15.9949@M(3)	ALMGSPQLVAAVVR	2.33	0.00938293	15.29	16.96	14.17	16.69	14.97	17.77	1426.8	2	-0.00073	0.5	11977	0
P10809	ALMLQGVDLLADAVAVTMGPK|3|15.9949@M(18)	ALMLQGVDLLADAVAVTMGPK	1.55667	0.0424097	13.29	16.18	13.91	14.68	12.7	13.71	2128.13	3	-0.00071	0.3	25778	0
P10809	ALMLQGVDLLADAVAVTMGPK|2|15.9949@M(3);15.9949@M(18)	ALMLQGVDLLADAVAVTMGPK	10.54	0.0169493	8.55	14.63	-3.32	10.83	-3.32	8.07	2144.12	2	-0.00122	0.6	24399	0
P10809	ALMLQGVDLLADAVAVTMGPK|3|15.9949@M(3);15.9949@M(18)	ALMLQGVDLLADAVAVTMGPK	3.31667	0.0205028	11.36	16.43	11.92	13.96	9.53	12.37	2144.12	3	-0.00108	0.5	24427	0.00038
P10809	ALMLQGVDLLADAVAVTMGPK|3|	ALMLQGVDLLADAVAVTMGPK	0.216667	0.187489	15.47	15.82	14.99	15.59	15.48	15.18	2112.13	3	0.00019	0.1	27707	0.00055
P10809	ALMLQGVDLLADAVAVTMGPK|2|15.9949@M(3);15.9949@P(20)	ALMLQGVDLLADAVAVTMGPK	10.54	0.0169493	8.55	14.63	-3.32	10.83	-3.32	8.07	2144.12	2	-0.00122	0.6	24399	0.00145
E0WN56	ALNEDVR|2|	ALNEDVR	7.37	0.00434564	16.58	21.34	12.72	20.95	10.82	19.94	815.414	2	-0.00042	0.5	2462	0.07717
Q02413	ALNSMGQDLERPLELR|3|15.9949@M(5)	ALNSMGQDLERPLELR	-0.42	0.168369	19.04	18.97	18.45	19.19	18.88	16.95	1856.94	3	-0.00031	0.2	10496	0
P30044	ALNVEPDGTGLTCSLAPNIISQL|2|44.0262@C(13)	ALNVEPDGTGLTCSLAPNIISQL	4.15667	0.151879	10.33	16.2	-3.32	15.58	8.98	-3.32	2369.21	2	-0.00251	1.1	25956	0.0003
P14923	ALPELTK|2|	ALPELTK	13.9	0.010539	-3.32	19.18	9.93	20.06	11.67	20.74	770.454	2	0.0003	0.4	5433	0.00383
Q99985	ALPFHPK|2|	ALPFHPK	8.13	0.00016533	7.06	15.2	8.19	16.4	8.47	16.51	808.46	2	0.00044	0.5	3204	0.00111
P09211	ALPGQLKPFETLLSQNQGGK|3|	ALPGQLKPFETLLSQNQGGK	3.56667	0.0322717	14.09	16.88	11.85	18.13	10.97	12.6	2125.15	3	-0.00021	0.1	16734	0
C7DJS2	ALPGQLKPFETLLSQNQGGK|3|	ALPGQLKPFETLLSQNQGGK	3.56667	0.0322717	14.09	16.88	11.85	18.13	10.97	12.6	2125.15	3	-0.00021	0.1	16734	0
A6NKG5	ALPIPAWESQPR|2|	ALPIPAWESQPR	9.55	0.0280921	11.92	16.47	10.29	17.81	-3.32	13.26	1363.72	2	0.00099	0.7	13383	0
Q3ZCM7	ALQVAELTQQMFDAK|3|	ALQVAELTQQMFDAK	7.87333	0.040092	11.99	14.22	9.97	15.72	-3.32	12.32	1691.86	3	-0.00819	4.8	19381	0.01208
Q9P2B2	ALSADQGSYR|2|	ALSADQGSYR	1.96333	0.0140037	17.64	18.58	16.85	19.92	17.46	19.34	1066.5	2	-0.00366	3.4	3253	0.00117
Q1WWL2	ALSADQGSYR|2|	ALSADQGSYR	1.96333	0.0140037	17.64	18.58	16.85	19.92	17.46	19.34	1066.5	2	-0.00366	3.4	3253	0.00117
Q8IWT6	ALSETVVEESDPKPAFSK|2|	ALSETVVEESDPKPAFSK	16.9	3.95e-06	-3.32	13.47	-3.32	13	-3.32	14.27	1932.97	2	0.00103	0.5	9321	0.00174
P13591	ALSSEWKPEIR|3|	ALSSEWKPEIR	20.9767	0.00199413	9.05	21.31	-3.32	22.14	-3.32	21.89	1314.69	3	9e-05	0.1	8365	0
P13591	ALSSEWKPEIR|2|	ALSSEWKPEIR	24.2067	3.04e-06	-3.32	20.2	-3.32	21.26	-3.32	21.2	1314.69	2	-0.00014	0.1	8379	0
H7BYX6	ALSSEWKPEIR|3|	ALSSEWKPEIR	20.9767	0.00199413	9.05	21.31	-3.32	22.14	-3.32	21.89	1314.69	3	9e-05	0.1	8365	0
H7BYX6	ALSSEWKPEIR|2|	ALSSEWKPEIR	24.2067	3.04e-06	-3.32	20.2	-3.32	21.26	-3.32	21.2	1314.69	2	-0.00014	0.1	8379	0
P31948	ALSVGNIDDALQCYSEAIK|2|44.0262@C(13)	ALSVGNIDDALQCYSEAIK	2.75333	0.185102	12.55	16.07	-3.32	15.04	10.3	-3.32	2053	2	-0.00072	0.4	21534	0.00038
A8MVW0	ALTVGTSIPAWR|2|	ALTVGTSIPAWR	3.86	0.000988005	12.98	16.76	12.57	16.79	13.19	16.77	1270.7	2	0.00022	0.2	14044	0
Q8N6N5	ALTVPELTQQMFDAK|2|	ALTVPELTQQMFDAK	5.16667	0.0124237	17.06	19.44	11.65	19.62	12.43	17.58	1690.86	2	-0.00035	0.2	19485	0
P04350	ALTVPELTQQMFDAK|2|	ALTVPELTQQMFDAK	5.16667	0.0124237	17.06	19.44	11.65	19.62	12.43	17.58	1690.86	2	-0.00035	0.2	19485	0
Q53G92	ALTVPELTQQMFDAK|2|	ALTVPELTQQMFDAK	5.16667	0.0124237	17.06	19.44	11.65	19.62	12.43	17.58	1690.86	2	-0.00035	0.2	19485	0
B3KML9	ALTVPELTQQMFDAK|2|	ALTVPELTQQMFDAK	5.16667	0.0124237	17.06	19.44	11.65	19.62	12.43	17.58	1690.86	2	-0.00035	0.2	19485	0
Q13885	ALTVPELTQQMFDSK|2|15.9949@M(11)	ALTVPELTQQMFDSK	4.5	0.0141645	14.94	17.95	10.56	17.17	11.08	14.96	1722.85	2	-0.00155	0.9	14279	0
Q13885	ALTVPELTQQMFDSK|2|0.9840@Q(9);15.9949@M(11)	ALTVPELTQQMFDSK	13.1833	0.0129527	11.34	13.59	-3.32	15.29	-3.32	15.37	1723.83	2	-0.01125	6.5	14407	0.00188
Q13885	ALTVPELTQQMFDSK|2|0.9840@Q(10);15.9949@M(11)	ALTVPELTQQMFDSK	13.1833	0.0129527	11.34	13.59	-3.32	15.29	-3.32	15.37	1723.83	2	-0.01125	6.5	14407	0.00281
B7Z4N1	ALTVPELTQQMFDSK|2|15.9949@M(11)	ALTVPELTQQMFDSK	4.5	0.0141645	14.94	17.95	10.56	17.17	11.08	14.96	1722.85	2	-0.00155	0.9	14279	0
B7Z4N1	ALTVPELTQQMFDSK|2|0.9840@Q(9);15.9949@M(11)	ALTVPELTQQMFDSK	13.1833	0.0129527	11.34	13.59	-3.32	15.29	-3.32	15.37	1723.83	2	-0.01125	6.5	14407	0.00188
B7Z4N1	ALTVPELTQQMFDSK|2|0.9840@Q(10);15.9949@M(11)	ALTVPELTQQMFDSK	13.1833	0.0129527	11.34	13.59	-3.32	15.29	-3.32	15.37	1723.83	2	-0.01125	6.5	14407	0.00281
B4DMU8	ALTVPELTQQVFDAK|2|	ALTVPELTQQVFDAK	3.40333	0.0120438	19.12	21.47	16.16	21.39	16.94	19.57	1658.89	2	-0.00076	0.5	18670	0
B4DMU8	ALTVPELTQQVFDAK|3|	ALTVPELTQQVFDAK	4.05	0.0106959	16.02	18.22	13.59	19.14	12.4	16.8	1658.89	3	-0.00053	0.3	18984	0
P50914	ALVDGPCTQVR|2|44.0262@C(7)	ALVDGPCTQVR	5.02	0.0192157	17.02	18.26	11.36	18.73	10.39	16.84	1201.61	2	-6e-05	0	7187	0
Q6P4Q7	ALVDLQYIK|2|	ALVDLQYIK	4.61333	0.0016896	11.3	16.05	11.83	17.32	13.02	16.62	1061.61	2	0.00025	0.2	13664	0
Q07021	ALVLDCHYPEDEVGQEDEAESDIFSIR|3|44.0262@C(6)	ALVLDCHYPEDEVGQEDEAESDIFSIR	-0.886667	0.227971	19.39	20.71	9.51	19.45	10.6	-3.32	3122.4	3	-0.00377	1.2	19749	0
Q07021	ALVLQCHYPEDEVGQEDEAESDIFSIR|3|44.0262@C(6)	ALVLQCHYPEDEVGQEDEAESDIFSIR	-0.78	0.110376	15.16	13.73	12.93	13.72	15.16	13.46	3135.43	3	0.02486	7.9	18687	0.00123
P63092	ALWEDEGVR|2|	ALWEDEGVR	3.16333	0.0188376	14.74	17.41	12	17.33	13	14.49	1073.51	2	-2e-05	0	9584	0
Q03252	ALYESELADAR|2|	ALYESELADAR	10.8967	0.0256855	12.72	15.09	-3.32	12.91	-3.32	10.77	1236.6	2	1e-05	0	9214	0
O43795	ALYPSSVGQPFQGAYLEINKNPK|3|	ALYPSSVGQPFQGAYLEINKNPK	13.0033	0.0099767	8.88	15.15	-3.32	15.41	-3.32	10.69	2520.3	3	-0.0029	1.2	15178	0.00037
P31948	AMADPEVQQIMSDPAMR|2|15.9949@M(2)	AMADPEVQQIMSDPAMR	-0.583333	0.158734	17.9	17.02	15.76	16.68	16.32	14.53	1904.84	2	-0.00996	5.2	13224	0.01092
P29323	AMAPLSSGINLPLLDR|2|15.9949@M(2)	AMAPLSSGINLPLLDR	6.81667	0.00034869	10.71	17.26	9.52	17.6	11.61	17.43	1682.9	2	-0.00012	0.1	18777	0
P29323	AMAPLSSGINLPLLDR|2|	AMAPLSSGINLPLLDR	15.6667	0.00608972	9.68	15.88	-3.32	17.45	-3.32	16.71	1666.91	2	0.00107	0.6	19227	0
Q99877	AMGIMNSFVNDIFER|2|15.9949@M(2)	AMGIMNSFVNDIFER	2.54	0.0413558	17.56	18.04	13.43	17.11	13.1	16.56	1758.81	2	-0.00049	0.3	21819	0
Q99877	AMGIMNSFVNDIFER|2|	AMGIMNSFVNDIFER	2.79	0.0667045	14.69	16.88	11.07	15.85	9.92	11.32	1742.81	2	0.0001	0.1	23585	0
Q99877	AMGIMNSFVNDIFER|2|15.9949@M(5)	AMGIMNSFVNDIFER	2.92	0.02088	14.07	15.8	10.27	14.42	11.65	14.53	1758.81	2	-0.00112	0.6	19813	0
Q99877	AMGIMNSFVNDIFER|2|0.9840@N(6)	AMGIMNSFVNDIFER	-1.47	0.0779515	12.57	9.45	12.02	9.24	11.3	12.79	1743.8	2	-0.01625	9.3	21774	0.00794
Q8N257	AMGIMNSFVNDIFER|2|15.9949@M(2)	AMGIMNSFVNDIFER	2.54	0.0413558	17.56	18.04	13.43	17.11	13.1	16.56	1758.81	2	-0.00049	0.3	21819	0
Q8N257	AMGIMNSFVNDIFER|2|	AMGIMNSFVNDIFER	2.79	0.0667045	14.69	16.88	11.07	15.85	9.92	11.32	1742.81	2	0.0001	0.1	23585	0
Q8N257	AMGIMNSFVNDIFER|2|15.9949@M(5)	AMGIMNSFVNDIFER	2.92	0.02088	14.07	15.8	10.27	14.42	11.65	14.53	1758.81	2	-0.00112	0.6	19813	0
Q8N257	AMGIMNSFVNDIFER|2|0.9840@N(6)	AMGIMNSFVNDIFER	-1.47	0.0779515	12.57	9.45	12.02	9.24	11.3	12.79	1743.8	2	-0.01625	9.3	21774	0.00794
O15031	AMTKQEAEAFVGAER|3|0.9840@Q(5)	AMTKQEAEAFVGAER	3.46	0.0123862	9.73	14.55	11.72	15.63	13.46	15.11	1637.77	3	0.00113	0.7	14445	0.00056
O15031	AMTLQEAEAFVGAER|2|	AMTLQEAEAFVGAER	1.91	0.0103676	17.24	18.58	16.66	19.06	16.73	18.72	1621.78	2	-0.00032	0.2	17807	0
O15031	AMTLQEAEAFVGAER|3|	AMTLQEAEAFVGAER	3.22333	0.00355729	13.28	16.61	14.22	17.67	14.32	17.21	1621.78	3	-0.0003	0.2	17758	0
O15031	AMTLQEAEAFVGAER|2|15.9949@M(2)	AMTLQEAEAFVGAER	5.48	0.0178165	14.53	17.52	13.84	17.29	7.4	17.4	1637.77	2	-0.00084	0.5	13468	0
O15031	AMTLQEAEAFVGAER|3|15.9949@M(2)	AMTLQEAEAFVGAER	3.41333	0.0128262	9.73	14.55	11.83	15.62	13.46	15.09	1637.77	3	0.00113	0.7	14445	0
Q58FF3	AMVSQCLTESLCALVASQYGWSGNMERIMKAQAYQTGK|3|44.0262@C(6);44.0262@C(12);0.9840@Q(18);0.9840@N(24);145.0197@K(38)	AMVSQCLTESLCALVASQYGWSGNMERIMKAQAYQTGK	-0.833333	0.160511	16.89	16.75	15.15	17.76	18.4	13.43	4388	3	-0.0185	4.2	21608	0.07952
P22087	ANCIDSTASAEAVFASEVK|2|44.0262@C(3)	ANCIDSTASAEAVFASEVK	0.29	0.176682	16.51	16.21	15.65	16.65	15.52	15.69	1955.91	2	-0.00375	1.9	16280	0.00339
P78347	ANELPQPPVPEPANAGK|2|	ANELPQPPVPEPANAGK	4.30333	0.0025764	9.73	14.3	8.72	14.03	11.07	14.1	1727.88	2	-0.00058	0.3	9727	0
Q13308-3	ANGSSLPEWVTDNAGTLHFAR|2|0.9840@N(2)	ANGSSLPEWVTDNAGTLHFAR	11.29	0.0165697	10.5	16.47	-3.32	17.55	10.72	17.75	2243.06	2	-0.00284	1.3	17127	0.0007
Q13308-3	ANGSSLPEWVTDNAGTLHFAR|3|0.9840@N(2)	ANGSSLPEWVTDNAGTLHFAR	20.1433	0.00273577	-3.32	20.66	-3.32	21.72	9.65	21.06	2243.06	3	-0.00137	0.6	17213	0.0008
Q6P2Q9	ANPALYVLR|2|	ANPALYVLR	11.49	0.0336785	15.15	17.55	-3.32	15.66	-3.32	9.77	1015.58	2	0.00068	0.7	10884	0.00204
Q6UXK2	ANQEEFEAGSEYSDR|2|	ANQEEFEAGSEYSDR	12.3567	0.0118736	-3.32	11.84	-3.32	15.83	9.41	12.17	1730.7	2	0.00143	0.8	7159	0
P29323	ANQGDEACTHCPINSR|3|44.0262@C(8);44.0262@C(11)	ANQGDEACTHCPINSR	17.0267	0.00531641	-3.32	17.44	-3.32	18.87	10.2	18.33	1802.77	3	-0.00042	0.2	3336	0
P29323	ANQGDEACTHCPINSR|2|44.0262@C(8);44.0262@C(11)	ANQGDEACTHCPINSR	5.89	0.002489	6.48	11.81	7.84	14.72	8.63	14.09	1802.77	2	0.00152	0.8	3460	0
Q9ULH0	ANQISFNWDR|2|	ANQISFNWDR	2.40333	0.00681776	14.14	16.01	13.05	16.11	13.41	15.69	1249.58	2	0.00122	1	12445	0
P40926	ANTFVAELK|2|	ANTFVAELK	4.4	0.0100201	12.09	18.19	10.82	14.95	10.92	13.89	991.534	2	0.00015	0.2	8684	0
P40189	APCITDWQQEDGTVHR|3|44.0262@C(3)	APCITDWQQEDGTVHR	14.3633	0.0061633	-3.32	13.95	8.59	15.6	-3.32	15.49	1898.86	3	-0.00317	1.7	9645	0.00083
Q5VUB5	APDSTAYTQLVYLDDVEQSGSECGTTVCTPEDSALR|3|0.9840@Q(18);44.0262@C(23);44.0262@C(28)	APDSTAYTQLVYLDDVEQSGSECGTTVCTPEDSALR	4.43	0.0877153	-3.32	-3.32	-3.32	-3.32	-3.32	9.97	3909.73	3	-0.02046	5.2	20893	0
Q5VUB5	APDSTAYTQLVYLDDVEQSGSECGTTVCTPEDSALR|3|0.9840@Q(9);44.0262@C(23);44.0262@C(28)	APDSTAYTQLVYLDDVEQSGSECGTTVCTPEDSALR	4.43	0.0877153	-3.32	-3.32	-3.32	-3.32	-3.32	9.97	3909.73	3	-0.02046	5.2	20893	0.00222
Q92542	APDVTTLPR|2|	APDVTTLPR	20.91	3.26e-06	-3.32	16.94	-3.32	17.25	-3.32	18.58	968.529	2	-0.0008	0.8	6431	0
P43121	APEEPNIQVNPLGIPVNSK|2|	APEEPNIQVNPLGIPVNSK	13.6967	0.0254883	-3.32	16.72	-3.32	-3.32	-3.32	17.73	2015.07	2	-0.00236	1.2	14610	0
A8K6A6	APEEPNIQVNPLGIPVNSK|2|	APEEPNIQVNPLGIPVNSK	13.6967	0.0254883	-3.32	16.72	-3.32	-3.32	-3.32	17.73	2015.07	2	-0.00236	1.2	14610	0
P43121	APEEPNIQVNPLGIPVNSKEPEEVATCVGR|3|44.0262@C(27)	APEEPNIQVNPLGIPVNSKEPEEVATCVGR	21.6133	8.51e-06	-3.32	18.8	-3.32	16.45	-3.32	19.63	3229.63	3	-0.00496	1.5	15839	0
P43121	APEEPNIQVNPLGIPVNSKEPEEVATCVGR|3|0.9840@N(17);44.0262@C(27)	APEEPNIQVNPLGIPVNSKEPEEVATCVGR	8.6	0.073765	-3.32	15.52	9.08	-3.32	-3.32	16.04	3230.61	3	-0.00424	1.3	16433	0
P43121	APEEPNIQVNPLGIPVNSKEPEEVATCVGR|4|0.9840@N(17);44.0262@C(27)	APEEPNIQVNPLGIPVNSKEPEEVATCVGR	2.08333	0.0444013	7.44	11.35	10.37	12.11	11.5	12.1	3230.61	4	-0.02367	7.3	15806	0.0007
A8K6A6	APEEPNIQVNPLGIPVNSKEPEEVATCVGR|3|44.0262@C(27)	APEEPNIQVNPLGIPVNSKEPEEVATCVGR	21.6133	8.51e-06	-3.32	18.8	-3.32	16.45	-3.32	19.63	3229.63	3	-0.00496	1.5	15839	0
A8K6A6	APEEPNIQVNPLGIPVNSKEPEEVATCVGR|3|0.9840@N(17);44.0262@C(27)	APEEPNIQVNPLGIPVNSKEPEEVATCVGR	8.6	0.073765	-3.32	15.52	9.08	-3.32	-3.32	16.04	3230.61	3	-0.00424	1.3	16433	0
A8K6A6	APEEPNIQVNPLGIPVNSKEPEEVATCVGR|4|0.9840@N(17);44.0262@C(27)	APEEPNIQVNPLGIPVNSKEPEEVATCVGR	2.08333	0.0444013	7.44	11.35	10.37	12.11	11.5	12.1	3230.61	4	-0.02367	7.3	15806	0.0007
Q6N022	APFITQEHTLWLPWDR|3|	APFITQEHTLWLPWDR	6.10333	0.00260461	11.05	15.25	10.75	18.86	9.94	15.94	2009.02	3	-0.00053	0.3	20084	0
Q9H0Q3	APGDEEAQVENLITANA|2|	APGDEEAQVENLITANA	15.82	0.000743008	-3.32	15.51	-3.32	7.86	-3.32	14.13	1740.82	2	0.00116	0.7	20058	0.00296
Q9H0Q3	APGDEEAQVENLITANATEPQK|2|	APGDEEAQVENLITANATEPQK	20.2433	3.54e-06	-3.32	17.14	-3.32	15.95	-3.32	17.68	2324.11	2	-0.00151	0.6	15670	0
Q9H0Q3	APGDEEAQVENLITANATEPQK|3|	APGDEEAQVENLITANATEPQK	11.3433	0.016264	10.81	17.2	-3.32	16.87	10.36	17.81	2324.11	3	-0.00078	0.3	15661	0
Q9H0Q3	APGDEEAQVENLITANATEPQKAEN|2|	APGDEEAQVENLITANATEPQKAEN	21.52	3.04e-06	-3.32	17.99	-3.32	17.61	-3.32	19	2638.24	2	-0.00366	1.4	15823	0
Q9H0Q3	APGDEEAQVENLITANATEPQKAEN|3|	APGDEEAQVENLITANATEPQKAEN	10.9033	0.0260918	12.28	18.03	-3.32	18.49	14.09	19.24	2638.24	3	-4e-05	0	16920	0
P50990	APGFAQMLK|2|	APGFAQMLK	4.46667	0.00636913	13.34	16.45	10.67	16.72	10.47	14.71	961.505	2	0.00029	0.3	10830	0
P25705	APGIIPR|2|	APGIIPR	5.48	0.00655437	14.25	17.6	11.06	17.78	9.69	16.06	722.444	2	0.00116	1.6	5101	0.00145
Q07020	APGTPHSHTKPYVR|3|	APGTPHSHTKPYVR	5.88667	0.00968054	10.72	15.68	5.64	15	11.57	14.91	1546.8	3	7e-05	0	850	0.00038
P36578	APIRPDIVNFVHTNLR|4|	APIRPDIVNFVHTNLR	1.09333	0.0486369	16.61	17.22	15.56	17.32	15.54	16.45	1861.03	4	-0.00099	0.5	13241	0
P36578	APIRPDIVNFVHTNLRK|4|	APIRPDIVNFVHTNLRK	5.8	0.0135681	14.23	16.42	7.27	17.05	9.55	14.98	1989.13	4	-0.00014	0.1	11119	0.02345
O75581	APLLLYANR|2|	APLLLYANR	0.503333	0.186715	14.46	13.56	12.3	15.6	16.48	15.59	1029.6	2	0.00025	0.2	9934	0.00373
Q9Y5G9	APLSSYVSIN|2|	APLSSYVSIN	-0.923333	0.0681141	18.56	18.16	18.42	18.29	19.29	17.05	1049.54	2	0.00012	0.1	10337	0.02138
O75051	APMITPDLESGVK|2|15.9949@M(3)	APMITPDLESGVK	1.75333	0.034682	14.04	15.84	15.32	17.06	16.07	17.79	1372.69	2	-0.00036	0.3	9776	0
O75051	APMITPDLESGVK|2|	APMITPDLESGVK	7.72	0.000248169	9.69	16.12	9.92	17.42	8.86	18.09	1356.7	2	-0.0002	0.1	10710	0
A0A0D9SF30	APPASKPTPAPVPTPTGAASPLAAAAAPATEAPQAK|3|	APPASKPTPAPVPTPTGAASPLAAAAAPATEAPQAK	18.0267	0.00692458	12.44	19.47	-3.32	20.55	-3.32	19.86	3272.74	3	-0.00217	0.7	11662	0
A0A0D9SF30	APPASKPTPAPVPTPTGAASPLAAAAAPATEAPQAK|3|0.9840@Q(34);-0.9840@K(36)	APPASKPTPAPVPTPTGAASPLAAAAAPATEAPQAK	18.0433	0.00684495	12.38	19.46	-3.32	20.55	-3.32	19.86	3272.74	3	-0.00397	1.2	11346	0.00068
Q9H6X2	APPPSRPPPRPSV|3|	APPPSRPPPRPSV	5.62	0.000540937	13.48	18.62	13.91	19.4	14.06	20.29	1353.75	3	-0.00025	0.2	3162	0.00063
P29317	APQDPASMPCTRPPSAPHYLTAVGMGAK|4|15.9949@M(8);44.0262@C(10)	APQDPASMPCTRPPSAPHYLTAVGMGAK	5.23333	0.00166477	12.6	17.13	10.8	16.44	12.61	18.14	2910.38	4	-0.00178	0.6	9579	0
P29317	APQDPASMPCTRPPSAPHYLTAVGMGAK|4|44.0262@C(10);15.9949@M(25)	APQDPASMPCTRPPSAPHYLTAVGMGAK	4.95	0.00171047	12.95	17.08	11.2	16.4	12.55	18.07	2910.38	4	-0.00318	1.1	10166	0.00281
P29317	APQDPASMPCTRPPSAPHYLTAVGMGAK|4|44.0262@C(10);15.9949@P(13)	APQDPASMPCTRPPSAPHYLTAVGMGAK	4.97667	0.00185429	12.96	17.14	11.16	16.43	12.68	18.16	2910.38	4	-0.00178	0.6	9579	0.00294
P29317	APQDPASMPCTRPPSAPHYLTAVGMGAK|4|44.0262@C(10);15.9949@P(14)	APQDPASMPCTRPPSAPHYLTAVGMGAK	4.97667	0.00185429	12.96	17.14	11.16	16.43	12.68	18.16	2910.38	4	-0.00178	0.6	9579	0.00294
P29317	APQDPASMPCTRPPSAPHYLTAVGMGAK|4|15.9949@P(9);44.0262@C(10)	APQDPASMPCTRPPSAPHYLTAVGMGAK	4.97667	0.00185429	12.96	17.14	11.16	16.43	12.68	18.16	2910.38	4	-0.00178	0.6	9579	0.00294
Q9HCM3	APQSGPPLPSSGNEQHSSASIFEHVDR|4|	APQSGPPLPSSGNEQHSSASIFEHVDR	7.78667	0.000216758	9.06	17.04	9.42	16.92	10.48	18.36	2830.33	4	-0.00097	0.3	9242	0
P54760	APSGAVLDYEVK|2|	APSGAVLDYEVK	16.28	0.00612808	10.21	17.02	-3.32	16.86	-3.32	18.53	1247.64	2	0.00011	0.1	8869	0
D3DVC4	APSPAVDAEIRAQDAPLSLLQTQGGRKQAPEPLR|4|0.9840@Q(21)	APSPAVDAEIRAQDAPLSLLQTQGGRKQAPEPLR	-0.00333333	0.245168	20.64	20.09	20.34	20.26	20.24	20.86	3580.9	4	0.00295	0.8	17308	0.00969
D3DVC4	APSPAVDAEIRAQDAPLSLLQTQGGRKQAPEPLR|4|0.9840@Q(13)	APSPAVDAEIRAQDAPLSLLQTQGGRKQAPEPLR	-0.00333333	0.245168	20.64	20.09	20.34	20.26	20.24	20.86	3580.9	4	0.00295	0.8	17308	0.01442
P00738	APTLTLYVGKKQLVEIEK|2|145.0197@K(11);0.9840@Q(12);145.0197@K(18)	APTLTLYVGKKQLVEIEK	-0.28	0.178372	18.18	16.99	18.01	18	17.28	17.64	2320.21	2	0.00499	2.2	21357	0.07011
P15927	APTNIVYK|2|	APTNIVYK	9.04667	0.0216192	16.47	17.95	2.29	19.61	8.57	16.91	904.502	2	0.00094	1	4324	0
Q9UJZ1	APVPGTPDSLSSGSSR|2|	APVPGTPDSLSSGSSR	13.59	0.0179067	13.71	17.03	-3.32	17.36	-3.32	13.45	1513.74	2	-0.00023	0.2	6873	0
O75051	APVPIDDNFCGLDINQPLGGSTPVEGLTLYTTSR|3|44.0262@C(10)	APVPIDDNFCGLDINQPLGGSTPVEGLTLYTTSR	5.64667	0.00286099	11.7	15.09	9.55	16.61	8.47	14.96	3603.78	3	-0.00805	2.2	24670	0
O75051	APVPIDDNFCGLDINQPLGGSTPVEGLTLYTTSR|3|44.0262@C(10);15.9949@N(15)	APVPIDDNFCGLDINQPLGGSTPVEGLTLYTTSR	15.1367	0.000118368	-3.32	9.81	-3.32	11.3	-3.32	14.34	3619.77	3	-0.00536	1.5	22168	0.00227
O75051	APVPIDDNFCGLDINQPLGGSTPVEGLTLYTTSR|3|44.0262@C(10);15.9949@D(13)	APVPIDDNFCGLDINQPLGGSTPVEGLTLYTTSR	15.1367	0.000118368	-3.32	9.81	-3.32	11.3	-3.32	14.34	3619.77	3	-0.00536	1.5	22168	0.00294
O75051	APVPIDDNFYGLDINQPLGGSTPVEGLTLYTTSR|3|	APVPIDDNFYGLDINQPLGGSTPVEGLTLYTTSR	3.96667	0.105709	9.94	10.71	-3.32	10.13	11.18	8.86	3619.8	3	0.02768	7.6	22168	0.0007
P27824	APVPTGEVYFADSFDR|2|	APVPTGEVYFADSFDR	6.5	0.00207098	13.07	19.32	11.58	18.36	10.15	16.62	1769.83	2	-0.00165	0.9	15954	0
A6YT90	APWIEQEGPEYWDEETGK|2|	APWIEQEGPEYWDEETGK	20.8033	1.86e-05	-3.32	18.11	-3.32	15.22	-3.32	19.12	2162.94	2	-0.002	0.9	15714	0
E0X9K0	APWIEQEGPEYWDEETGK|2|	APWIEQEGPEYWDEETGK	20.8033	1.86e-05	-3.32	18.11	-3.32	15.22	-3.32	19.12	2162.94	2	-0.002	0.9	15714	0
R4QU15	APWIEQEGPEYWDEETGK|2|	APWIEQEGPEYWDEETGK	20.8033	1.86e-05	-3.32	18.11	-3.32	15.22	-3.32	19.12	2162.94	2	-0.002	0.9	15714	0
F8RHC6	APWIEQEGPEYWDEETGK|2|	APWIEQEGPEYWDEETGK	20.8033	1.86e-05	-3.32	18.11	-3.32	15.22	-3.32	19.12	2162.94	2	-0.002	0.9	15714	0
A6YT90	APWIEQEGPEYWDEETGKVK|3|	APWIEQEGPEYWDEETGKVK	5.94	0.00403011	10.13	17.31	10.04	14.35	11.91	18.24	2390.11	3	-0.00202	0.8	13931	0
E0X9K0	APWIEQEGPEYWDEETGKVK|3|	APWIEQEGPEYWDEETGKVK	5.94	0.00403011	10.13	17.31	10.04	14.35	11.91	18.24	2390.11	3	-0.00202	0.8	13931	0
R4QU15	APWIEQEGPEYWDEETGKVK|3|	APWIEQEGPEYWDEETGKVK	5.94	0.00403011	10.13	17.31	10.04	14.35	11.91	18.24	2390.11	3	-0.00202	0.8	13931	0
F8RHC6	APWIEQEGPEYWDEETGKVK|3|	APWIEQEGPEYWDEETGKVK	5.94	0.00403011	10.13	17.31	10.04	14.35	11.91	18.24	2390.11	3	-0.00202	0.8	13931	0
I6Z8E6	APWIEQEGPEYWDEETR|2|	APWIEQEGPEYWDEETR	-7.97333	0.0256147	-3.32	-3.32	8.42	-3.32	8.86	-3.32	2133.93	2	-0.01998	9.4	15616	0.00166
B6ETN7	APWIEQEGPEYWDQETGK|2|0.9840@Q(14)	APWIEQEGPEYWDQETGK	20.8033	1.86e-05	-3.32	18.11	-3.32	15.22	-3.32	19.12	2162.94	2	-0.00281	1.3	16357	0.00038
B6ETN7	APWIEQEGPEYWDQETGKVK|3|0.9840@Q(14)	APWIEQEGPEYWDQETGKVK	6.12667	0.00301236	10.15	17.29	10.04	14.4	11.36	18.24	2390.11	3	-0.00082	0.3	14614	0.00366
P30443	APWIEQEGPEYWDQETR|2|	APWIEQEGPEYWDQETR	15.48	0.00861161	10.75	17.64	-3.32	14.15	-3.32	18.76	2132.94	2	-0.00334	1.6	15632	0
P30443	APWIEQEGPEYWDQETR|2|0.9840@Q(14)	APWIEQEGPEYWDQETR	-7.97333	0.0256147	-3.32	-3.32	8.42	-3.32	8.86	-3.32	2133.93	2	-0.02	9.4	15616	0.00166
P30443	APWIEQEGPEYWDQETR|2|0.9840@Q(6)	APWIEQEGPEYWDQETR	-7.97333	0.0256147	-3.32	-3.32	8.42	-3.32	8.86	-3.32	2133.93	2	-0.02	9.4	15616	0.00816
J7RE54	APWIEQEGPEYWDQETR|2|	APWIEQEGPEYWDQETR	15.48	0.00861161	10.75	17.64	-3.32	14.15	-3.32	18.76	2132.94	2	-0.00334	1.6	15632	0
J7RE54	APWIEQEGPEYWDQETR|2|0.9840@Q(14)	APWIEQEGPEYWDQETR	-7.97333	0.0256147	-3.32	-3.32	8.42	-3.32	8.86	-3.32	2133.93	2	-0.02	9.4	15616	0.00166
J7RE54	APWIEQEGPEYWDQETR|2|0.9840@Q(6)	APWIEQEGPEYWDQETR	-7.97333	0.0256147	-3.32	-3.32	8.42	-3.32	8.86	-3.32	2133.93	2	-0.02	9.4	15616	0.00816
E0WN56	APWIEQEGPEYWDQETR|2|	APWIEQEGPEYWDQETR	15.48	0.00861161	10.75	17.64	-3.32	14.15	-3.32	18.76	2132.94	2	-0.00334	1.6	15632	0
E0WN56	APWIEQEGPEYWDQETR|2|0.9840@Q(14)	APWIEQEGPEYWDQETR	-7.97333	0.0256147	-3.32	-3.32	8.42	-3.32	8.86	-3.32	2133.93	2	-0.02	9.4	15616	0.00166
E0WN56	APWIEQEGPEYWDQETR|2|0.9840@Q(6)	APWIEQEGPEYWDQETR	-7.97333	0.0256147	-3.32	-3.32	8.42	-3.32	8.86	-3.32	2133.93	2	-0.02	9.4	15616	0.00816
K7P564	APWIEQEGPEYWDRETQ|2|	APWIEQEGPEYWDRETQ	15.4933	0.00857339	10.75	17.64	-3.32	14.2	-3.32	18.75	2132.94	2	-0.00163	0.8	16396	0.00723
G9I2K8	APWIEQEGPEYWDRETQ|2|	APWIEQEGPEYWDRETQ	15.4933	0.00857339	10.75	17.64	-3.32	14.2	-3.32	18.75	2132.94	2	-0.00163	0.8	16396	0.00723
D6C699	APWIEQQGPEYWDQETR|2|0.9840@Q(7)	APWIEQQGPEYWDQETR	15.4933	0.00857339	10.75	17.64	-3.32	14.2	-3.32	18.75	2132.94	2	-0.00165	0.8	16396	0.00064
C9E1I4	APWLEQEGPEYWDRETQ|2|	APWLEQEGPEYWDRETQ	15.4933	0.00857339	10.75	17.64	-3.32	14.2	-3.32	18.75	2132.94	2	-0.00163	0.8	16396	0.00579
A9X165	APWVEQEGPEYWDR|2|	APWVEQEGPEYWDR	7.08667	0.0927432	-3.32	13.1	10.5	-3.32	-3.32	15.34	1760.78	2	-0.0011	0.6	13815	0
Q29865	APWVEQEGPEYWDR|2|	APWVEQEGPEYWDR	7.08667	0.0927432	-3.32	13.1	10.5	-3.32	-3.32	15.34	1760.78	2	-0.0011	0.6	13815	0
V5NST4	APWVEQEGPEYWDR|2|	APWVEQEGPEYWDR	7.08667	0.0927432	-3.32	13.1	10.5	-3.32	-3.32	15.34	1760.78	2	-0.0011	0.6	13815	0
M9P952	APWVEQEGPEYWDR|2|	APWVEQEGPEYWDR	7.08667	0.0927432	-3.32	13.1	10.5	-3.32	-3.32	15.34	1760.78	2	-0.0011	0.6	13815	0
O43175	APYQAVGLVQGTTPVLQGLNGAVFRPEVPLR|4|0.9840@Q(4);0.9840@Q(10);0.9840@Q(17);0.9840@N(20)	APYQAVGLVQGTTPVLQGLNGAVFRPEVPLR	-1.11	0.187716	23.92	23.8	18.72	24.25	24.34	15.6	3250.72	4	-0.00811	2.5	16957	0.00979
O43175	APYQAVGLVQGTTPVLQGLNGAVFRPEVPLR|3|0.9840@Q(4);0.9840@Q(10);0.9840@Q(17);0.9840@N(20)	APYQAVGLVQGTTPVLQGLNGAVFRPEVPLR	-6.11	0.123612	21.28	21.24	14.77	21.57	21.77	-3.32	3250.72	3	-0.00449	1.4	20657	0.01669
D3DVC4	AQDAPLSLLQTQGGR|2|	AQDAPLSLLQTQGGR	12.29	0.0283919	15.62	17.54	-3.32	16.09	-3.32	12.22	1553.82	2	-0.00101	0.7	12623	0
Q9P2B2	AQDGDFIFSK|2|	AQDGDFIFSK	13.9267	0.00747105	8.81	18.05	-3.32	19.21	9.41	19.42	1126.53	2	0.00108	1	10228	0
Q1WWL2	AQDGDFIFSK|2|	AQDGDFIFSK	13.9267	0.00747105	8.81	18.05	-3.32	19.21	9.41	19.42	1126.53	2	0.00108	1	10228	0
P08582	AQDLFGDDHNK|3|	AQDLFGDDHNK	16.2867	0.00262457	6.95	16.62	-3.32	15.66	-3.32	16.89	1258.56	3	-8e-05	0.1	3980	0.00064
Q12905	AQDPSEVLTMLTNETGFEISSSDATVK|3|	AQDPSEVLTMLTNETGFEISSSDATVK	2.83	0.1824	13.08	15.62	-3.32	14.72	8.77	-3.32	2869.35	3	-0.00242	0.8	25170	0.00317
P62913	AQDQGEKENPMR|2|42.0106@A(1)	AQDQGEKENPMR	11.55	0.0198477	14.41	17.85	-3.32	18.24	7.09	16.74	1443.64	2	0.00054	0.4	3796	0
P78536	AQECFQER|2|44.0262@C(4)	AQECFQER	8.91333	4.69e-05	7.93	16.33	7.22	16.16	7.64	17.04	1053.45	2	0.00058	0.6	2678	0.0007
Q9HCC0	AQEIAMQNR|2|	AQEIAMQNR	1.25	0.0887123	15.98	16.23	13.72	17.68	15	14.54	1059.51	2	0.00119	1.1	2884	0.00091
P54289	AQEIFNK|2|	AQEIFNK	6.73333	0.000829634	13.43	18.41	10.97	18.06	11.06	19.19	848.439	2	-0.00011	0.1	3266	0.0007
Q9UBG0	AQEQHWWIGLHTSESDGR|3|	AQEQHWWIGLHTSESDGR	1.55667	0.0225147	15.65	16.35	15.73	17.65	15.43	17.48	2135.98	3	-0.00247	1.2	10276	0
P38646	AQFEGIVTDLIR|2|	AQFEGIVTDLIR	1.61333	0.139737	16.86	18.12	11.05	18.49	17.46	13.6	1360.74	2	-0.00034	0.2	18956	0
O15031	AQGEVQLTVSPLPALSEEDELLCLFGESPPHPAR|3|44.0262@C(23)	AQGEVQLTVSPLPALSEEDELLCLFGESPPHPAR	11.3133	0.0162666	9.84	13.93	-3.32	13.81	-3.32	9.4	3672.83	3	-0.00482	1.3	25325	0.00038
Q13308	AQGLEEGVAETLVLVK|2|	AQGLEEGVAETLVLVK	14.6567	0.00764009	9.85	19.43	9.95	20.9	-3.32	20.12	1654.91	2	-0.00035	0.2	18846	0
Q13308	AQGLEEGVAETLVLVK|3|	AQGLEEGVAETLVLVK	21.1	4.1e-06	-3.32	16.63	-3.32	18.95	-3.32	17.76	1654.91	3	0.00015	0.1	18776	0
Q13308-3	AQGLEEGVAETLVLVK|2|	AQGLEEGVAETLVLVK	14.6567	0.00764009	9.85	19.43	9.95	20.9	-3.32	20.12	1654.91	2	-0.00035	0.2	18846	0
Q13308-3	AQGLEEGVAETLVLVK|3|	AQGLEEGVAETLVLVK	21.1	4.1e-06	-3.32	16.63	-3.32	18.95	-3.32	17.76	1654.91	3	0.00015	0.1	18776	0
B3KP36	AQGLEEGVAETLVLVK|2|	AQGLEEGVAETLVLVK	14.6567	0.00764009	9.85	19.43	9.95	20.9	-3.32	20.12	1654.91	2	-0.00035	0.2	18846	0
B3KP36	AQGLEEGVAETLVLVK|3|	AQGLEEGVAETLVLVK	21.1	4.1e-06	-3.32	16.63	-3.32	18.95	-3.32	17.76	1654.91	3	0.00015	0.1	18776	0
P02545	AQHEDQVEQYKK|3|	AQHEDQVEQYKK	4.43667	0.0327632	14.77	17.24	7.4	15.37	10.31	13.18	1501.72	3	-0.00017	0.1	1041	0.00038
P02545	AQHEDQVEQYKK|2|	AQHEDQVEQYKK	11.5	0.011183	8.21	14.04	-3.32	12.09	-3.32	9.94	1501.72	2	-0.0001	0.1	1073	0.00145
Q16352	AQLEEASSAR|2|	AQLEEASSAR	7.11	0.00963276	14.54	17.62	6.82	18.65	10.46	16.88	1060.51	2	-0.00092	0.9	2139	0.00296
P04792	AQLGGPEAAK|2|	AQLGGPEAAK	2.71	0.0230601	16.48	18.29	13.41	18.23	14.59	16.09	940.498	2	-0.00014	0.1	2042	0.00064
P04792	AQLGGPEAAKSDETAAK|3|	AQLGGPEAAKSDETAAK	1.21	0.100558	13.09	17.18	14.39	14.55	13.82	13.2	1642.82	3	0.00073	0.4	2689	0.00038
P40227	AQLGVQAFADALLIIPK|2|	AQLGVQAFADALLIIPK	11.5867	0.0215455	10.65	16.3	-3.32	14.8	-3.32	7.67	1767.03	2	-0.00085	0.5	25505	0
P32004	AQLLVVGSPGPVPR|2|	AQLLVVGSPGPVPR	23.94	3.14e-06	-3.32	19.6	-3.32	21.69	-3.32	20.57	1388.81	2	8e-05	0.1	12179	0
P32004-3	AQLLVVGSPGPVPR|2|	AQLLVVGSPGPVPR	23.94	3.14e-06	-3.32	19.6	-3.32	21.69	-3.32	20.57	1388.81	2	8e-05	0.1	12179	0
Q6UVK1	AQLSVVDPDSAPGEIEYEVQR|2|	AQLSVVDPDSAPGEIEYEVQR	0.326667	0.164472	18.75	19.33	18.47	19.25	19.65	19.27	2301.11	2	0.00331	1.4	16126	0
Q8NE01	AQNLPQSPENTDLQVIPGSQTR|2|	AQNLPQSPENTDLQVIPGSQTR	15.6867	9.17e-05	-3.32	13.38	-3.32	9.79	-3.32	13.93	2392.2	2	-0.00106	0.4	12278	0.00243
Q9NY47-2	AQPVSCFTHLVQANVR|2|44.0262@C(6)	AQPVSCFTHLVQANVR	19.69	3.04e-06	-3.32	16.61	-3.32	16.26	-3.32	16.24	1812.93	2	-0.00044	0.2	12396	0
Q9NY47-2	AQPVSCFTHLVQANVR|3|44.0262@C(6)	AQPVSCFTHLVQANVR	5.97667	0.00022177	13.04	19.29	12.92	19.33	13.2	18.47	1812.93	3	-0.00031	0.2	13334	0
Q9NY47-3	AQPVSCFTHLVQANVR|3|44.0262@C(6)	AQPVSCFTHLVQANVR	5.97667	0.00022177	13.04	19.29	12.92	19.33	13.2	18.47	1812.93	3	-0.00031	0.2	13334	0
Q9NY47-3	AQPVSCFTHLVQANVR|2|44.0262@C(6)	AQPVSCFTHLVQANVR	19.69	3.04e-06	-3.32	16.61	-3.32	16.26	-3.32	16.24	1812.93	2	-0.00044	0.2	12396	0
O75955	AQQVAVQEQEIAR|2|	AQQVAVQEQEIAR	0.37	0.177132	17.6	17.78	16.85	19.07	18.43	17.14	1468.76	2	-0.00239	1.6	6104	0
Q92692-2	AQVLGNGDPVFWTPVVPGPMEPDGKDEEEEEEEEKAEK|4|0.9840@N(6)	AQVLGNGDPVFWTPVVPGPMEPDGKDEEEEEEEEKAEK	12.03	0.0139573	-3.32	11.33	-3.32	13.82	10.24	14.54	4210.91	4	0.00421	1	17604	0.00414
Q99623	AQVSLLIR|2|	AQVSLLIR	4.11333	0.00536581	14.34	18.02	11.89	17.53	13.03	16.05	898.56	2	0.00014	0.2	9665	0
P41219	AQYESIAAK|2|	AQYESIAAK	3.96667	0.0547949	15.45	17.12	11.62	16.01	6.73	12.57	979.497	2	0.00054	0.6	3830	0
Q16352	AQYESLAAK|2|	AQYESLAAK	3.96667	0.0547949	15.45	17.12	11.62	16.01	6.73	12.57	979.497	2	0.00054	0.6	3830	0.00064
P55287	AQYTLMAQAVDR|2|	AQYTLMAQAVDR	3.32	0.00713058	14.66	16.37	14.28	19.01	14.23	17.75	1365.67	2	0.00158	1.2	10692	0
P55287	AQYTLMAQAVDRDTNRPLEPPSEFIVK|4|	AQYTLMAQAVDRDTNRPLEPPSEFIVK	5.63333	0.00656755	7.18	14.58	10.85	16.54	11.74	15.55	3088.57	4	0.0025	0.8	16052	0.00188
Q9HCC0	AREGKQFSSADEAALKEPIIK|3|43.0058@K(5);43.0058@K(16);43.0058@K(21)	AREGKQFSSADEAALKEPIIK	-0.386667	0.154191	18.11	17.04	17.58	18.27	17.96	17.18	2416.23	3	0.00386	1.6	26036	0.08739
P11142	ARFEELNADLFR|3|	ARFEELNADLFR	1.85333	0.0204109	16.34	17.81	15.59	18.49	15.52	16.71	1479.75	3	7e-05	0	13505	0
P54652	ARFEELNADLFR|3|	ARFEELNADLFR	1.85333	0.0204109	16.34	17.81	15.59	18.49	15.52	16.71	1479.75	3	7e-05	0	13505	0
Q13308	ARLPQPEGCPSK|3|44.0262@C(9)	ARLPQPEGCPSK	6.56667	0.000638707	12.93	17.65	11.71	19.89	11.84	18.64	1325.68	3	0.00032	0.2	3239	0
Q13308	ARLPQPEGCPSK|2|44.0262@C(9)	ARLPQPEGCPSK	15.6367	0.00547132	-3.32	15.23	-3.32	17.71	9.07	16.4	1325.68	2	-3e-05	0	3206	0
Q13308-3	ARLPQPEGCPSK|3|44.0262@C(9)	ARLPQPEGCPSK	6.56667	0.000638707	12.93	17.65	11.71	19.89	11.84	18.64	1325.68	3	0.00032	0.2	3239	0
Q13308-3	ARLPQPEGCPSK|2|44.0262@C(9)	ARLPQPEGCPSK	15.6367	0.00547132	-3.32	15.23	-3.32	17.71	9.07	16.4	1325.68	2	-3e-05	0	3206	0
B3KP36	ARLPQPEGCPSK|3|44.0262@C(9)	ARLPQPEGCPSK	6.56667	0.000638707	12.93	17.65	11.71	19.89	11.84	18.64	1325.68	3	0.00032	0.2	3239	0
B3KP36	ARLPQPEGCPSK|2|44.0262@C(9)	ARLPQPEGCPSK	15.6367	0.00547132	-3.32	15.23	-3.32	17.71	9.07	16.4	1325.68	2	-3e-05	0	3206	0
P61978	ARNLPLPPPPPPRGGDLMAYDR|3|0.9840@N(3)	ARNLPLPPPPPPRGGDLMAYDR	-0.0266667	0.243072	14.35	15.49	14.63	16.86	16.62	13.17	2400.24	3	0.00031	0.1	23658	0.03652
A0A087WTM1	ARPFFNEFQGADSEIK|3|	ARPFFNEFQGADSEIK	12.3033	0.0129187	12.11	17.71	7.59	17.97	-3.32	17.61	1854.89	3	-0.00025	0.1	11525	0
A0A087WTM1	ARPFFNEFQGADSEIK|2|	ARPFFNEFQGADSEIK	7.80667	0.0486504	14.04	15.19	11.21	15.04	-3.32	15.12	1854.89	2	0.00229	1.2	12113	0.00932
Q15768	ARPPGPHSSPNYEFYK|3|	ARPPGPHSSPNYEFYK	13.03	0.0113416	9.11	18.03	11.42	19.27	-3.32	19	1845.88	3	0.00023	0.1	5522	0
P26006	ARPVINIVHK|3|	ARPVINIVHK	18.6467	0.00336569	9.4	19.59	-3.32	18.63	-3.32	20.48	1145.7	3	0.00055	0.5	3059	0.00068
P00505	ASAELALGENSEVLK|2|	ASAELALGENSEVLK	12.1233	0.0130938	9.34	16.23	-3.32	12.24	-3.32	10.6	1529.79	2	0.00052	0.3	11261	0.00064
Q16658	ASAETVDPASLWEY|2|	ASAETVDPASLWEY	7.51333	0.0962732	12.14	15.08	-3.32	16.28	-3.32	-3.32	1537.69	2	-0.00076	0.5	21568	0.00418
Q02413	ASAISVTVLNVIEGPVFRPGSK|3|	ASAISVTVLNVIEGPVFRPGSK	-5.15	0.107379	14.73	15.02	13.25	15.3	14.47	-3.32	2240.25	3	-0.00066	0.3	19163	0
P02545	ASASGSGAQVGGPISSGSSASSVTVTR|2|	ASASGSGAQVGGPISSGSSASSVTVTR	11.18	0.0290992	14.2	15.68	-3.32	14.18	-3.32	11.24	2364.15	2	-0.00133	0.6	8181	0.00038
P08069	ASCESDVLHFTSTTTSK|3|44.0262@C(3)	ASCESDVLHFTSTTTSK	5.63667	0.000570147	12.67	17.74	12.52	19.13	12.23	17.46	1856.85	3	-0.0002	0.1	9545	0
P08069	ASCESDVLHFTSTTTSK|2|44.0262@C(3)	ASCESDVLHFTSTTTSK	19.2733	6.39e-06	-3.32	15.22	-3.32	17.38	-3.32	15.26	1856.85	2	6e-05	0	9551	0
P09211	ASCLYGQLPK|2|44.0262@C(3)	ASCLYGQLPK	1.72333	0.062788	15.07	16.48	14.05	18.07	14.23	13.97	1122.57	2	6e-05	0.1	8847	0
Q6N022	ASCPVLCSGNGQYMK|2|44.0262@C(3);44.0262@C(7);0.9840@Q(12)	ASCPVLCSGNGQYMK	20.1267	2.31e-05	-3.32	14.82	-3.32	18.95	-3.32	16.65	1645.71	2	-0.00078	0.5	10241	0
Q6N022	ASCPVLCSGNGQYMK|2|44.0262@C(3);44.0262@C(7);0.9840@N(10)	ASCPVLCSGNGQYMK	20.1267	2.31e-05	-3.32	14.82	-3.32	18.95	-3.32	16.65	1645.71	2	-0.00194	1.2	10151	0
Q6N022	ASCPVLCSGNGQYMK|2|44.0262@C(3);44.0262@C(7);0.9840@N(10);15.9949@M(14)	ASCPVLCSGNGQYMK	13.9233	0.0084668	9.34	13.22	-3.32	16.96	-3.32	14.29	1661.71	2	0.00044	0.3	7800	0
Q6N022	ASCPVLCSGNGQYMK|2|44.0262@C(3);44.0262@C(7);0.9840@Q(12);15.9949@M(14)	ASCPVLCSGNGQYMK	13.9233	0.0084668	9.34	13.22	-3.32	16.96	-3.32	14.29	1661.71	2	0.00044	0.3	7800	0.00126
Q96JQ0	ASDADGPGPNSDVR|2|	ASDADGPGPNSDVR	12.9467	0.0102143	9.69	17.45	-3.32	19.27	9.66	18.15	1356.59	2	0.00076	0.6	2400	0
Q96JQ0	ASDPDVGANGQLQYR|2|	ASDPDVGANGQLQYR	20.5533	1.33e-05	-3.32	15.24	-3.32	18.75	-3.32	17.71	1589.74	2	3e-05	0	7312	0
O75054	ASDTEAGKYQCVAELWR|3|44.0262@C(11)	ASDTEAGKYQCVAELWR	2.55667	0.0141784	13.4	15.47	14.68	17.87	14.27	16.68	1969.92	3	-0.00084	0.4	13180	0
O75054-2	ASDTEAGKYQCVAELWR|3|44.0262@C(11)	ASDTEAGKYQCVAELWR	2.55667	0.0141784	13.4	15.47	14.68	17.87	14.27	16.68	1969.92	3	-0.00084	0.4	13180	0
Q9HB71	ASEELQKDLEEVK|2|42.0106@A(1)	ASEELQKDLEEVK	1.18	0.0533388	15.77	17.2	15.24	17.07	15.14	15.42	1558.77	2	-0.00094	0.6	14838	0.00296
Q92823-4	ASEPDKNPTAVEGLGSEKDNLVITWKPLNGFESNGPGLQYK|4|0.9840@N(29)	ASEPDKNPTAVEGLGSEKDNLVITWKPLNGFESNGPGLQYK	-5.10667	0.0876867	-3.32	-3.32	-3.32	-3.32	12	-3.32	4400.18	4	0.04385	10	19154	0.00056
Q14CA1	ASEPDKNPTAVEGLGSEKDNLVITWKPLNGFESNGPGLQYK|4|0.9840@N(29)	ASEPDKNPTAVEGLGSEKDNLVITWKPLNGFESNGPGLQYK	-5.10667	0.0876867	-3.32	-3.32	-3.32	-3.32	12	-3.32	4400.18	4	0.04385	10	19154	0.00056
Q92823-4	ASEPDKNPTAVEGLGSEPDNLVIT|2|	ASEPDKNPTAVEGLGSEPDNLVIT	10.82	0.0255525	-3.32	-3.32	-3.32	13.65	-3.32	12.17	2452.2	2	-0.00309	1.3	15341	0.00743
Q14CA1	ASEPDKNPTAVEGLGSEPDNLVIT|2|	ASEPDKNPTAVEGLGSEPDNLVIT	10.82	0.0255525	-3.32	-3.32	-3.32	13.65	-3.32	12.17	2452.2	2	-0.00309	1.3	15341	0.00743
Q92823-4	ASEPDKNPTAVEGLGSEPDNLVITWK|3|	ASEPDKNPTAVEGLGSEPDNLVITWK	13.8133	0.00819925	-3.32	13.01	8.9	17.18	-3.32	13.51	2766.37	3	-0.00072	0.3	16395	0
Q14CA1	ASEPDKNPTAVEGLGSEPDNLVITWK|3|	ASEPDKNPTAVEGLGSEPDNLVITWK	13.8133	0.00819925	-3.32	13.01	8.9	17.18	-3.32	13.51	2766.37	3	-0.00072	0.3	16395	0
Q92823-4	ASEPDKNPTAVEGLGSEPDNLVITWKPLNGFESNGPGLQYK|4|0.9840@N(29);0.9840@N(34)	ASEPDKNPTAVEGLGSEPDNLVITWKPLNGFESNGPGLQYK	22.62	6.5e-06	-3.32	19.16	-3.32	20.97	-3.32	17.77	4370.12	4	-0.00578	1.3	20055	0
Q92823-4	ASEPDKNPTAVEGLGSEPDNLVITWKPLNGFESNGPGLQYK|4|0.9840@N(34)	ASEPDKNPTAVEGLGSEPDNLVITWKPLNGFESNGPGLQYK	23.0267	5.15e-06	-3.32	19.21	-3.32	21.39	-3.32	18.52	4369.14	4	-0.00617	1.4	20062	0
Q92823-4	ASEPDKNPTAVEGLGSEPDNLVITWKPLNGFESNGPGLQYK|4|0.9840@N(29);0.9840@Q(39)	ASEPDKNPTAVEGLGSEPDNLVITWKPLNGFESNGPGLQYK	22.62	6.5e-06	-3.32	19.16	-3.32	20.97	-3.32	17.77	4370.12	4	-0.00691	1.6	19176	0
Q92823-4	ASEPDKNPTAVEGLGSEPDNLVITWKPLNGFESNGPGLQYK|4|0.9840@N(29)	ASEPDKNPTAVEGLGSEPDNLVITWKPLNGFESNGPGLQYK	14.5967	0.00764373	9.65	18.85	9.64	21.69	-3.32	19.22	4369.14	4	-0.00617	1.4	20062	0
Q92823-4	ASEPDKNPTAVEGLGSEPDNLVITWKPLNGFESNGPGLQYK|4|0.9840@N(20)	ASEPDKNPTAVEGLGSEPDNLVITWKPLNGFESNGPGLQYK	22.3833	6.04e-06	-3.32	18.39	-3.32	20.82	-3.32	17.98	4369.14	4	0.00504	1.2	20945	0.00056
Q92823-4	ASEPDKNPTAVEGLGSEPDNLVITWKPLNGFESNGPGLQYK|4|0.9840@N(20);0.9840@N(34)	ASEPDKNPTAVEGLGSEPDNLVITWKPLNGFESNGPGLQYK	7.97667	0.036947	-3.32	13.82	9.02	16.42	10.41	9.8	4370.12	4	-0.00491	1.1	21497	0.00085
Q92823-4	ASEPDKNPTAVEGLGSEPDNLVITWKPLNGFESNGPGLQYK|3|	ASEPDKNPTAVEGLGSEPDNLVITWKPLNGFESNGPGLQYK	11.5833	0.0261294	-3.32	-3.32	-3.32	15.92	-3.32	12.19	4368.15	3	0.00304	0.7	19931	0.00162
Q92823-4	ASEPDKNPTAVEGLGSEPDNLVITWKPLNGFESNGPGLQYK|4|31.9898@W(25)	ASEPDKNPTAVEGLGSEPDNLVITWKPLNGFESNGPGLQYK	3.62667	0.163842	10.54	-3.32	9.91	15.57	-3.32	15.76	4400.14	4	0.00745	1.7	19154	0.00765
Q92823-4	ASEPDKNPTAVEGLGSEPDNLVITWKPLNGFESNGPGLQYK|4|0.9840@Q(39)	ASEPDKNPTAVEGLGSEPDNLVITWKPLNGFESNGPGLQYK	20.2667	2.8e-05	-3.32	16.92	-3.32	19.17	-3.32	14.75	4369.14	4	0.00256	0.6	19883	0.00816
Q92823-4	ASEPDKNPTAVEGLGSEPDNLVITWKPLNGFESNGPGLQYK|4|0.9840@N(20);0.9840@Q(39)	ASEPDKNPTAVEGLGSEPDNLVITWKPLNGFESNGPGLQYK	7.97667	0.036947	-3.32	13.82	9.02	16.42	10.41	9.8	4370.12	4	-0.00491	1.1	21497	0.08767
Q14CA1	ASEPDKNPTAVEGLGSEPDNLVITWKPLNGFESNGPGLQYK|4|0.9840@N(34)	ASEPDKNPTAVEGLGSEPDNLVITWKPLNGFESNGPGLQYK	23.0267	5.15e-06	-3.32	19.21	-3.32	21.39	-3.32	18.52	4369.14	4	-0.00617	1.4	20062	0
Q14CA1	ASEPDKNPTAVEGLGSEPDNLVITWKPLNGFESNGPGLQYK|4|0.9840@N(29);0.9840@N(34)	ASEPDKNPTAVEGLGSEPDNLVITWKPLNGFESNGPGLQYK	22.62	6.5e-06	-3.32	19.16	-3.32	20.97	-3.32	17.77	4370.12	4	-0.00578	1.3	20055	0
Q14CA1	ASEPDKNPTAVEGLGSEPDNLVITWKPLNGFESNGPGLQYK|4|0.9840@N(29);0.9840@Q(39)	ASEPDKNPTAVEGLGSEPDNLVITWKPLNGFESNGPGLQYK	22.62	6.5e-06	-3.32	19.16	-3.32	20.97	-3.32	17.77	4370.12	4	-0.00691	1.6	19176	0
Q14CA1	ASEPDKNPTAVEGLGSEPDNLVITWKPLNGFESNGPGLQYK|4|0.9840@N(29)	ASEPDKNPTAVEGLGSEPDNLVITWKPLNGFESNGPGLQYK	14.5967	0.00764373	9.65	18.85	9.64	21.69	-3.32	19.22	4369.14	4	-0.00617	1.4	20062	0
Q14CA1	ASEPDKNPTAVEGLGSEPDNLVITWKPLNGFESNGPGLQYK|4|0.9840@N(20)	ASEPDKNPTAVEGLGSEPDNLVITWKPLNGFESNGPGLQYK	22.3833	6.04e-06	-3.32	18.39	-3.32	20.82	-3.32	17.98	4369.14	4	0.00504	1.2	20945	0.00056
Q14CA1	ASEPDKNPTAVEGLGSEPDNLVITWKPLNGFESNGPGLQYK|4|0.9840@N(20);0.9840@N(34)	ASEPDKNPTAVEGLGSEPDNLVITWKPLNGFESNGPGLQYK	7.97667	0.036947	-3.32	13.82	9.02	16.42	10.41	9.8	4370.12	4	-0.00491	1.1	21497	0.00085
Q14CA1	ASEPDKNPTAVEGLGSEPDNLVITWKPLNGFESNGPGLQYK|3|	ASEPDKNPTAVEGLGSEPDNLVITWKPLNGFESNGPGLQYK	11.5833	0.0261294	-3.32	-3.32	-3.32	15.92	-3.32	12.19	4368.15	3	0.00304	0.7	19931	0.00162
Q14CA1	ASEPDKNPTAVEGLGSEPDNLVITWKPLNGFESNGPGLQYK|4|31.9898@W(25)	ASEPDKNPTAVEGLGSEPDNLVITWKPLNGFESNGPGLQYK	3.62667	0.163842	10.54	-3.32	9.91	15.57	-3.32	15.76	4400.14	4	0.00745	1.7	19154	0.00765
Q14CA1	ASEPDKNPTAVEGLGSEPDNLVITWKPLNGFESNGPGLQYK|4|0.9840@Q(39)	ASEPDKNPTAVEGLGSEPDNLVITWKPLNGFESNGPGLQYK	20.2667	2.8e-05	-3.32	16.92	-3.32	19.17	-3.32	14.75	4369.14	4	0.00256	0.6	19883	0.00816
Q14CA1	ASEPDKNPTAVEGLGSEPDNLVITWKPLNGFESNGPGLQYK|4|0.9840@N(20);0.9840@Q(39)	ASEPDKNPTAVEGLGSEPDNLVITWKPLNGFESNGPGLQYK	7.97667	0.036947	-3.32	13.82	9.02	16.42	10.41	9.8	4370.12	4	-0.00491	1.1	21497	0.08767
Q9H6X2	ASEQIYYENR|2|	ASEQIYYENR	8.87	0.000165875	10.87	18.04	9.18	18.53	9.63	19.72	1271.58	2	-0.00077	0.6	5107	0
Q9UJS0	ASFANEDGQVSPGSLLLAGAIAGMPAASLVTPADVIK|3|	ASFANEDGQVSPGSLLLAGAIAGMPAASLVTPADVIK	10.8767	0.0256147	-3.32	14.02	-3.32	11.97	-3.32	-3.32	3537.84	3	-0.00547	1.5	26895	0.00322
A5YM53	ASGDFQTTK|2|	ASGDFQTTK	6.07333	0.000233312	9.88	15.38	9.38	15.3	9.43	16.23	953.445	2	0.00043	0.5	1278	0
Q7Z4S6	ASGNAVRMWDLKRFQSTGKLTGH|4|0.9840@N(4);145.0197@K(12);145.0197@K(19)	ASGNAVRMWDLKRFQSTGKLTGH	-0.62	0.13819	22.43	22.18	21.06	21.71	22.24	19.98	2850.34	4	0.00269	0.9	11485	0.05844
P16403	ASGPPVSELITK|2|	ASGPPVSELITK	7.42	0.0763639	17.88	18.68	-3.32	18.21	11.43	11.36	1197.66	2	0.00044	0.4	9621	0.00317
P10412	ASGPPVSELITK|2|	ASGPPVSELITK	7.42	0.0763639	17.88	18.68	-3.32	18.21	11.43	11.36	1197.66	2	0.00044	0.4	9621	0.00317
O15394	ASGSPEPAISWFR|2|	ASGSPEPAISWFR	1.87333	0.0142343	15.72	18.16	16.95	18.56	16.79	18.36	1403.68	2	-0.00026	0.2	15176	0
Q9P273	ASGSVYSPPTRPLPR|2|42.0106@A(1)	ASGSVYSPPTRPLPR	19.6167	2.71e-05	-3.32	14.19	-3.32	18.4	-3.32	16.3	1625.85	2	-0.00013	0.1	9480	0.00222
P23528	ASGVAVSDGVIK|2|42.0106@A(1)	ASGVAVSDGVIK	3.45667	0.0209829	18.16	19.82	14.82	20.19	14.23	17.57	1143.61	2	0.00013	0.1	11409	0.00038
P12814	ASIHEAWTDGK|3|	ASIHEAWTDGK	4.74	0.0089462	12.91	15.98	9.82	16.04	8.92	13.85	1213.57	3	0.00098	0.8	4539	0.00253
O43707	ASIHEAWTDGK|3|	ASIHEAWTDGK	4.74	0.0089462	12.91	15.98	9.82	16.04	8.92	13.85	1213.57	3	0.00098	0.8	4539	0.00253
P22234	ASILNTWISLK|2|	ASILNTWISLK	12.9933	0.0171356	12.33	16.69	-3.32	16.27	-3.32	11.71	1244.71	2	0.00055	0.4	19241	0
Q15019	ASIPFSVVGSNQLIEAK|2|	ASIPFSVVGSNQLIEAK	8.78333	0.0291347	10.29	16.24	-3.32	14.96	10.45	12.57	1758.95	2	-0.00068	0.4	16715	0.00145
Q02878	ASITPGTILIILTGR|2|	ASITPGTILIILTGR	13.1267	0.0207015	14.14	17.55	-3.32	16.4	-3.32	12.93	1524.92	2	9e-05	0.1	25131	0
P48643	ASMGTLAFDEYGRPFLIIK|2|42.0106@A(1);15.9949@M(3)	ASMGTLAFDEYGRPFLIIK	12.6633	0.0183411	12.68	16.15	-3.32	15.62	-3.32	12.26	2186.11	2	-0.00188	0.9	22494	0
O95185	ASPATQIYFK|2|	ASPATQIYFK	5.43333	0.00681776	15.39	17.17	10.83	18.77	11.85	18.43	1124.59	2	0.00043	0.4	8737	0
Q12860	ASPFPVYK|2|	ASPFPVYK	7.92	0.00348867	13.86	19.01	8.35	20.51	11.63	18.08	907.48	2	8e-05	0.1	8424	0
Q8IWV2	ASPKPVYTWK|3|	ASPKPVYTWK	3.95333	0.0191449	9.52	12.77	11.9	17.22	9.68	12.97	1175.63	3	8e-05	0.1	5194	0.00091
P56199	ASQIIIPR|2|	ASQIIIPR	15.6233	0.00443877	7.52	19.5	9.02	20.19	-3.32	20.4	896.544	2	2e-05	0	6732	0
P35580-4	ASRDEIFAQSK|2|	ASRDEIFAQSK	7.75333	0.0327366	7.66	14.38	7.92	13.88	-3.32	7.26	1250.63	2	0.00039	0.3	3523	0.00055
A0A0D9SF53	ASSSRSGGGGHGSSRGFGGGSSRSQEEMKGTISSPVQK|4|114.0429@K(38)	ASSSRSGGGGHGSSRGFGGGSSRSQEEMKGTISSPVQK	-0.0166667	0.243201	18.85	19.08	17.39	18.15	18.16	17.12	3794.77	4	-0.02186	5.8	16550	0.09721
O75054	ASTPISITALEMGFAVTAISR|2|	ASTPISITALEMGFAVTAISR	12.8667	0.0255074	-3.32	15.02	-3.32	16.94	-3.32	-3.32	2135.13	2	-0.00071	0.3	25519	0
O75054	ASTPISITALEMGFAVTAISR|2|15.9949@M(12)	ASTPISITALEMGFAVTAISR	14.53	0.00491308	-3.32	13.7	7.66	16.26	-3.32	14.65	2151.12	2	0.00081	0.4	23324	0
O75054	ASTPISITALEMGFAVTAISR|3|15.9949@M(12)	ASTPISITALEMGFAVTAISR	7.52333	0.00915517	1.77	12.77	7.58	15.56	8.72	12.31	2151.12	3	6e-05	0	23329	0
O75054-2	ASTPISITALEMGFAVTAISR|2|	ASTPISITALEMGFAVTAISR	12.8667	0.0255074	-3.32	15.02	-3.32	16.94	-3.32	-3.32	2135.13	2	-0.00071	0.3	25519	0
O75054-2	ASTPISITALEMGFAVTAISR|2|15.9949@M(12)	ASTPISITALEMGFAVTAISR	14.53	0.00491308	-3.32	13.7	7.66	16.26	-3.32	14.65	2151.12	2	0.00081	0.4	23324	0
O75054-2	ASTPISITALEMGFAVTAISR|3|15.9949@M(12)	ASTPISITALEMGFAVTAISR	7.52333	0.00915517	1.77	12.77	7.58	15.56	8.72	12.31	2151.12	3	6e-05	0	23329	0
P46821	ASVLFDTMQHHLALNR|3|	ASVLFDTMQHHLALNR	1.15	0.0532429	13.79	15.21	13.72	14.97	12.86	13.64	1851.94	3	-0.00163	0.9	12434	0
O15240	ASWGEFQAR|2|	ASWGEFQAR	3.68	0.0162568	15.67	17.42	12.03	17.11	11.57	15.78	1050.49	2	-1e-05	0	8838	0.00084
P13591	ASWTRPEK|2|	ASWTRPEK	12.2033	0.0118425	-3.32	16.99	7.45	17.48	11.27	17.54	973.498	2	0.00137	1.4	1595	0
Q7Z5N4	ATAFLFIIEPPYFTAEPESR|2|	ATAFLFIIEPPYFTAEPESR	15.3633	0.000178759	-3.32	12.34	-3.32	14.54	-3.32	9.25	2298.16	2	-0.00142	0.6	26000	0.00085
Q06830	ATAVMPDGQFK|2|	ATAVMPDGQFK	4.38	0.00246693	16.35	19.15	14.69	20.07	14.3	19.26	1163.56	2	0.00071	0.6	7636	0
Q06830	ATAVMPDGQFK|2|15.9949@M(5)	ATAVMPDGQFK	5.41333	0.00360155	14.18	17.52	10.7	17.77	11.11	16.94	1179.56	2	6e-05	0.1	4489	0
P32119	ATAVVDGAFK|2|	ATAVVDGAFK	5.2	0.000489212	13.82	18.58	13.4	18.96	12.83	18.11	977.518	2	0.00082	0.8	6226	0
Q96JQ0	ATDPDVGANGQVTYGGVSSESFSLDPDTGVLTTLR|3|0.9840@N(9)	ATDPDVGANGQVTYGGVSSESFSLDPDTGVLTTLR	6.28	0.00681776	10.16	14.63	6.67	17.66	9.74	13.12	3526.66	3	-0.00214	0.6	22320	0
Q96JQ0	ATDPDVGANGQVTYGGVSSESFSLDPDTGVLTTLR|3|	ATDPDVGANGQVTYGGVSSESFSLDPDTGVLTTLR	11.8067	0.0264293	-3.32	-3.32	-3.32	16.63	-3.32	12.15	3525.67	3	-0.00145	0.4	21711	0
Q96JQ0	ATDPDVGANGQVTYGGVSSESFSLDPDTGVLTTLR|3|0.9840@Q(11)	ATDPDVGANGQVTYGGVSSESFSLDPDTGVLTTLR	6.28	0.00681776	10.16	14.63	6.67	17.66	9.74	13.12	3526.66	3	-0.00214	0.6	22320	0.00063
P52597	ATENDIYNFFSPLNPVR|2|	ATENDIYNFFSPLNPVR	3.95	0.0390733	17.6	19.21	11.21	18.95	12.54	15.04	1995.97	2	-0.00117	0.6	22882	0
P31943	ATENDIYNFFSPLNPVR|2|	ATENDIYNFFSPLNPVR	3.95	0.0390733	17.6	19.21	11.21	18.95	12.54	15.04	1995.97	2	-0.00117	0.6	22882	0
Q9Y5E6	ATEPGLFGVWAHNGEVR|3|0.9840@N(13)	ATEPGLFGVWAHNGEVR	11.7067	0.0117326	9.66	16.73	-3.32	17.1	8.65	16.28	1839.89	3	0.00036	0.2	15590	0
Q9Y5E6	ATEPGLFGVWAHNGEVR|3|	ATEPGLFGVWAHNGEVR	6.04	0.00159576	12.29	16.43	10.3	17.35	9.28	16.21	1838.91	3	-0.00096	0.5	14122	0
Q4KMG6	ATEPGLFGVWAHNGEVR|3|0.9840@N(13)	ATEPGLFGVWAHNGEVR	11.7067	0.0117326	9.66	16.73	-3.32	17.1	8.65	16.28	1839.89	3	0.00036	0.2	15590	0
Q4KMG6	ATEPGLFGVWAHNGEVR|3|	ATEPGLFGVWAHNGEVR	6.04	0.00159576	12.29	16.43	10.3	17.35	9.28	16.21	1838.91	3	-0.00096	0.5	14122	0
Q9Y5E1	ATEPGLFGVWAHNGEVR|3|0.9840@N(13)	ATEPGLFGVWAHNGEVR	11.7067	0.0117326	9.66	16.73	-3.32	17.1	8.65	16.28	1839.89	3	0.00036	0.2	15590	0
Q9Y5E1	ATEPGLFGVWAHNGEVR|3|	ATEPGLFGVWAHNGEVR	6.04	0.00159576	12.29	16.43	10.3	17.35	9.28	16.21	1838.91	3	-0.00096	0.5	14122	0
Q9Y5E9	ATEPGLFGVWAHNGEVR|3|0.9840@N(13)	ATEPGLFGVWAHNGEVR	11.7067	0.0117326	9.66	16.73	-3.32	17.1	8.65	16.28	1839.89	3	0.00036	0.2	15590	0
Q9Y5E9	ATEPGLFGVWAHNGEVR|3|	ATEPGLFGVWAHNGEVR	6.04	0.00159576	12.29	16.43	10.3	17.35	9.28	16.21	1838.91	3	-0.00096	0.5	14122	0
Q9Y5F1	ATEPGLFGVWAHNGEVR|3|0.9840@N(13)	ATEPGLFGVWAHNGEVR	11.7067	0.0117326	9.66	16.73	-3.32	17.1	8.65	16.28	1839.89	3	0.00036	0.2	15590	0
[truncated: 10,221 more rows]
