# Supplementary material for: Investigating SH-SY5Y Neuroblastoma Cell Surfaceome as a Model for Neuronal-Targeted Novel Therapeutic Modalities
Source: Int J Mol Sci. 2022 Dec 1;23(23):15062. doi: 10.3390/ijms232315062 (PMC9739866; doi:10.3390/ijms232315062)
Supplement: Supplementary file 1 [file ijms-23-15062-s001.zip › Table S3.xlsx]

## Sheet: Sheet1
Gene.name	Protein.names	prot_id	SPC.score	shsrank	br_dfc_rank	Ranked.Protein.Abundance.Hdrg
ADAM10	Disintegrin and metalloproteinase domain-containing protein 10	O14672	4	430	2088	1663
ALCAM	CD166 antigen	Q13740	4	65	756	831
ATP1A1	Sodium/potassium-transporting ATPase subunit alpha-1	P05023	4	265	76	324
ATP1B1	Sodium/potassium-transporting ATPase subunit beta-1	P05026	4	140	52	465
ATP1B3	Sodium/potassium-transporting ATPase subunit beta-3	P54709	4	258	2141	805
ATRN	Attractin	O75882	4	328	4481	4934
BSG	Basigin	P35613	4	48	566	1171
BTN2A1	Butyrophilin subfamily 2 member A1	Q7KYR7	4	233	3793	4885
BTN3A3	Butyrophilin subfamily 3 member A3	O00478	4	466	4360	2897
CD200	OX-2 membrane glycoprotein	P41217	4	174	626	3701
CD44	CD44 antigen	P16070	4	421	2293	240
CD47	Leukocyte surface antigen CD47	Q08722	4	107	315	1034
CDH2	Cadherin-2	P19022	4	29	907	1852
EGFR	Epidermal growth factor receptor;Receptor protein-tyrosine kinase	P00533	4	301	2907	3057
IGF2R	Cation-independent mannose-6-phosphate receptor	P11717	4	437	4245	3225
IGSF8	Immunoglobulin superfamily member 8	Q969P0	4	126	175	2911
ITGA6	Integrin alpha-6;Integrin alpha-6 heavy chain;Integrin alpha-6 light chain;Processed integrin alpha-6	P23229	4	552	3903	492
ITGAV	Integrin alpha-V;Integrin alpha-V heavy chain;Integrin alpha-V light chain	P06756	4	100	1822	1520
ITGB1	Integrin beta-1	P05556	4	54	2116	692
ITGB5	Integrin beta-5;Integrin beta	P18084	4	179	4736	4605
JAM3	Junctional adhesion molecule C	Q9BX67	4	256	2383	2506
L1CAM	Neural cell adhesion molecule L1	P32004	4	60	252	925
MCAM	Cell surface glycoprotein MUC18	P43121	4	240	2980	510
NCAM1	Neural cell adhesion molecule 1	P13591	4	122	65	319
NEO1	Neogenin	Q92859	4	283	1847	1138
NRP1	Neuropilin-1	O14786	4	395	3771	3687
NT5E	5-nucleotidase	P21589	4	282	1663	2105
PCDH9	Protocadherin-9	Q9HC56	4	584	1817	5075
PODXL	Podocalyxin	O00592	4	234	3070	3383
PRNP	Major prion protein	P04156	4	72	592	2546
PTGFRN	Prostaglandin F2 receptor negative regulator	Q9P2B2	4	83	3034	3617
SIRPA	Tyrosine-protein phosphatase non-receptor type substrate 1;Signal-regulatory protein beta-1 isoform 3	P78324	4	554	139	2764
SLC3A2	4F2 cell-surface antigen heavy chain	P08195	4	154	295	2387
ADAM22	Disintegrin and metalloproteinase domain-containing protein 22	Q9P0K1	3	169	858	5094
ANO6	Anoctamin-6	Q4KMQ2	3	380	4516	4567
APP	Amyloid beta A4 protein;N-APP;Soluble APP-alpha;Soluble APP-beta;C99;Beta-amyloid protein 42;Beta-amyloid protein 40;C83;P3(42);P3(40);C80;Gamma-secretase C-terminal fragment 59;Gamma-secretase C-terminal fragment 57;Gamma-secretase C-terminal fragment 50;C31	P05067	3	505	1108	1921
CADM1	Cell adhesion molecule 1	Q9BY67	3	45	841	879
CADM4	Cell adhesion molecule 4	Q8NFZ8	3	195	727	366
CD59	CD59 glycoprotein	P13987	3	4	837	1029
CD81	Tetraspanin;CD81 antigen	P60033	3	178	340	120
CD99	CD99 antigen	P14209	3	143	3992	671
CDH11	Cadherin-11	P55287	3	333	3689	3200
CNTNAP1	Contactin-associated protein 1	P78357	3	376	278	3432
DAG1	Dystroglycan;Alpha-dystroglycan;Beta-dystroglycan	Q14118	3	274	2821	653
FAM171A1	Protein FAM171A1	Q5VUB5	3	313	2595	3447
LRRC8A	Volume-regulated anion channel subunit LRRC8A	Q8IWT6	3	452	2188	4131
LSAMP	Limbic system-associated membrane protein	Q13449	3	27	547	2310
NCAM2	Neural cell adhesion molecule 2	O15394	3	181	374	2185
NFASC	Neurofascin	O94856	3	369	145	4006
NLGN3	Neuroligin-3	Q9NZ94	3	581	2737	4337
NLGN4X	Neuroligin-4, X-linked;Neuroligin-4, Y-linked	Q8N0W4	3	490	3890	2560
NPTN	Neuroplastin	Q9Y639	3	311	476	2182
NRCAM	Neuronal cell adhesion molecule	Q92823	3	111	149	2580
PCDH1	Protocadherin-1	Q08174	3	577	1115	2785
PTPRF	Receptor-type tyrosine-protein phosphatase F	P10586	3	393	2882	4471
PTPRS	Receptor-type tyrosine-protein phosphatase S	Q13332	3	397	1122	4221
PTPRZ1	Receptor-type tyrosine-protein phosphatase zeta	P23471	3	14	262	3604
SEZ6L2	Seizure 6-like protein 2	Q6UXD5	3	481	2185	2932
SLC16A1	Monocarboxylate transporter 1	P53985	3	82	3672	1751
SLC30A1	Zinc transporter 1	Q9Y6M5	3	331	2924	4561
SORCS1	VPS10 domain-containing receptor SorCS1	Q8WY21	3	341	4730	3781
TFRC	Transferrin receptor protein 1;Transferrin receptor protein 1, serum form	P02786	3	89	1761	3827
THY1	Thy-1 membrane glycoprotein	P04216	3	16	113	563
TMEM30A	Cell cycle control protein 50A	Q9NV96	3	189	2130	1958
ZDHHC5	Palmitoyltransferase ZDHHC5;Palmitoyltransferase	Q9C0B5	3	612	4872	4959
ATP1A3	Sodium/potassium-transporting ATPase subunit alpha-3	P13637	2	278	54	1591
B2M	Beta-2-microglobulin;Beta-2-microglobulin form pI 5.3	P61769	2	298	2465	435
CD99L2	CD99 antigen-like protein 2	Q8TCZ2	2	138	2236	969
CELSR2	Cadherin EGF LAG seven-pass G-type receptor 2	Q9HCU4	2	570	4216	4401
CKAP4	Cytoskeleton-associated protein 4	Q07065	2	622	1654	1093
CNTN2	Contactin-2	Q02246	2	248	983	2949
GPC4	Glypican-4;Secreted glypican-4	O75487	2	442	4199	2286
KIDINS220	Kinase D-interacting substrate of 220 kDa	Q9ULH0	2	371	4393	5245
LRRC8C	Volume-regulated anion channel subunit LRRC8C	Q8TDW0	2	408	4964	5148
NEGR1	Neuronal growth regulator 1	Q7Z3B1	2	432	389	1399
PGRMC2	Membrane-associated progesterone receptor component 2	O15173	2	538	2856	1007
RPN1	Dolichyl-diphosphooligosaccharide--protein glycosyltransferase subunit 1	P04843	2	508	1186	867
RPN2	Dolichyl-diphosphooligosaccharide--protein glycosyltransferase subunit 2	P04844	2	547	1815	548
SLC25A3		Q00325	2	290	184	849
SLC25A4	ADP/ATP translocase 1	P12235	2	358	260	623
SLC25A5	ADP/ATP translocase 2;ADP/ATP translocase 2, N-terminally processed	P05141	2	207	416	1053
SLC39A10	Zinc transporter ZIP10	Q9ULF5	2	104	2230	4998
THSD7A	Thrombospondin type-1 domain-containing protein 7A	Q9UPZ6	2	438	4359	4443
ATP2A2	Sarcoplasmic/endoplasmic reticulum calcium ATPase 2	P16615	1	550	169	1026
CACNA2D1	Voltage-dependent calcium channel subunit alpha-2/delta-1;Voltage-dependent calcium channel subunit alpha-2-1;Voltage-dependent calcium channel subunit delta-1	P54289	1	103	353	2252
CALR	Calreticulin	P27797	1	495	384	69
CANX	Calnexin	P27824	1	267	406	233
CNTN1	Contactin-1	Q12860	1	102	59	1477
CPT1A	Carnitine O-palmitoyltransferase 1, liver isoform	P50416	1	513	2015	1492
EMD	Emerin	P50402	1	477	2542	1401
FERMT2	Fermitin family homolog 2	Q96AC1	1	613	1502	818
FLOT1	Flotillin-1	O75955	1	506	510	821
FLOT2	Flotillin-2	Q14254	1	370	593	972
HSP90AB1	Heat shock protein HSP 90-beta	P08238	1	124	44	115
HSPA2	Heat shock-related 70 kDa protein 2	P54652	1	116	500	815
HSPA5	78 kDa glucose-regulated protein	P11021	1	142	276	105
HSPD1	60 kDa heat shock protein, mitochondrial	P10809	1	535	66	113
IMMT	MICOS complex subunit MIC60	Q16891	1	402	355	585
LGALS1	Galectin-1	P09382	1	22	165	8
MGST3	Microsomal glutathione S-transferase 3	O14880	1	640	422	650
MIF	Macrophage migration inhibitory factor	P14174	1	180	128	185
MYH10	Myosin-10	P35580	1	507	174	1647
NNT	NAD(P) transhydrogenase, mitochondrial	Q13423	1	645	190	1914
PDIA3	Protein disulfide-isomerase A3	P30101	1	386	307	154
PDIA4	Protein disulfide-isomerase A4	P13667	1	476	1341	684
PGAM5	Serine/threonine-protein phosphatase PGAM5, mitochondrial	Q96HS1	1	242	1618	2569
RTN4	Reticulon-4	Q9NQC3	1	33	154	316
SLC25A6	ADP/ATP translocase 3;ADP/ATP translocase 3, N-terminally processed	P12236	1	222	53	638
VDAC1	Voltage-dependent anion-selective channel protein 1	P21796	1	576	150	300
VDAC2	Voltage-dependent anion-selective channel protein 2	P45880	1	172	230	365
VDAC3	Voltage-dependent anion-selective channel protein 3	Q9Y277	1	578	397	594
