# Supplementary material for: Investigating SH-SY5Y Neuroblastoma Cell Surfaceome as a Model for Neuronal-Targeted Novel Therapeutic Modalities
Source: Int J Mol Sci. 2022 Dec 1;23(23):15062. doi: 10.3390/ijms232315062 (PMC9739866; doi:10.3390/ijms232315062)
Supplement: Supplementary file 1 [file ijms-23-15062-s001.zip › TableS4.xlsx]

## Sheet: Gene
Gene ID	Replicate 1	Replicate 2
ENSG00000000003	2.78102	2.89885
ENSG00000000005	0.0128898	0
ENSG00000000419	6.59107	8.48806
ENSG00000000457	9.61822	7.8708
ENSG00000000460	23.7028	17.4139
ENSG00000000938	0.264912	0.0298072
ENSG00000000971	0.629903	0.112018
ENSG00000001036	1.87721	4.46396
ENSG00000001084	24.6387	20.696
ENSG00000001167	10.8978	8.39373
ENSG00000001460	6.74907	7.86855
ENSG00000001461	8.96513	12.1306
ENSG00000001497	27.5843	19.6785
ENSG00000001561	0.0722878	0
ENSG00000001617	4.89801	4.90074
ENSG00000001626	2.48132	2.92421
ENSG00000001629	51.9929	54.7277
ENSG00000001630	38.3639	38.8849
ENSG00000001631	54.5153	55.4674
ENSG00000002016	21.2303	22.3146
ENSG00000002079	1.3219	1.20144
ENSG00000002330	18.5077	10.6791
ENSG00000002549	22.7492	24.1628
ENSG00000002586	47.4118	65.3581
ENSG00000002587	0.0300854	0.0279212
ENSG00000002726	0.917976	0.769826
ENSG00000002745	0.539988	0.446909
ENSG00000002746	0.851073	0.251319
ENSG00000002822	24.2146	20.8134
ENSG00000002834	31.1806	32.8952
ENSG00000002919	12.9553	10.2097
ENSG00000002933	1.08522	0.773307
ENSG00000003056	83.4799	81.037
ENSG00000003096	52.916	60.5765
ENSG00000003137	0.0582716	0
ENSG00000003147	639.72	563.022
ENSG00000003249	3.15554	2.32421
ENSG00000003393	13.2617	14.7605
ENSG00000003400	0.71373	0.205637
ENSG00000003402	12.8703	11.6407
ENSG00000003436	6.05279	5.53046
ENSG00000003509	29.9964	30.861
ENSG00000003756	87.8851	77.0487
ENSG00000003987	12.1739	11.3876
ENSG00000003989	0.853334	2.06975
ENSG00000004059	244.401	239.481
ENSG00000004139	35.2851	31.7145
ENSG00000004142	35.9618	38.2578
ENSG00000004399	15.7999	14.3746
ENSG00000004455	95.8763	84.1123
ENSG00000004468	1.24672	0.818108
ENSG00000004478	92.1934	93.3713
ENSG00000004487	124.181	116.195
ENSG00000004534	128.188	132.061
ENSG00000004660	2.24589	2.16881
ENSG00000004700	22.3134	19.9482
ENSG00000004766	33.5227	39.7418
ENSG00000004776	0.839858	0.179265
ENSG00000004777	50.7675	27.6206
ENSG00000004779	105.681	142.438
ENSG00000004799	1.11931	1.4519
ENSG00000004809	1.31015	1.6462
ENSG00000004838	3.97269	3.66274
ENSG00000004846	0.26802	0.0822764
ENSG00000004848	1.21364	0.124972
ENSG00000004864	9.45255	19.3333
ENSG00000004866	24.6089	26.3985
ENSG00000004897	64.2293	62.6137
ENSG00000004939	0.0207743	0.0589933
ENSG00000004948	0	0
ENSG00000004961	8.29424	9.28877
ENSG00000004975	47.6369	46.8231
ENSG00000005001	2.03259	2.0621
ENSG00000005007	11.6299	7.98085
ENSG00000005020	1.37789	0.742447
ENSG00000005022	266.565	271.278
ENSG00000005059	10.5391	13.6758
ENSG00000005073	0.0129845	0
ENSG00000005075	87.674	85.7097
ENSG00000005100	28.5535	29.6656
ENSG00000005102	0.0201939	0.0133255
ENSG00000005108	17.5325	16.5159
ENSG00000005156	29.2799	28.9648
ENSG00000005175	23.2242	22.186
ENSG00000005187	8.69954	9.482
ENSG00000005189	10.6216	8.10499
ENSG00000005194	47.7127	43.1267
ENSG00000005206	58.929	43.1521
ENSG00000005238	8.46194	6.3807
ENSG00000005243	5.40723	3.53081
ENSG00000005249	13.0238	12.4636
ENSG00000005302	8.57094	8.54394
ENSG00000005339	35.068	42.9265
ENSG00000005379	46.1523	35.7893
ENSG00000005381	0	0
ENSG00000005421	0.0206499	0.0518153
ENSG00000005436	21.5873	23.4425
ENSG00000005448	67.9116	64.5236
ENSG00000005469	10.4402	8.25327
ENSG00000005471	8.78314	6.83011
ENSG00000005483	49.08	53.9121
ENSG00000005486	46.7356	43.225
ENSG00000005513	0.202624	0.139904
ENSG00000005700	8.64118	8.56064
ENSG00000005801	63.0333	51.4951
ENSG00000005810	9.41046	8.31603
ENSG00000005812	10.5366	10.9058
ENSG00000005844	0.32804	0.135988
ENSG00000005882	12.9167	8.15963
ENSG00000005884	8.92791	10.3639
ENSG00000005889	9.83383	10.2985
ENSG00000005893	10.4803	12.9688
ENSG00000005961	6.72045	4.00984
ENSG00000005981	0.447993	0.518034
ENSG00000006007	21.4093	20.9775
ENSG00000006015	17.7454	25.7182
ENSG00000006016	8.47177	6.00814
ENSG00000006025	25.2952	23.1643
ENSG00000006042	81.4311	72.0962
ENSG00000006047	16.3072	10.4409
ENSG00000006062	4.53018	3.963
ENSG00000006071	3.55023	2.22477
ENSG00000006118	160.197	126.556
ENSG00000006125	75.193	85.4985
ENSG00000006128	0.322225	0.0651969
ENSG00000006194	32.3612	36.0202
ENSG00000006210	4.68543	3.51655
ENSG00000006282	38.3994	40.1809
ENSG00000006283	9.56895	11.0799
ENSG00000006327	2.09329	1.63182
ENSG00000006377	10.7388	10.8329
ENSG00000006432	1.08874	1.57127
ENSG00000006451	53.6704	66.7678
ENSG00000006453	15.7699	17.6897
ENSG00000006459	13.8458	15.4535
ENSG00000006468	7.98809	8.60839
ENSG00000006530	42.4697	39.1341
ENSG00000006534	3.66734	3.54745
ENSG00000006555	0.232939	0.240488
ENSG00000006576	23.2609	28.7316
ENSG00000006606	0	0
ENSG00000006607	29.6122	29.9954
ENSG00000006611	0.238661	0.0803824
ENSG00000006625	100.425	97.8225
ENSG00000006634	41.8831	38.777
ENSG00000006638	0.324592	0.00107152
ENSG00000006652	82.5503	106.818
ENSG00000006659	0.872977	0.767933
ENSG00000006695	8.95043	11.6926
ENSG00000006704	15.034	14.5684
ENSG00000006712	22.3874	22.0701
ENSG00000006715	87.056	77.4641
ENSG00000006740	0.294705	0.320127
ENSG00000006744	44.6837	41.0105
ENSG00000006747	1.83537	1.77294
ENSG00000006756	6.55978	5.89036
ENSG00000006757	3.63493	3.72993
ENSG00000006788	0.0107756	0
ENSG00000006831	14.2749	13.3822
ENSG00000006837	8.48312	6.69441
ENSG00000007001	0.629573	0.557485
ENSG00000007038	0.447956	0.267308
ENSG00000007047	47.53	64.8274
ENSG00000007062	0.424923	0.359955
ENSG00000007080	62.9286	76.3692
ENSG00000007129	0.0703232	0
ENSG00000007168	75.5634	85.1331
ENSG00000007171	1.69025	1.30949
ENSG00000007174	0.615337	0.8162
ENSG00000007202	80.5767	65.5181
ENSG00000007216	0	0.00650175
ENSG00000007237	2.90966	2.70808
ENSG00000007255	29.3435	31.1998
ENSG00000007264	1.69666	2.02112
ENSG00000007306	0.00546735	0
ENSG00000007312	0.0373147	0.0888511
ENSG00000007314	0	0.00848708
ENSG00000007341	18.6348	23.2278
ENSG00000007350	0.355784	0.204834
ENSG00000007372	0.556577	0.350756
ENSG00000007376	14.5567	11.6634
ENSG00000007384	2.53099	3.52207
ENSG00000007392	102.909	97.2713
ENSG00000007402	18.7546	16.3097
ENSG00000007516	1.56476	1.68326
ENSG00000007520	31.2068	32.1255
ENSG00000007541	48.0806	27.8624
ENSG00000007545	11.051	6.49713
ENSG00000007908	0.00367555	0
ENSG00000007923	51.8251	44.8133
ENSG00000007933	1.01628	1.07892
ENSG00000007944	2.85724	4.84367
ENSG00000007952	0.367066	0.436672
ENSG00000007968	5.82892	3.7954
ENSG00000008018	210.579	213.535
ENSG00000008056	8.55942	9.37644
ENSG00000008083	9.38657	8.90887
ENSG00000008086	2.56845	3.27235
ENSG00000008118	0.0990864	0.0766674
ENSG00000008128	44.2924	39.0748
ENSG00000008130	39.2027	32.1651
ENSG00000008196	243.786	232.032
ENSG00000008197	0	0.00537835
ENSG00000008226	0.426218	0.229063
ENSG00000008256	23.2652	21.0469
ENSG00000008277	63.5247	61.975
ENSG00000008282	9.97239	9.47923
ENSG00000008283	121.285	93.5913
ENSG00000008294	169.461	190.238
ENSG00000008300	46.4691	38.2476
ENSG00000008311	0.895307	0.779953
ENSG00000008323	0.605348	0.38979
ENSG00000008324	6.95017	3.41259
ENSG00000008382	11.7222	10.559
ENSG00000008394	3.75715	3.55867
ENSG00000008405	11.3956	12.6381
ENSG00000008438	1.98643	1.70972
ENSG00000008441	22.5001	22.3501
ENSG00000008513	4.60716	4.15808
ENSG00000008516	2.92322	1.67062
ENSG00000008517	0.195098	0.143013
ENSG00000008710	170.387	121.627
ENSG00000008735	26.7276	25.8838
ENSG00000008838	98.3784	78.9283
ENSG00000008853	11.6358	8.00849
ENSG00000008869	24.3976	30.8968
ENSG00000008952	56.5601	48.8773
ENSG00000008988	55.9524	72.6384
ENSG00000009307	257.823	280.173
ENSG00000009335	38.6427	34.7174
ENSG00000009413	22.3643	24.3147
ENSG00000009694	1.78622	1.9564
ENSG00000009709	0.604044	0.339706
ENSG00000009724	0.101997	0.20708
ENSG00000009765	0.0717042	0.0569702
ENSG00000009780	3.66389	3.81188
ENSG00000009790	1.06098	1.35744
ENSG00000009830	20.1592	13.8814
ENSG00000009844	35.2745	36.5314
ENSG00000009950	4.90851	3.0321
ENSG00000009954	55.9638	45.256
ENSG00000010017	20.6278	23.6385
ENSG00000010030	1.76491	1.4897
ENSG00000010072	10.2446	10.0547
ENSG00000010165	42.6949	42.4524
ENSG00000010219	22.336	22.475
ENSG00000010244	117.058	106.424
ENSG00000010256	98.4242	89.9935
ENSG00000010270	24.0498	27.3704
ENSG00000010278	9.99574	9.72359
ENSG00000010282	0.189293	0.127485
ENSG00000010292	91.9969	83.2489
ENSG00000010295	8.62379	7.79827
ENSG00000010310	10.9594	10.7532
ENSG00000010318	16.5093	20.1734
ENSG00000010319	0.273901	0.0432547
ENSG00000010322	87.9318	74.5305
ENSG00000010327	0.543997	0.166223
ENSG00000010361	72.2833	71.4744
ENSG00000010379	0.396185	0.0859474
ENSG00000010404	68.2496	94.1654
ENSG00000010438	2.73553	1.20073
ENSG00000010539	7.05164	7.12924
ENSG00000010610	4.19808	3.74476
ENSG00000010626	17.8504	19.7204
ENSG00000010671	0.107158	0.0643534
ENSG00000010704	0	0
ENSG00000010803	30.8174	30.5174
ENSG00000010810	60.62	55.3767
ENSG00000010818	6.10387	5.95046
ENSG00000010932	0.0307788	0.0266773
ENSG00000011007	27.4725	29.8676
ENSG00000011009	117.336	98.397
ENSG00000011021	24.7167	23.7498
ENSG00000011028	69.0318	54.5885
ENSG00000011052	27.9241	23.0692
ENSG00000011083	0.00362204	0.0175978
ENSG00000011105	14.7146	11.8844
ENSG00000011114	3.46196	3.00107
ENSG00000011132	17.2884	16.5428
ENSG00000011143	12.0808	9.92336
ENSG00000011198	5.72136	5.66955
ENSG00000011201	0.588853	0.657834
ENSG00000011243	45.6491	48.0693
ENSG00000011258	43.7505	45.4631
ENSG00000011260	54.2888	64.2116
ENSG00000011275	23.9691	24.849
ENSG00000011295	34.5345	40.7057
ENSG00000011304	170.451	153.47
ENSG00000011332	9.25782	5.57217
ENSG00000011347	11.0757	9.46315
ENSG00000011376	11.7875	10.5447
ENSG00000011405	22.7988	26.6962
ENSG00000011422	25.7148	15.5505
ENSG00000011426	34.1071	25.4827
ENSG00000011451	14.8746	19.6322
ENSG00000011454	25.2541	29.8559
ENSG00000011465	5.09063	2.87746
ENSG00000011478	9.62487	9.64072
ENSG00000011485	40.0742	27.5112
ENSG00000011523	18.7645	19.8738
ENSG00000011566	26.1627	27.3027
ENSG00000011590	3.07337	2.11538
ENSG00000011600	0.272803	0.042264
ENSG00000011638	4.39402	5.5882
ENSG00000011677	3.1118	3.49017
ENSG00000012048	25.0903	19.2219
ENSG00000012061	57.978	48.4997
ENSG00000012124	0.61289	0.686109
ENSG00000012171	6.89822	6.54791
ENSG00000012174	24.4456	25.2508
ENSG00000012211	1.3065	1.0631
ENSG00000012223	0.0359877	0
ENSG00000012232	4.35436	3.9493
ENSG00000012504	0.22225	0.180218
ENSG00000012660	59.1524	57.6102
ENSG00000012779	0.202152	0.0201752
ENSG00000012817	0.400197	0.595252
ENSG00000012822	66.8544	65.8381
ENSG00000012963	31.4914	25.4108
ENSG00000012983	8.72952	8.55953
ENSG00000013016	6.46227	7.12431
ENSG00000013275	15.8764	10.5044
ENSG00000013288	3.07352	2.87069
ENSG00000013293	8.91793	10.1513
ENSG00000013297	0.846444	0.7142
ENSG00000013306	99.016	92.4549
ENSG00000013364	10.7048	18.2997
ENSG00000013374	84.2133	93.3282
ENSG00000013375	46.7322	51.577
ENSG00000013392	4.39717	5.17834
ENSG00000013441	62.3137	78.447
ENSG00000013503	4.3052	3.98303
ENSG00000013523	5.43131	4.24484
ENSG00000013561	22.1473	22.9273
ENSG00000013563	7.6784	5.00425
ENSG00000013573	164.128	111.403
ENSG00000013583	20.2296	27.197
ENSG00000013588	0.0516012	0
ENSG00000013619	0.413546	0.182611
ENSG00000013725	3.92248	5.36011
ENSG00000013810	80.5801	52.2531
ENSG00000014123	10.001	11.0343
ENSG00000014138	24.9027	18.9801
ENSG00000014164	4.87118	6.69262
ENSG00000014216	27.1148	25.8201
ENSG00000014257	0.283739	0.271534
ENSG00000014641	144.358	145.03
ENSG00000014824	59.1422	63.9789
ENSG00000014914	1.55379	2.2312
ENSG00000014919	32.5688	38.7806
ENSG00000015133	3.60878	2.8565
ENSG00000015153	10.0553	12.9978
ENSG00000015171	28.853	33.0459
ENSG00000015285	1.61287	2.31075
ENSG00000015413	0	0
ENSG00000015475	17.3204	17.6418
ENSG00000015479	142.804	121.475
ENSG00000015520	0.247862	0.592894
ENSG00000015532	14.5421	12.5108
ENSG00000015568	20.7513	20.9991
ENSG00000015592	65.1749	85.7758
ENSG00000015676	79.7747	76.2614
ENSG00000016082	160.287	150.744
ENSG00000016391	1.61033	1.08228
ENSG00000016402	4.90009	4.28794
ENSG00000016490	0	0
ENSG00000016602	0.0123901	0.00864898
ENSG00000016864	58.6464	58.2746
ENSG00000017260	53.402	52.4681
ENSG00000017427	0.0474419	0
ENSG00000017483	1.00727	0.782989
ENSG00000017797	24.3726	28.7734
ENSG00000018189	86.5247	88.4331
ENSG00000018236	184.475	183.582
ENSG00000018280	1.91025	1.04031
ENSG00000018408	0.374894	0.2549
ENSG00000018510	0.541891	6.2384
ENSG00000018607	0.0243847	0.102921
ENSG00000018610	11.2814	10.8816
ENSG00000018625	0.281436	0.0539264
ENSG00000018699	10.681	14.0214
ENSG00000018869	5.94822	5.08868
ENSG00000019102	0.519704	0.276933
ENSG00000019144	43.9582	52.0627
ENSG00000019169	0	0
ENSG00000019186	0.0123906	0
ENSG00000019485	2.60526	2.46813
ENSG00000019505	3.91809	6.21935
ENSG00000019549	0.830845	1.26159
ENSG00000019582	1.62204	0.945478
ENSG00000019991	11.7458	8.51346
ENSG00000019995	12.3396	13.6539
ENSG00000020129	35.5061	27.2824
ENSG00000020181	1.3074	1.4113
ENSG00000020219	0.0172337	0.0179367
ENSG00000020256	14.1772	14.2693
ENSG00000020426	18.4199	19.6806
ENSG00000020577	9.54702	12.5593
ENSG00000020633	0.025451	0
ENSG00000020922	26.7486	26.0081
ENSG00000021300	5.33498	2.65042
ENSG00000021355	5.74805	6.7212
ENSG00000021461	0.317733	0.531241
ENSG00000021488	0.219135	0.144979
ENSG00000021574	18.7878	16.3707
ENSG00000021645	0.12229	0.0575466
ENSG00000021762	2.1643	1.94822
ENSG00000021776	18.208	18.4066
ENSG00000021826	0.254118	0.378424
ENSG00000021852	0	0
ENSG00000022267	34.8656	33.0486
ENSG00000022277	52.4276	46.9284
ENSG00000022355	0	0
ENSG00000022556	1.701	0.852129
ENSG00000022567	4.38922	3.69818
ENSG00000022840	56.8409	57.9656
ENSG00000022976	38.2506	30.6753
ENSG00000023041	41.0072	31.2574
ENSG00000023171	5.58443	6.6965
ENSG00000023191	18.4179	18.247
ENSG00000023228	23.8743	24.6588
ENSG00000023287	21.0402	25.5314
ENSG00000023318	12.3417	15.1552
ENSG00000023330	14.6315	15.1334
ENSG00000023445	0.323624	0.969095
ENSG00000023516	13.0403	13.5393
ENSG00000023572	2.69589	2.76992
ENSG00000023608	11.8012	13.4218
ENSG00000023697	44.5764	49.4342
ENSG00000023734	136.706	154.67
ENSG00000023839	2.0892	1.41246
ENSG00000023892	0.366944	0.237561
ENSG00000023902	48.2158	32.7123
ENSG00000023909	6.67742	6.0624
ENSG00000024048	0.694024	1.15256
ENSG00000024422	1.27484	1.45816
ENSG00000024526	19.3979	16.4043
ENSG00000025039	5.22269	5.10917
ENSG00000025156	14.0571	19.8659
ENSG00000025293	27.3619	26.2764
ENSG00000025423	6.36547	7.0534
ENSG00000025434	8.33931	8.36365
ENSG00000025708	10.8635	9.53514
ENSG00000025770	51.5156	35.9842
ENSG00000025772	25.5303	28.8509
ENSG00000025796	46.6593	51.6628
ENSG00000025800	15.8225	16.155
ENSG00000026025	37.3333	57.0088
ENSG00000026036	5.37082	3.87971
ENSG00000026103	0.767932	1.61552
ENSG00000026297	14.9863	14.5575
ENSG00000026508	1.1807	2.54157
ENSG00000026559	6.97761	9.63412
ENSG00000026652	15.6468	17.4742
ENSG00000026751	0.0430433	0.124192
ENSG00000026950	26.9927	28.0916
ENSG00000027001	3.73964	4.00722
ENSG00000027075	17.7021	11.8478
ENSG00000027644	1.91472	1.36202
ENSG00000027697	3.4488	2.29807
ENSG00000027847	14.0096	10.2327
ENSG00000027869	0.164184	0.116555
ENSG00000028116	0.402958	0.397867
ENSG00000028137	1.06442	0.944437
ENSG00000028203	42.5884	40.2047
ENSG00000028277	13.561	12.4618
ENSG00000028310	48.498	39.9066
ENSG00000028528	108.523	97.177
ENSG00000028839	47.8873	49.327
ENSG00000029153	1.8587	1.59539
ENSG00000029363	86.3862	79.3316
ENSG00000029364	38.1882	42.9655
ENSG00000029534	5.99524	4.61343
ENSG00000029559	0	0
ENSG00000029639	26.8855	33.4146
ENSG00000029725	27.2989	23.4827
ENSG00000029993	69.8298	45.3364
ENSG00000030066	29.8284	28.9573
ENSG00000030110	8.34137	6.54081
ENSG00000030304	0.00567344	0
ENSG00000030419	1.82975	1.90747
ENSG00000030582	74.3263	63.8713
ENSG00000031003	20.6483	20.5328
ENSG00000031081	1.46113	1.73538
ENSG00000031691	11.5099	11.4716
ENSG00000031698	67.3146	74.8439
ENSG00000031823	42.0078	34.2579
ENSG00000032219	7.1732	9.66396
ENSG00000032389	12.4018	13.1714
ENSG00000032444	31.853	24.832
ENSG00000032742	8.8151	8.8085
ENSG00000033011	2.52427	2.26717
ENSG00000033030	10.625	7.24792
ENSG00000033050	18.8538	12.7487
ENSG00000033100	25.8596	22.0315
ENSG00000033122	16.7437	16.0215
ENSG00000033170	15.3552	17.5697
ENSG00000033178	24.8514	34.1345
ENSG00000033327	64.9702	81.7016
ENSG00000033627	35.8902	35.0056
ENSG00000033800	16.1078	16.2044
ENSG00000033867	26.8751	28.5896
ENSG00000034053	24.7014	20.7246
ENSG00000034152	4.17727	1.3725
ENSG00000034239	1.10423	1.88654
ENSG00000034510	757.218	717.584
ENSG00000034533	2.88892	3.46114
ENSG00000034677	20.4056	25.0535
ENSG00000034693	11.1843	10.0066
ENSG00000034713	113.454	132.052
ENSG00000034971	0.0132454	0
ENSG00000035115	69.7766	62.3405
ENSG00000035141	32.9792	33.689
ENSG00000035403	7.23725	6.82614
ENSG00000035499	20.9759	17.8729
ENSG00000035664	1.20136	1.62717
ENSG00000035681	25.5121	23.0466
ENSG00000035687	39.8994	48.1372
ENSG00000035720	0	0
ENSG00000035862	133.932	170.646
ENSG00000035928	43.2049	44.5981
ENSG00000036054	9.18667	9.99704
ENSG00000036257	40.8755	44.5573
ENSG00000036448	0.356411	0.451148
ENSG00000036473	0.193724	0.193653
ENSG00000036530	2.69533	2.7313
ENSG00000036549	23.932	27.9507
ENSG00000036565	16.5203	12.8329
ENSG00000036672	3.93088	2.23583
ENSG00000036828	0	0
ENSG00000037042	17.454	17.8566
ENSG00000037241	48.8214	46.8363
ENSG00000037280	0.340697	0.314172
ENSG00000037474	54.682	52.1305
ENSG00000037637	11.6423	10.0703
ENSG00000037749	39.321	40.6997
ENSG00000037757	16.6103	19.3881
ENSG00000037897	13.6633	9.56259
ENSG00000037965	0.293789	0.141689
ENSG00000038002	10.1095	9.72139
ENSG00000038210	4.33197	3.5302
ENSG00000038219	38.5978	41.858
ENSG00000038274	46.099	49.2992
ENSG00000038295	0.00776603	0.0323682
ENSG00000038358	43.9173	32.7329
ENSG00000038382	73.9193	65.4831
ENSG00000038427	8.23106	8.65671
ENSG00000038532	17.4023	17.7041
ENSG00000038945	8.00457	7.7548
ENSG00000039068	0.521512	0.623292
ENSG00000039123	35.4719	48.0446
ENSG00000039139	0.538944	0.412193
ENSG00000039319	34.2701	35.669
ENSG00000039523	33.7643	30.4139
ENSG00000039537	0.515035	0.175185
ENSG00000039560	10.3227	10.226
ENSG00000039600	0.149515	0.105531
ENSG00000039650	61.4672	44.468
ENSG00000039987	1.25625	1.32572
ENSG00000040199	5.49191	5.01854
ENSG00000040275	42.1841	33.0474
ENSG00000040341	41.9166	42.5128
ENSG00000040487	9.60187	7.84977
ENSG00000040531	5.14786	2.71777
ENSG00000040608	3.8526	4.28066
ENSG00000040633	44.3663	32.9048
ENSG00000040731	0.0890042	0.0717069
ENSG00000040933	22.115	20.0304
ENSG00000041353	0.383554	0.32309
ENSG00000041357	178.456	167.251
ENSG00000041515	0.865979	1.30542
ENSG00000041802	28.5182	26.7986
ENSG00000041880	4.3907	2.01244
ENSG00000041982	0.83217	0.8071
ENSG00000041988	17.2439	18.9207
ENSG00000042062	3.18559	1.47327
ENSG00000042088	15.4368	16.7602
ENSG00000042286	2.93919	3.35012
ENSG00000042304	0.725243	0.594342
ENSG00000042317	11.8755	12.046
ENSG00000042429	20.6758	20.9283
ENSG00000042445	16.4306	15.3898
ENSG00000042493	1.17408	0.687785
ENSG00000042753	18.2528	21.0428
ENSG00000042781	0.0647329	0.0769002
ENSG00000042813	0	0
ENSG00000042832	0.148544	0.121791
ENSG00000042980	0.259726	0
ENSG00000043039	0.143922	0.152131
ENSG00000043093	11.6557	14.3834
ENSG00000043143	4.58521	4.48445
ENSG00000043355	0.00901774	0
ENSG00000043462	0.155844	0
ENSG00000043514	26.7439	26.1123
ENSG00000044012	0	0
ENSG00000044115	85.8348	94.2772
ENSG00000044446	14.7253	12.9553
ENSG00000044459	6.41561	7.45147
ENSG00000044524	0.0343171	0.022421
ENSG00000044574	56.9049	57.6558
ENSG00000046604	0.389042	0.684764
ENSG00000046647	34.9678	45.8563
ENSG00000046651	10.8085	10.2597
ENSG00000046653	11.2177	6.78729
ENSG00000046774	0.0702739	0.102615
ENSG00000046889	0.119285	0.108416
ENSG00000047056	9.90786	13.5204
ENSG00000047188	28.0436	26.2514
ENSG00000047230	20.124	18.2518
ENSG00000047249	17.4422	17.2808
ENSG00000047315	81.2632	81.4509
ENSG00000047346	15.8023	18.6575
ENSG00000047365	0.146066	0.0818881
ENSG00000047410	104.095	93.2146
ENSG00000047457	0.641697	0.499021
ENSG00000047578	14.6781	15.6618
ENSG00000047579	1.7384	1.48444
ENSG00000047597	1.44364	1.39263
ENSG00000047617	0.0071527	0
ENSG00000047621	18.6323	12.8975
ENSG00000047634	15.1064	11.8223
ENSG00000047644	0.879193	0.288324
ENSG00000047648	0.209928	0.161534
ENSG00000047849	75.4454	74.014
ENSG00000047932	20.9385	23.2818
ENSG00000047936	0	0
ENSG00000048028	25.8688	23.347
ENSG00000048052	123.94	135.365
ENSG00000048140	24.2582	19.5062
ENSG00000048162	61.7609	60.9129
ENSG00000048342	1.17014	1.64081
ENSG00000048392	0.963746	3.0818
ENSG00000048405	24.3399	25.8108
ENSG00000048462	0.0192777	0
ENSG00000048471	6.65605	6.01443
ENSG00000048540	16.0163	12.4835
ENSG00000048544	18.4306	20.2741
ENSG00000048545	0	0
ENSG00000048649	19.0059	29.2922
ENSG00000048707	13.4132	17.6801
ENSG00000048740	0.581824	0.380184
ENSG00000048828	36.9957	34.9081
ENSG00000048991	32.7575	32.1006
ENSG00000049089	16.9741	17.0241
ENSG00000049130	1.08025	0.955323
ENSG00000049167	6.5911	10.1346
ENSG00000049192	1.10928	0.567773
ENSG00000049239	1.08457	1.50254
ENSG00000049245	35.3312	36.0084
ENSG00000049246	8.20464	9.53104
ENSG00000049247	0	0
ENSG00000049249	0.672311	0.580705
ENSG00000049283	1.23755	1.10462
ENSG00000049323	0.859533	1.00133
ENSG00000049449	10.6445	7.41337
ENSG00000049540	62.5156	54.3782
ENSG00000049541	55.1692	44.5777
ENSG00000049618	36.7348	36.8384
ENSG00000049656	95.3407	84.8007
ENSG00000049759	12.0989	14.2345
ENSG00000049768	0.840081	0.0880448
ENSG00000049769	5.41226	4.26843
ENSG00000049860	24.273	36.9849
ENSG00000049883	6.07902	7.88231
ENSG00000050030	0.872606	0.604628
ENSG00000050130	49.1567	48.9319
ENSG00000050165	34.2445	37.3652
ENSG00000050327	0.017447	0.00792713
ENSG00000050344	21.8149	22.1776
ENSG00000050393	12.4866	14.4721
ENSG00000050405	8.11056	5.85986
ENSG00000050426	92.7354	100.059
ENSG00000050438	12.9669	11.9955
ENSG00000050555	0.192968	0.114245
ENSG00000050628	0.811508	1.10781
ENSG00000050730	0.210907	0.389907
ENSG00000050748	17.0655	15.8881
ENSG00000050767	0.853514	1.88873
ENSG00000050820	13.3402	12.1132
ENSG00000051009	14.855	10.735
ENSG00000051108	19.9968	23.8992
ENSG00000051128	17.9925	18.8504
ENSG00000051180	21.5158	15.7243
ENSG00000051341	8.89885	5.97985
ENSG00000051382	5.84289	6.77333
ENSG00000051523	39.3611	43.7251
ENSG00000051596	6.5066	5.54566
ENSG00000051620	1.70656	2.42997
ENSG00000051825	36.7095	32.47
ENSG00000052126	9.36548	9.46342
ENSG00000052344	1.06992	0.758967
ENSG00000052723	36.2205	45.2312
ENSG00000052749	25.6936	33.0327
ENSG00000052795	7.61021	7.44681
ENSG00000052802	21.0292	20.0216
ENSG00000052841	100.64	111.429
ENSG00000052850	0.240798	0.278527
ENSG00000053108	1.40828	2.68755
ENSG00000053254	46.3661	51.7906
ENSG00000053328	0.0468301	0
ENSG00000053371	3.47643	2.09136
ENSG00000053372	40.2502	40.4121
ENSG00000053438	102.819	87.2232
ENSG00000053501	32.019	32.9803
ENSG00000053524	3.68193	4.88004
ENSG00000053702	5.31217	4.41998
ENSG00000053747	2.08579	1.36124
ENSG00000053770	27.2998	27.9017
ENSG00000053900	14.4526	12.1968
ENSG00000053918	1.99275	1.78393
ENSG00000054116	35.9413	38.605
ENSG00000054118	54.9047	55.251
ENSG00000054148	32.595	30.1998
ENSG00000054179	0.858289	0.562641
ENSG00000054219	0.0644143	0.0441817
ENSG00000054267	24.0697	23.6978
ENSG00000054277	26.2787	32.5996
ENSG00000054282	23.8524	25.0537
ENSG00000054356	101.111	104.091
ENSG00000054392	6.08887	6.38706
ENSG00000054523	35.8233	36.9253
ENSG00000054598	0.844647	1.1943
ENSG00000054611	8.88473	9.5718
ENSG00000054654	32.148	26.5368
ENSG00000054690	13.4663	11.2456
ENSG00000054793	1.53538	3.21167
ENSG00000054796	0.0173317	0
ENSG00000054938	0.0284872	0.161907
ENSG00000054965	24.6055	23.6626
ENSG00000054967	7.47866	6.47132
ENSG00000054983	18.8779	20.1221
ENSG00000055044	99.2972	90.6397
ENSG00000055070	60.9877	61.6892
ENSG00000055118	22.6618	26.5628
ENSG00000055130	30.8841	28.5163
ENSG00000055147	15.7442	14.0445
ENSG00000055163	48.9399	52.101
ENSG00000055208	23.6619	24.3008
ENSG00000055211	10.2929	12.4555
ENSG00000055332	17.5746	20.4231
ENSG00000055483	40.7053	42.0487
ENSG00000055609	5.86224	6.02152
ENSG00000055732	0.909933	1.20021
ENSG00000055813	0.022138	0
ENSG00000055917	48.6634	46.4072
ENSG00000055950	67.3544	72.9461
ENSG00000055955	5.04	2.24679
ENSG00000055957	0.948281	0.670332
ENSG00000056050	42.5637	42.8773
ENSG00000056097	39.9453	48.6533
ENSG00000056277	6.99932	7.71975
ENSG00000056291	7.41241	6.92382
ENSG00000056487	52.1604	56.2596
ENSG00000056558	0.400964	0.189686
ENSG00000056586	28.5743	29.3774
ENSG00000056736	5.28348	4.41495
ENSG00000056972	11.2832	9.0027
ENSG00000056998	6.23602	5.76226
ENSG00000057019	17.4158	18.27
ENSG00000057149	0	0
ENSG00000057252	8.63731	8.28974
ENSG00000057294	0.738371	0.7962
ENSG00000057468	0.0323929	0.0127206
ENSG00000057593	0.469882	0
ENSG00000057608	131.158	158.568
ENSG00000057657	0.0363762	0.114404
ENSG00000057663	10.2456	11.5395
ENSG00000057704	1.10409	0.73649
ENSG00000057757	24.4828	21.2662
ENSG00000057935	40.517	51.4718
ENSG00000058056	13.6502	13.7056
ENSG00000058063	21.5039	25.4179
ENSG00000058085	0.0679145	0.0406491
ENSG00000058091	18.0574	18.2317
ENSG00000058262	79.4823	80.2123
ENSG00000058272	25.229	24.8892
ENSG00000058335	0.205528	0.132665
ENSG00000058404	16.7665	12.3619
ENSG00000058453	56.9347	47.1115
ENSG00000058600	24.1191	25.343
ENSG00000058668	2.64434	2.03956
ENSG00000058673	71.42	83.6712
ENSG00000058729	12.1617	17.0185
ENSG00000058799	15.6538	16.4776
ENSG00000058804	32.0106	30.4527
ENSG00000058866	0.745613	1.00439
ENSG00000059122	17.0306	17.3252
ENSG00000059145	12.1134	9.41512
ENSG00000059377	10.7961	5.50202
ENSG00000059378	3.07711	1.89264
ENSG00000059573	35.243	34.7869
ENSG00000059588	98.1839	84.3278
ENSG00000059691	17.9145	18.2225
ENSG00000059728	4.43257	5.42072
ENSG00000059758	10.6792	12.4214
ENSG00000059769	3.77517	4.97906
ENSG00000059804	1.75709	1.19803
ENSG00000059915	31.622	26.3482
ENSG00000060069	3.043	2.72654
ENSG00000060138	0.681653	0.107608
ENSG00000060140	1.92254	2.23344
ENSG00000060237	48.6319	46.8099
ENSG00000060303	0	0.0615441
ENSG00000060339	64.6553	56.8402
ENSG00000060491	15.6146	21.7804
ENSG00000060558	0	0
ENSG00000060566	0.152074	0.175144
ENSG00000060642	1.3157	1.17363
ENSG00000060656	23.9184	21.3068
ENSG00000060688	39.7471	40.1657
ENSG00000060709	134.563	151.442
ENSG00000060718	8.66434	6.33896
ENSG00000060749	25.2972	26.3641
ENSG00000060762	25.3008	21.5875
ENSG00000060971	24.9302	21.0365
ENSG00000060982	26.8817	22.9343
ENSG00000061273	28.536	22.7527
ENSG00000061337	1.45705	1.10359
ENSG00000061455	0.0672114	0.336518
ENSG00000061492	0.0261109	0
ENSG00000061656	18.274	15.2249
ENSG00000061676	55.1615	63.1182
ENSG00000061794	28.484	31.906
ENSG00000061918	5.50815	6.29085
ENSG00000061936	20.976	15.9849
ENSG00000061938	1.56376	2.59128
ENSG00000061987	20.6384	20.6321
ENSG00000062038	1.91885	3.31753
ENSG00000062096	0	0
ENSG00000062194	47.1081	49.0581
ENSG00000062282	3.05587	2.62448
ENSG00000062370	3.32715	3.25912
ENSG00000062485	133.674	142.447
ENSG00000062524	0.544806	0.703714
ENSG00000062582	80.0099	112.349
ENSG00000062598	31.0169	29.1148
ENSG00000062650	7.73795	16.1567
ENSG00000062716	68.2062	77.7189
ENSG00000062725	20.3928	23.5041
ENSG00000062822	35.6216	23.5635
ENSG00000063015	5.91806	3.63302
ENSG00000063046	154.463	216.4
ENSG00000063127	0.212668	0.291593
ENSG00000063169	2.86855	3.87068
ENSG00000063176	18.9327	14.7987
ENSG00000063177	2041.22	2483.7
ENSG00000063180	30.2351	30.2227
ENSG00000063241	40.5604	40.4974
ENSG00000063244	142.781	103.845
ENSG00000063245	62.7268	98.2792
ENSG00000063322	18.7031	22.8778
ENSG00000063438	1.04865	1.11278
ENSG00000063587	2.23353	3.41547
ENSG00000063601	17.1918	15.071
ENSG00000063660	23.5556	18.2822
ENSG00000063761	5.74615	5.53671
ENSG00000063854	39.0545	30.4836
ENSG00000063978	25.4017	29.4009
ENSG00000064012	3.43388	3.25193
ENSG00000064042	54.2171	64.3818
ENSG00000064102	13.1044	15.1084
ENSG00000064115	54.89	61.4392
ENSG00000064195	0	0
ENSG00000064199	3.86336	2.53032
ENSG00000064201	3.01435	1.72782
ENSG00000064205	1.33252	1.41373
ENSG00000064218	0	0
ENSG00000064225	38.8168	40.2005
ENSG00000064270	1.0088	1.47992
ENSG00000064300	6.68667	8.62147
ENSG00000064309	2.68276	2.31095
ENSG00000064313	23.0432	20.1447
ENSG00000064393	17.4585	15.0772
ENSG00000064419	10.8944	9.64983
ENSG00000064489	3.66225	4.18893
ENSG00000064490	43.7597	36.4968
ENSG00000064545	15.6783	12.0181
ENSG00000064547	46.0755	46.4977
ENSG00000064601	1.88614	2.04667
ENSG00000064607	64.6372	57.5549
ENSG00000064651	6.24774	6.40362
ENSG00000064652	17.9053	19.6434
ENSG00000064655	0.115124	0.0599467
ENSG00000064666	6.20733	11.7349
ENSG00000064687	2.79932	1.92904
ENSG00000064692	3.83834	2.704
ENSG00000064703	7.54561	7.88207
ENSG00000064726	12.6802	14.3649
ENSG00000064763	7.21802	7.63115
ENSG00000064787	0.493003	0.0552987
ENSG00000064835	0	0
ENSG00000064886	3.64689	0.23222
ENSG00000064932	5.89022	14.7431
ENSG00000064933	17.4117	18.5217
ENSG00000064961	61.0263	71.2751
ENSG00000064989	0.350986	0.333121
ENSG00000064995	4.47429	6.00328
ENSG00000064999	19.4518	20.7804
ENSG00000065000	57.9996	50.1843
ENSG00000065029	26.1349	16.8744
ENSG00000065054	16.1887	20.7619
ENSG00000065057	46.7675	44.0317
ENSG00000065060	8.15051	8.59883
ENSG00000065150	96.0967	100.985
ENSG00000065154	9.21577	10.9598
ENSG00000065183	42.1236	45.6408
ENSG00000065243	24.4022	21.3629
ENSG00000065268	19.601	12.385
ENSG00000065308	6.6885	7.48537
ENSG00000065320	0.100052	0.0424653
ENSG00000065325	0.0155843	0
ENSG00000065328	12.6591	8.65301
ENSG00000065357	19.7386	19.2114
ENSG00000065361	4.34644	5.15139
ENSG00000065371	0.12757	0.392944
ENSG00000065413	87.6687	75.2296
ENSG00000065427	36.4724	45.4506
ENSG00000065457	74.3953	66.1322
ENSG00000065485	4.89032	7.19236
ENSG00000065491	8.25992	8.46127
ENSG00000065518	119.727	162.853
ENSG00000065526	34.5256	33.5427
ENSG00000065534	8.66972	9.17947
ENSG00000065548	57.959	65.5942
ENSG00000065559	13.0269	13.0498
ENSG00000065600	12.7481	12.9342
ENSG00000065609	108.681	94.6886
ENSG00000065613	8.05742	8.50839
ENSG00000065615	21.6773	25.5381
ENSG00000065618	0.109458	0.093311
ENSG00000065621	3.67413	2.67255
ENSG00000065665	28.9578	32.0306
ENSG00000065675	0.197879	0.0574562
ENSG00000065717	10.8339	10.9665
ENSG00000065802	21.9882	21.2098
ENSG00000065809	48.8931	38.2973
ENSG00000065833	11.9701	14.7386
ENSG00000065882	28.5885	31.4146
ENSG00000065883	37.475	37.8215
ENSG00000065911	50.7947	56.2233
ENSG00000065923	3.09326	3.72825
ENSG00000065970	7.2927	8.11514
ENSG00000065978	666.064	747.387
ENSG00000065989	1.68755	1.91498
ENSG00000066027	8.99863	10.601
ENSG00000066032	18.2818	24.3529
ENSG00000066044	38.4381	39.9027
ENSG00000066056	0.237455	0.417599
ENSG00000066084	12.1434	12.8128
ENSG00000066117	67.1288	71.7613
ENSG00000066135	25.1556	20.5498
ENSG00000066136	30.2942	25.8162
ENSG00000066185	1.05951	1.54015
ENSG00000066230	12.6962	9.6758
ENSG00000066248	1.22202	0.741486
ENSG00000066279	30.9479	26.3376
ENSG00000066294	0.0180484	0.115848
ENSG00000066322	18.644	18.4318
ENSG00000066336	0.240823	0.155559
ENSG00000066379	13.4543	19.1487
ENSG00000066382	5.17237	7.32568
ENSG00000066405	2.26509	2.3363
ENSG00000066422	2.19943	3.33133
ENSG00000066427	22.0205	21.7497
ENSG00000066455	17.267	18.2707
ENSG00000066468	1.68373	0.765288
ENSG00000066557	15.6836	15.2143
ENSG00000066583	19.3704	21.9248
ENSG00000066629	14.6483	9.79529
ENSG00000066651	21.6485	25.0651
ENSG00000066654	24.7667	25.562
ENSG00000066697	17.1439	15.5134
ENSG00000066735	12.343	24.3544
ENSG00000066739	23.1132	25.9669
ENSG00000066777	16.7055	19.3622
ENSG00000066813	2.0871	3.26915
ENSG00000066827	2.42545	2.42573
ENSG00000066855	38.4957	33.0092
ENSG00000066923	32.1348	28.3254
ENSG00000066926	22.2301	25.6195
ENSG00000066933	15.0074	14.1288
ENSG00000067048	0.0655566	0.0433857
ENSG00000067057	87.4508	78.1872
ENSG00000067064	8.08878	7.5821
ENSG00000067066	2.54976	2.02684
ENSG00000067082	7.59697	8.29439
ENSG00000067113	4.09443	5.15311
ENSG00000067141	30.069	29.8454
ENSG00000067167	20.1002	23.9272
ENSG00000067177	14.7319	19.1087
ENSG00000067182	2.09751	2.11071
ENSG00000067191	22.7271	17.0777
ENSG00000067208	9.81506	12.1721
ENSG00000067221	8.73029	6.51218
ENSG00000067225	347.495	274.905
ENSG00000067248	9.80378	9.79559
ENSG00000067334	31.8327	29.7484
ENSG00000067365	64.9112	79.1845
ENSG00000067369	39.061	29.2858
ENSG00000067445	61.3759	61.7464
ENSG00000067533	10.0255	12.8802
ENSG00000067560	237.998	238.099
ENSG00000067596	26.2296	23.3969
ENSG00000067601	10.7163	11.2319
ENSG00000067606	26.8418	29.9972
ENSG00000067646	0.0695171	0.0227725
ENSG00000067704	70.6015	80.5294
ENSG00000067715	17.5504	20.93
ENSG00000067798	8.97872	10.0527
ENSG00000067829	43.0882	39.7509
ENSG00000067836	18.9213	12.1682
ENSG00000067840	89.0655	78.4373
ENSG00000067842	5.45834	5.24764
ENSG00000067900	24.5236	26.4891
ENSG00000067955	27.9184	26.9903
ENSG00000067992	4.56075	4.76119
ENSG00000068001	27.4683	24.1851
ENSG00000068024	9.89014	6.77611
ENSG00000068028	18.3665	17.0625
ENSG00000068078	2.69119	2.23301
ENSG00000068079	0.984734	1.19727
ENSG00000068097	16.6041	18.1317
ENSG00000068120	46.7125	41.9893
ENSG00000068137	17.9398	17.7854
ENSG00000068305	15.7903	19.2068
ENSG00000068308	39.9821	42.7878
ENSG00000068323	13.6947	15.8131
ENSG00000068354	10.2648	7.77891
ENSG00000068366	6.44225	9.21814
ENSG00000068383	7.83724	8.38865
ENSG00000068394	21.5707	20.6427
ENSG00000068400	65.4104	54.3354
ENSG00000068438	39.9769	31.2086
ENSG00000068489	31.4247	29.7376
ENSG00000068615	3.92586	2.75726
ENSG00000068650	30.9441	21.3164
ENSG00000068654	15.5969	14.137
ENSG00000068697	101.534	97.2588
ENSG00000068724	11.9868	11.0564
ENSG00000068745	113.665	110.661
ENSG00000068781	0.24239	0.647572
ENSG00000068784	13.2537	12.3685
ENSG00000068796	6.94711	8.92124
ENSG00000068831	18.1628	17.4055
ENSG00000068878	30.2393	28.9476
ENSG00000068885	32.6943	30.6302
ENSG00000068903	13.0052	13.208
ENSG00000068912	27.4691	31.4883
ENSG00000068971	21.4243	18.8714
ENSG00000068976	1.2382	1.65086
ENSG00000068985	0	0
ENSG00000069011	0.182908	0.12341
ENSG00000069018	0	0
ENSG00000069020	2.2299	2.16376
ENSG00000069122	0.0796555	0.00236602
ENSG00000069188	1.21728	1.35322
ENSG00000069206	0.0618622	0.0394408
ENSG00000069248	40.6902	49.214
ENSG00000069275	175.867	161.066
ENSG00000069329	34.4597	32.8773
ENSG00000069345	34.2031	41.254
ENSG00000069399	0.294921	0.594539
ENSG00000069424	15.2194	15.1905
ENSG00000069431	0.123745	0
ENSG00000069482	55.4141	85.4105
ENSG00000069493	13.6082	11.2181
ENSG00000069509	20.339	20.8508
ENSG00000069535	3.26484	3.31073
ENSG00000069667	7.97456	8.70819
ENSG00000069696	0.851719	1.62827
ENSG00000069702	0.0668102	0.0205446
ENSG00000069764	0.472685	0.674718
ENSG00000069812	0.134566	0.332513
ENSG00000069849	88.8049	94.5379
ENSG00000069869	30.7171	33.9749
ENSG00000069943	14.1442	12.3559
ENSG00000069956	17.5636	19.6091
ENSG00000069966	18.3702	19.3716
ENSG00000069974	3.4556	3.8336
ENSG00000069998	46.7151	42.5397
ENSG00000070010	44.2386	36.9456
ENSG00000070018	7.06352	7.93686
ENSG00000070019	0.0135501	0.0142023
ENSG00000070031	1.91324	3.01257
ENSG00000070047	0.108018	1.39409
ENSG00000070061	33.0341	33.2677
ENSG00000070081	29.4751	29.381
ENSG00000070087	148.568	130.989
ENSG00000070159	4.8201	3.995
ENSG00000070182	9.01135	8.09476
ENSG00000070190	0.0653982	0.0480857
ENSG00000070193	0	0
ENSG00000070214	12.0689	13.3799
ENSG00000070269	13.1776	12.3428
ENSG00000070366	17.2618	16.651
ENSG00000070367	47.0478	48.394
ENSG00000070371	7.87878	5.70403
ENSG00000070388	1.10556	0.653862
ENSG00000070404	4.51833	5.48606
ENSG00000070413	27.178	25.8843
ENSG00000070423	22.7046	26.3246
ENSG00000070444	24.1087	20.4791
ENSG00000070476	13.6399	14.4572
ENSG00000070495	11.8783	10.404
ENSG00000070501	42.0806	44.6221
ENSG00000070526	0.228069	0
ENSG00000070540	11.5889	11.771
ENSG00000070601	1.61258	0.919488
ENSG00000070610	88.921	68.5978
ENSG00000070614	29.3529	24.7644
ENSG00000070669	77.2794	88.3361
ENSG00000070718	31.0911	23.1355
ENSG00000070729	0.454033	0.0202528
ENSG00000070731	1.31764	0.793787
ENSG00000070748	0.5642	0.678533
ENSG00000070756	505.474	632.955
ENSG00000070759	4.24838	5.13251
ENSG00000070761	48.6694	42.9411
ENSG00000070770	21.2114	23.2475
ENSG00000070778	13.3066	12.0264
ENSG00000070785	7.07768	11.165
ENSG00000070808	0.184969	0.196188
ENSG00000070814	32.6824	22.5815
ENSG00000070831	101.201	112.941
ENSG00000070882	13.3538	13.337
ENSG00000070886	6.35267	7.53552
ENSG00000070915	0.0987643	0.0557651
ENSG00000070950	12.3623	10.8006
ENSG00000070961	19.2375	16.4929
ENSG00000070985	0.76298	0.940505
ENSG00000071051	18.9292	24.8763
ENSG00000071054	78.0837	63.6568
ENSG00000071073	7.09799	7.58537
ENSG00000071082	2996.6	3671.78
ENSG00000071127	41.6363	41.1839
ENSG00000071189	15.3884	17.1081
ENSG00000071203	0	0
ENSG00000071205	0.691706	0.592296
ENSG00000071242	17.659	15.2039
ENSG00000071243	11.9561	10.9223
ENSG00000071246	15.3491	14.3827
ENSG00000071282	11.2067	13.9566
ENSG00000071462	31.2849	31.4365
ENSG00000071537	16.8224	17.6295
ENSG00000071539	29.811	25.5226
ENSG00000071553	41.6628	51.8298
ENSG00000071564	86.5732	68.7795
ENSG00000071575	10.1769	8.97666
ENSG00000071626	42.8358	38.4176
ENSG00000071655	80.2914	57.2665
ENSG00000071677	0	0
ENSG00000071794	37.921	35.0089
ENSG00000071859	59.2132	49.3694
ENSG00000071889	14.0585	14.3876
ENSG00000071894	34.951	26.767
ENSG00000071909	0.221003	0.225527
ENSG00000071967	3.81731	4.27422
ENSG00000071991	0.283636	0.115723
ENSG00000071994	80.8307	87.2595
ENSG00000072041	29.4356	43.3465
ENSG00000072042	33.0227	31.5424
ENSG00000072062	2.76206	2.76084
ENSG00000072071	46.3579	37.633
ENSG00000072080	6.13774	7.80452
ENSG00000072110	42.9608	44.5086
ENSG00000072121	7.36853	6.57947
ENSG00000072133	14.1478	14.7524
ENSG00000072134	34.4081	34.3678
ENSG00000072135	43.4624	35.7751
ENSG00000072163	0.567027	0.448265
ENSG00000072182	8.41981	5.96849
ENSG00000072195	53.7454	59.9818
ENSG00000072201	2.0027	1.63722
ENSG00000072210	19.2756	20.2652
ENSG00000072274	52.1337	39.3033
ENSG00000072310	41.147	26.1366
ENSG00000072364	32.4977	35.4134
ENSG00000072401	14.606	16.3884
ENSG00000072415	3.63772	2.96102
ENSG00000072422	17.4572	24.0921
ENSG00000072501	16.9148	11.1103
ENSG00000072506	9.38659	8.77031
ENSG00000072518	8.07812	6.47015
ENSG00000072571	46.1114	35.9713
ENSG00000072609	23.3949	18.4813
ENSG00000072657	0.329677	0.336353
ENSG00000072682	8.28925	9.26845
ENSG00000072694	0.188007	0.130263
ENSG00000072736	15.2132	14.8882
ENSG00000072756	21.7243	19.7892
ENSG00000072778	155.852	135.285
ENSG00000072786	8.17387	8.03954
ENSG00000072803	43.1685	52.8637
ENSG00000072818	8.54233	10.89
ENSG00000072832	184.031	177.304
ENSG00000072840	8.68447	8.42634
ENSG00000072849	36.9363	34.0653
ENSG00000072858	1.77507	2.23612
ENSG00000072864	11.6209	10.9388
ENSG00000072952	3.57449	3.33288
ENSG00000072954	6.48315	8.09768
ENSG00000072958	63.5357	72.2672
ENSG00000073008	20.8414	30.0832
ENSG00000073050	21.9477	19.5372
ENSG00000073060	28.1526	25.7752
ENSG00000073067	3.3441	2.04672
ENSG00000073111	74.4987	50.5959
ENSG00000073146	0.274364	0.327215
ENSG00000073150	0.222268	0.154712
ENSG00000073169	25.4203	22.9661
ENSG00000073282	0.0293447	0
ENSG00000073331	1.60913	1.5791
ENSG00000073350	11.3399	9.57631
ENSG00000073417	25.6207	25.7781
ENSG00000073464	7.66163	6.58948
ENSG00000073536	23.4067	21.4706
ENSG00000073578	42.2455	42.9875
ENSG00000073584	108.34	109.138
ENSG00000073598	0.260892	0.418987
ENSG00000073605	15.8348	16.4274
ENSG00000073614	11.6717	10.6598
ENSG00000073670	15.5649	10.1494
ENSG00000073711	5.5438	5.729
ENSG00000073712	28.0923	30.5909
ENSG00000073734	0.498836	0.865634
ENSG00000073737	0.0371029	0.0355913
ENSG00000073754	0.14384	0.0447381
ENSG00000073756	0.0084321	0
ENSG00000073792	0	0
ENSG00000073803	21.3017	25.693
ENSG00000073849	8.50125	8.14546
ENSG00000073861	0.0367233	0.137123
ENSG00000073905	0	0
ENSG00000073910	8.15324	7.45433
ENSG00000073921	47.5762	53.4896
ENSG00000073969	9.71992	8.98052
ENSG00000074047	0.00104539	0.0433648
ENSG00000074054	12.5426	18.4698
ENSG00000074071	37.2219	15.1536
ENSG00000074181	12.5548	15.4991
ENSG00000074201	244.227	263.271
ENSG00000074211	13.7865	15.3744
ENSG00000074219	12.4381	7.75477
ENSG00000074266	20.1676	22.1912
ENSG00000074276	34.6382	20.3501
ENSG00000074317	4.28932	5.82292
ENSG00000074319	68.3819	75.6084
ENSG00000074356	33.5074	30.522
ENSG00000074370	10.184	9.55235
ENSG00000074410	0.0378231	0.0220922
ENSG00000074416	3.01437	2.29411
ENSG00000074527	0.673561	0.765802
ENSG00000074582	36.8189	26.981
ENSG00000074590	0	0
ENSG00000074603	18.0494	21.8579
ENSG00000074621	7.22996	6.73574
ENSG00000074657	61.7391	72.0445
ENSG00000074660	0.120919	0.153302
ENSG00000074695	43.5967	45.7359
ENSG00000074696	54.7417	55.4811
ENSG00000074706	0.00968237	0.0224036
ENSG00000074755	17.3551	16.7812
ENSG00000074800	590.713	522.744
ENSG00000074803	1.09731	0.421225
ENSG00000074842	1.06652	2.59086
ENSG00000074855	16.0719	15.2791
ENSG00000074935	30.6037	35.8624
ENSG00000074964	17.9029	17.5585
ENSG00000074966	0.522347	0.529508
ENSG00000075035	0.348534	0.28771
ENSG00000075043	501.208	403.64
ENSG00000075073	0.783095	0.877622
ENSG00000075089	42.95	50.2579
ENSG00000075131	17.3279	15.7267
ENSG00000075142	67.1319	63.8078
ENSG00000075151	31.4585	30.0728
ENSG00000075188	36.2864	38.6916
ENSG00000075213	2.52479	1.35938
ENSG00000075218	30.9184	21.9004
ENSG00000075223	31.0172	36.7687
ENSG00000075234	25.2593	23.0865
ENSG00000075239	14.2712	17.4161
ENSG00000075240	16.3969	13.4528
ENSG00000075275	0.130452	0.26064
ENSG00000075292	64.5288	74.3876
ENSG00000075303	31.6836	33.4469
ENSG00000075336	27.8644	24.5327
ENSG00000075340	47.4493	51.9647
ENSG00000075388	0	0
ENSG00000075391	7.0952	6.89402
ENSG00000075399	25.7673	21.0907
ENSG00000075407	18.444	16.5941
ENSG00000075413	48.7432	45.6758
ENSG00000075415	36.3501	56.0746
ENSG00000075420	4.45792	5.63571
ENSG00000075426	3.40588	2.40741
ENSG00000075429	0	0
ENSG00000075461	171.327	165.905
ENSG00000075539	28.0626	28.0676
ENSG00000075568	15.2703	17.8613
ENSG00000075618	237.589	308.938
ENSG00000075624	992.638	953.779
ENSG00000075643	0.29346	0.514647
ENSG00000075651	1.2451	1.39975
ENSG00000075673	0	0
ENSG00000075702	5.92975	3.60472
ENSG00000075711	32.4613	35.9313
ENSG00000075785	3.19262	2.70684
ENSG00000075790	8.65352	8.40999
ENSG00000075826	10.6478	9.6863
ENSG00000075856	53.2732	49.8846
ENSG00000075884	1.4036	1.10568
ENSG00000075886	7.1409	4.09455
ENSG00000075891	0.112794	0.0592859
ENSG00000075914	38.8868	39.3882
ENSG00000075945	26.9632	28.4435
ENSG00000075975	20.3345	21.6639
ENSG00000076003	50.2192	36.4128
ENSG00000076043	20.3419	26.5143
ENSG00000076053	7.1096	5.91194
ENSG00000076067	10.1229	10.9309
ENSG00000076108	59.1492	57.5377
ENSG00000076201	24.4215	25.7849
ENSG00000076242	11.7664	12.6213
ENSG00000076248	11.6655	14.8914
ENSG00000076258	0.251744	0.0650319
ENSG00000076321	15.6831	18.6186
ENSG00000076344	17.1176	11.1019
ENSG00000076351	16.6046	11.9649
ENSG00000076356	6.79415	7.94765
ENSG00000076382	75.3454	48.0675
ENSG00000076513	10.4886	9.68541
ENSG00000076554	34.1382	42.369
ENSG00000076555	19.6459	23.125
ENSG00000076604	71.0102	54.6573
ENSG00000076641	2.7566	3.04676
ENSG00000076650	3.30435	3.46627
ENSG00000076662	4.89767	5.69597
ENSG00000076685	46.8069	55.1437
ENSG00000076706	33.9141	33.7672
ENSG00000076716	0.809313	0.745747
ENSG00000076770	3.65128	3.10244
ENSG00000076826	12.1439	11.0155
ENSG00000076864	4.87462	6.20718
ENSG00000076924	35.7318	42.1758
ENSG00000076928	45.4032	28.1611
ENSG00000076944	2.46503	3.63679
ENSG00000076984	19.9695	15.7011
ENSG00000077009	0.141296	0.434967
ENSG00000077044	24.5191	16.8003
ENSG00000077063	0.119369	0
ENSG00000077080	37.8659	21.5286
ENSG00000077092	2.85994	3.2522
ENSG00000077097	76.9597	79.387
ENSG00000077147	71.2175	73.7485
ENSG00000077150	8.83775	11.7765
ENSG00000077152	143.006	116.227
ENSG00000077157	11.0874	13.4838
ENSG00000077232	4.99411	3.94762
ENSG00000077235	38.7938	38.9969
ENSG00000077238	0.55025	0.330961
ENSG00000077254	56.926	64.1909
ENSG00000077264	9.28565	10.0879
ENSG00000077274	0.0186248	0.0273173
ENSG00000077279	10.6027	14.1728
ENSG00000077312	100.916	110.957
ENSG00000077327	8.76728	9.16464
ENSG00000077348	46.4499	47.7455
ENSG00000077380	86.3408	81.9905
ENSG00000077420	0.179749	0.0053702
ENSG00000077454	30.4324	25.2277
ENSG00000077458	47.6744	46.4116
ENSG00000077463	30.0614	25.1758
ENSG00000077498	0.034238	0.253396
ENSG00000077514	12.8465	10.9758
ENSG00000077522	2.79831	2.18847
ENSG00000077549	50.0162	57.9727
ENSG00000077585	23.2062	23.8421
ENSG00000077616	9.18565	8.61747
ENSG00000077684	21.8524	19.805
ENSG00000077713	0.149003	0.163365
ENSG00000077721	35.9112	35.7306
ENSG00000077782	44.6652	34.7174
ENSG00000077800	0.497512	0.759969
ENSG00000077935	0.101239	0.0546872
ENSG00000077942	99.1839	98.2876
ENSG00000077943	0.0561628	0.0269813
ENSG00000077984	0.231332	0.276721
ENSG00000078018	77.2899	72.7444
ENSG00000078043	15.7852	17.3472
ENSG00000078053	0.0887146	0
ENSG00000078061	17.9464	15.7011
ENSG00000078070	25.1138	21.1695
ENSG00000078081	0.425797	0.454236
ENSG00000078098	0.0731437	0
ENSG00000078114	15.8361	13.2018
ENSG00000078124	7.48261	8.72177
ENSG00000078140	29.6471	31.6201
ENSG00000078142	33.7916	41.4558
ENSG00000078177	11.416	10.6138
ENSG00000078237	0.751309	0.768312
ENSG00000078246	13.8571	14.0857
ENSG00000078269	2.32471	2.47038
ENSG00000078295	0.828549	0.966055
ENSG00000078304	110.99	131.771
ENSG00000078328	0.400208	0.443187
ENSG00000078369	244.878	249.644
ENSG00000078399	0.0812569	0
ENSG00000078401	0.178494	0.329451
ENSG00000078403	38.9282	40.2369
ENSG00000078487	3.41748	2.6921
ENSG00000078549	26.2873	25.575
ENSG00000078579	0.015424	0
ENSG00000078589	0.352317	0.55465
ENSG00000078596	0.756472	1.10895
ENSG00000078618	41.085	32.6424
ENSG00000078668	130.508	147.973
ENSG00000078674	82.7218	82.0358
ENSG00000078687	25.0307	25.7453
ENSG00000078699	30.7832	28.4956
ENSG00000078725	0.535908	0.661918
ENSG00000078747	14.8031	16.6223
ENSG00000078795	1.13455	1.292
ENSG00000078804	13.6074	12.4171
ENSG00000078808	32.3778	20.9272
ENSG00000078814	2.12236	0.621783
ENSG00000078898	0	0
ENSG00000078900	6.81345	5.85828
ENSG00000078902	20.5873	18.5923
ENSG00000078967	55.1157	50.7338
ENSG00000079101	5.56342	6.25194
ENSG00000079102	20.1687	16.8616
ENSG00000079112	2.07398	1.91947
ENSG00000079134	58.1464	64.9402
ENSG00000079150	43.1616	44.4708
ENSG00000079156	4.64311	5.60423
ENSG00000079215	0.48693	0
ENSG00000079246	217.336	219.352
ENSG00000079257	0.848562	0.526783
ENSG00000079263	0.08502	0.187327
ENSG00000079277	18.4007	17.4528
ENSG00000079308	20.3214	17.8142
ENSG00000079313	17.4727	15.3364
ENSG00000079332	57.3058	56.0709
ENSG00000079335	3.29964	3.36386
ENSG00000079337	1.36117	1.08451
ENSG00000079385	3.50581	3.17362
ENSG00000079387	16.6963	14.7161
ENSG00000079393	0.0553238	0.0189209
ENSG00000079432	32.0817	23.5478
ENSG00000079435	10.7859	7.20316
ENSG00000079459	42.0514	31.8399
ENSG00000079462	47.8133	46.8442
ENSG00000079482	4.34749	5.47096
ENSG00000079557	0	0
ENSG00000079616	25.2633	16.5326
ENSG00000079689	0.463925	0.377141
ENSG00000079691	1.48818	1.63737
ENSG00000079739	33.1467	45.5257
ENSG00000079785	84.8655	74.4739
ENSG00000079805	43.5625	31.7402
ENSG00000079819	0.738978	0.116317
ENSG00000079841	2.99463	4.27717
ENSG00000079931	0.0376082	0
ENSG00000079950	6.79466	7.18819
ENSG00000079974	30.1356	21.7078
ENSG00000079999	25.376	22.8624
ENSG00000080007	0	0.0234744
ENSG00000080031	4.70799	5.31603
ENSG00000080166	0.706884	0.694199
ENSG00000080189	68.0576	57.9653
ENSG00000080200	1.76243	2.20218
ENSG00000080224	1.08297	1.86815
ENSG00000080293	0.145019	0.0455855
ENSG00000080298	4.64934	8.80165
ENSG00000080345	28.2498	24.3643
ENSG00000080371	14.8107	14.943
ENSG00000080493	0.104633	0.00666358
ENSG00000080503	40.3397	32.8849
ENSG00000080511	0.296193	0.680171
ENSG00000080546	21.3877	20.4945
ENSG00000080561	0	0.019175
ENSG00000080572	0	0
ENSG00000080573	0.0389438	0.0043044
ENSG00000080603	33.1321	30.2743
ENSG00000080608	48.914	50.1979
ENSG00000080618	0.212776	0.173313
ENSG00000080644	101.688	76.2203
ENSG00000080709	0.27981	0.108054
ENSG00000080802	16.3373	18.071
ENSG00000080815	27.7084	30.4188
ENSG00000080819	14.4243	14.4655
ENSG00000080822	115.186	116.186
ENSG00000080823	14.3784	9.76955
ENSG00000080824	67.0989	86.9953
ENSG00000080839	2.98004	3.10126
ENSG00000080845	49.7479	48.8766
ENSG00000080854	60.4382	43.2285
ENSG00000080910	0.249408	0.350707
ENSG00000080947	25.3325	24.6284
ENSG00000080986	37.2909	27.4321
ENSG00000081014	6.82261	5.84171
ENSG00000081019	10.3533	13.0159
ENSG00000081026	13.9293	14.5796
ENSG00000081041	0.156699	0.117725
ENSG00000081051	0.00736712	0.426034
ENSG00000081052	0	0
ENSG00000081059	10.2325	8.59416
ENSG00000081087	6.1398	7.01633
ENSG00000081138	0.110257	0.0945591
ENSG00000081148	0.0452288	0.0237738
ENSG00000081154	78.3451	98.933
ENSG00000081177	23.5987	23.7999
ENSG00000081181	19.4703	19.205
ENSG00000081189	18.5836	7.44144
ENSG00000081237	6.80127	4.59494
ENSG00000081248	0.00212505	0.00446226
ENSG00000081277	0.0307112	0
ENSG00000081307	31.5477	40.219
ENSG00000081320	2.81567	3.84636
ENSG00000081377	12.6172	13.4083
ENSG00000081386	6.5081	5.35995
ENSG00000081479	0.11432	0.0808132
ENSG00000081665	18.2805	20.5084
ENSG00000081692	3.38872	2.18339
ENSG00000081721	33.1196	34.5996
ENSG00000081760	22.4594	19.3453
ENSG00000081791	70.4897	54.3299
ENSG00000081800	0.0207621	0.0108597
ENSG00000081803	0.0184826	0.034733
ENSG00000081818	0.163828	0.211459
ENSG00000081842	0.617776	0.576976
ENSG00000081853	0.594888	0.621366
ENSG00000081870	25.0365	20.8308
ENSG00000081913	7.27385	6.92265
ENSG00000081923	2.76707	3.10381
ENSG00000081985	0.366468	0.280377
ENSG00000082014	36.76	34.1386
ENSG00000082068	7.72678	8.49105
ENSG00000082074	0.128203	0.0353796
ENSG00000082126	0.934428	1.0518
ENSG00000082146	22.8348	22.3781
ENSG00000082153	102.773	95.1005
ENSG00000082175	0	0
ENSG00000082196	19.5109	13.9
ENSG00000082212	39.0118	48.3148
ENSG00000082213	16.7217	21.8771
ENSG00000082258	28.1791	25.1426
ENSG00000082269	8.89986	7.1846
ENSG00000082293	0.53118	0.549185
ENSG00000082397	0.557271	0.0530531
ENSG00000082438	3.05693	3.78252
ENSG00000082458	9.31696	9.81389
ENSG00000082482	0	0
ENSG00000082497	9.37303	6.95329
ENSG00000082512	42.5778	43.2742
ENSG00000082515	18.9102	19.4026
ENSG00000082516	12.5602	13.1304
ENSG00000082556	0	0
ENSG00000082641	78.6794	77.0297
ENSG00000082684	1.04111	1.70059
ENSG00000082701	0.255936	0
ENSG00000082781	2.10643	1.6721
ENSG00000082805	9.62838	9.06221
ENSG00000082898	61.357	64.5458
ENSG00000082996	13.5344	17.423
ENSG00000083067	0.226584	0.148152
ENSG00000083093	4.97456	2.98964
ENSG00000083097	8.65395	7.53377
ENSG00000083099	30.4127	31.0485
ENSG00000083123	13.4609	15.4037
ENSG00000083168	18.928	19.5854
ENSG00000083223	7.63902	10.9286
ENSG00000083290	32.3606	26.8661
ENSG00000083307	0.63126	0.368001
ENSG00000083312	70.0052	74.4507
ENSG00000083444	31.6561	30.5912
ENSG00000083454	8.33865	8.38027
ENSG00000083457	26.6951	26.5718
ENSG00000083520	30.2206	35.5425
ENSG00000083535	15.9809	18.0623
ENSG00000083544	9.62837	10.7805
ENSG00000083635	6.1243	7.1452
ENSG00000083642	26.2517	29.3277
ENSG00000083720	24.4318	19.5087
ENSG00000083750	21.2896	13.7747
ENSG00000083782	0	0
ENSG00000083799	7.25405	6.81483
ENSG00000083807	20.834	19.2459
ENSG00000083812	12.1354	11.9466
ENSG00000083814	1.77248	1.61442
ENSG00000083817	3.69556	3.53304
ENSG00000083828	10.21	11.6671
ENSG00000083838	8.19569	6.59886
ENSG00000083844	7.34421	9.56966
ENSG00000083845	2560.62	2826.9
ENSG00000083857	37.884	40.6536
ENSG00000083896	27.2883	26.6202
ENSG00000083937	5.52607	5.20605
ENSG00000084070	19.251	19.9282
ENSG00000084072	26.6976	32.0836
ENSG00000084073	18.1976	15.4936
ENSG00000084090	13.5221	9.83694
ENSG00000084092	24.0548	38.1329
ENSG00000084093	2.37515	4.95536
ENSG00000084110	1.21889	0.246363
ENSG00000084112	10.9512	9.99655
ENSG00000084207	14.7015	9.61553
ENSG00000084234	124.322	150.303
ENSG00000084444	8.50005	10.7503
ENSG00000084453	6.17475	7.04598
ENSG00000084463	41.8588	39.797
ENSG00000084623	0.0630614	0.957904
ENSG00000084628	27.4849	27.0804
ENSG00000084636	14.801	11.8445
ENSG00000084652	25.699	26.0136
ENSG00000084674	0.0309219	0.0128006
ENSG00000084676	9.56009	9.77137
ENSG00000084693	72.5447	69.982
ENSG00000084710	11.18	9.61502
ENSG00000084731	49.8016	51.8667
ENSG00000084733	60.622	73.5494
ENSG00000084734	2.79754	4.10437
ENSG00000084754	182.762	207.755
ENSG00000084764	18.4587	15.6005
ENSG00000084774	49.4527	43.127
ENSG00000085063	48.5706	46.3154
ENSG00000085117	1.30692	1.60654
ENSG00000085185	10.8505	10.6048
ENSG00000085224	77.1788	64.3384
ENSG00000085231	8.54146	10.0553
ENSG00000085265	0.283274	0.174428
ENSG00000085274	10.5723	13.6445
ENSG00000085276	1.67164	0.949576
ENSG00000085365	40.3623	46.0199
ENSG00000085377	19.0581	18.1191
ENSG00000085382	21.0473	20.5227
ENSG00000085415	32.1455	32.5012
ENSG00000085433	4.74453	7.54808
ENSG00000085449	19.2654	20.1914
ENSG00000085465	0.743495	1.16196
ENSG00000085491	8.80687	8.80988
ENSG00000085511	27.6423	22.2562
ENSG00000085514	6.93926	4.42271
ENSG00000085552	28.2302	21.3309
ENSG00000085563	15.913	13.5687
ENSG00000085644	11.5435	7.89515
ENSG00000085662	231.706	213.325
ENSG00000085719	43.0816	51.7736
ENSG00000085721	4.5167	5.36966
ENSG00000085733	154.665	144.678
ENSG00000085741	1.15075	2.12732
ENSG00000085760	9.25903	7.95493
ENSG00000085788	55.1129	47.557
ENSG00000085831	3.48283	4.44587
ENSG00000085832	29.9301	34.6092
ENSG00000085840	12.9053	8.5576
ENSG00000085871	8.42774	10.3357
ENSG00000085872	60.827	68.0045
ENSG00000085978	7.79803	7.74067
ENSG00000085982	27.5295	25.5545
ENSG00000085998	57.7894	56.2608
ENSG00000085999	50.4454	25.7061
ENSG00000086015	43.8047	42.4138
ENSG00000086061	94.8464	79.9633
ENSG00000086062	0	0
ENSG00000086065	65.7673	76.6633
ENSG00000086102	22.7569	25.1629
ENSG00000086159	0.20151	0.174223
ENSG00000086189	24.4937	23.4391
ENSG00000086200	5.38037	6.94277
ENSG00000086205	0.677912	0
ENSG00000086232	118.938	136.039
ENSG00000086288	0	0
ENSG00000086289	12.1004	10.8098
ENSG00000086300	3.0359	3.1769
ENSG00000086475	53.3401	45.7294
ENSG00000086504	24.9188	20.2817
ENSG00000086506	7.05551	14.8701
ENSG00000086544	4.69018	4.8165
ENSG00000086548	0.111917	0.0740746
ENSG00000086570	0.287674	0.42431
ENSG00000086589	39.5893	42.6159
ENSG00000086598	73.2521	74.5579
ENSG00000086619	0.694459	0.549595
ENSG00000086666	58.8665	61.2289
ENSG00000086696	0.494575	0.427527
ENSG00000086712	14.1151	15.1298
ENSG00000086717	8.22218	6.9447
ENSG00000086730	5.57647	3.1579
ENSG00000086758	77.3634	69.0967
ENSG00000086827	10.9823	10.1112
ENSG00000086848	24.4221	30.3416
ENSG00000086967	0.102054	0.0687397
ENSG00000086991	3.24345	3.30286
ENSG00000087008	10.9947	10.9114
ENSG00000087053	14.9893	15.835
ENSG00000087074	8.72973	10.5911
ENSG00000087076	11.0855	14.9274
ENSG00000087077	4.61581	3.8275
ENSG00000087085	11.9536	12.7745
ENSG00000087086	594.347	641.157
ENSG00000087087	150.889	97.4654
ENSG00000087088	64.3811	58.9949
ENSG00000087095	7.97652	8.22427
ENSG00000087111	45.6911	44.4521
ENSG00000087116	0.622314	0.631898
ENSG00000087128	0	0
ENSG00000087152	46.1942	36.5417
ENSG00000087157	50.7048	47.8461
ENSG00000087191	140.027	120.837
ENSG00000087206	29.2552	31.3191
ENSG00000087237	0.193101	0.270609
ENSG00000087245	60.4013	94.4366
ENSG00000087250	2.41479	0.0432676
ENSG00000087253	9.9487	11.7403
ENSG00000087258	49.3633	62.5377
ENSG00000087263	34.206	32.2818
ENSG00000087266	41.7769	29.2553
ENSG00000087269	16.4315	16.5359
ENSG00000087274	102.704	100.572
ENSG00000087299	9.9416	11.5235
ENSG00000087301	11.939	14.0753
ENSG00000087302	154.413	164.53
ENSG00000087303	2.46023	2.31757
ENSG00000087338	17.5284	19.1684
ENSG00000087365	38.3996	39.0989
ENSG00000087448	22.5099	21.3227
ENSG00000087460	858.208	969.954
ENSG00000087470	79.4188	72.5927
ENSG00000087494	0.0704327	0.197639
ENSG00000087495	18.5872	17.7852
ENSG00000087502	23.0061	19.8315
ENSG00000087510	0.0608898	0.0539076
ENSG00000087586	19.2414	17.001
ENSG00000087589	0.345345	0.457708
ENSG00000087842	43.478	36.6858
ENSG00000087884	46.1294	41.1097
ENSG00000087903	12.5035	9.76263
ENSG00000087995	22.0902	24.8252
ENSG00000088002	0.38566	0.607592
ENSG00000088035	12.4429	12.1855
ENSG00000088038	24.2545	21.7324
ENSG00000088053	0.0395169	0.235459
ENSG00000088179	16.3207	17.3627
ENSG00000088205	73.4433	72.1778
ENSG00000088247	193.725	182.011
ENSG00000088256	31.5405	25.47
ENSG00000088280	11.409	9.74433
ENSG00000088298	11.3795	12.8468
ENSG00000088305	7.77138	6.58365
ENSG00000088320	0	0
ENSG00000088325	47.6485	41.6144
ENSG00000088340	17.0316	15.4973
ENSG00000088356	13.7714	13.9963
ENSG00000088367	30.7355	30.1484
ENSG00000088386	0.397866	0.361706
ENSG00000088387	11.5177	13.1595
ENSG00000088448	850.596	748.792
ENSG00000088451	10.3569	13.1073
ENSG00000088538	0.0954825	0.0741709
ENSG00000088543	28.3245	26.7624
ENSG00000088682	57.5034	50.47
ENSG00000088726	0.684953	0.790052
ENSG00000088727	14.5044	18.0793
ENSG00000088756	2.44239	1.96299
ENSG00000088766	27.9782	25.7439
ENSG00000088808	12.0373	8.86869
ENSG00000088812	16.4416	18.5003
ENSG00000088826	5.11225	4.8551
ENSG00000088827	0.0117182	0.146827
ENSG00000088832	56.7858	51.728
ENSG00000088833	41.2213	43.5979
ENSG00000088836	7.76073	6.12831
ENSG00000088854	0.839108	0.979561
ENSG00000088876	11.467	15.0911
ENSG00000088881	34.3293	30.8392
ENSG00000088882	102.992	113.147
ENSG00000088888	13.4276	13.9265
ENSG00000088899	3.63719	3.38893
ENSG00000088926	0.0263379	0.00767131
ENSG00000088930	75.1256	78.99
ENSG00000088970	33.7865	40.5269
ENSG00000088986	283.074	215.754
ENSG00000088992	0.961951	1.25062
ENSG00000089006	46.9376	41.7024
ENSG00000089009	183.949	159.639
ENSG00000089012	0.0745031	0
ENSG00000089022	32.4837	28.5332
ENSG00000089041	7.89711	9.73694
ENSG00000089048	11.3462	11.9394
ENSG00000089050	23.2176	20.7562
ENSG00000089053	122.228	106.447
ENSG00000089057	12.23	13.919
ENSG00000089060	6.06069	6.55897
ENSG00000089063	87.035	84.04
ENSG00000089091	7.19042	6.11219
ENSG00000089094	14.9807	15.4613
ENSG00000089101	1.52186	1.7429
ENSG00000089116	0	0
ENSG00000089123	6.40333	7.71514
ENSG00000089127	0.479724	0.314031
ENSG00000089154	143.347	104.518
ENSG00000089157	3774.3	4166.49
ENSG00000089159	18.0857	15.5995
ENSG00000089163	2.83595	3.83212
ENSG00000089169	26.226	24.229
ENSG00000089177	3.7467	2.06297
ENSG00000089195	18.1747	16.587
ENSG00000089199	110.86	104.23
ENSG00000089220	166.845	162.024
ENSG00000089225	0.00733121	0
ENSG00000089234	10.6461	10.8958
ENSG00000089248	106.671	108.701
ENSG00000089250	0.631298	0.410523
ENSG00000089280	424.119	251.124
ENSG00000089289	58.8122	79.9244
ENSG00000089327	0.455582	0.318272
ENSG00000089335	83.1186	143.181
ENSG00000089351	45.3316	32.4622
ENSG00000089356	1.15149	1.90872
ENSG00000089472	0.104743	0.0334356
ENSG00000089486	18.7308	15.7119
ENSG00000089505	4.30463	3.22979
ENSG00000089558	6.05831	5.7275
ENSG00000089597	169.659	157.05
ENSG00000089639	17.1697	14.6414
ENSG00000089682	19.8012	18.6556
ENSG00000089685	76.2263	53.0512
ENSG00000089692	2.79081	1.65771
ENSG00000089693	99.9732	77.37
ENSG00000089723	3.41329	3.66631
ENSG00000089737	11.0046	10.0558
ENSG00000089775	7.52434	10.0786
ENSG00000089818	20.5536	21.9932
ENSG00000089820	12.3796	12.046
ENSG00000089847	1.27794	1.87921
ENSG00000089876	3.00777	3.52066
ENSG00000089902	13.7743	15.2147
ENSG00000089916	19.6796	23.4895
ENSG00000090006	76.4709	83.6841
ENSG00000090013	0.631485	0.794683
ENSG00000090020	4.70774	4.67925
ENSG00000090054	34.474	36.4509
ENSG00000090060	69.2089	80.273
ENSG00000090061	25.325	27.1233
ENSG00000090097	89.1752	82.7434
ENSG00000090104	0.153483	0
ENSG00000090238	45.2149	66.3704
ENSG00000090263	63.4508	79.8995
ENSG00000090266	171.718	161.15
ENSG00000090273	59.4697	56.3828
ENSG00000090316	37.7255	29.6137
ENSG00000090339	0.234378	0.146232
ENSG00000090372	78.859	64.6771
ENSG00000090376	0	0
ENSG00000090382	0	0
ENSG00000090402	0	0
ENSG00000090432	16.2394	16.1358
ENSG00000090447	17.8575	19.0232
ENSG00000090470	17.5259	21.6935
ENSG00000090487	58.0359	59.6011
ENSG00000090512	0	0
ENSG00000090520	0.288673	0.178124
ENSG00000090530	0.729839	0.27809
ENSG00000090534	0.235179	0.192885
ENSG00000090539	1.46213	3.03477
ENSG00000090554	3.54398	3.97137
ENSG00000090565	25.6314	19.9496
ENSG00000090581	33.0315	29.1822
ENSG00000090612	14.267	11.3708
ENSG00000090615	26.554	26.6777
ENSG00000090621	103.608	105.374
ENSG00000090659	0.079089	0.0986406
ENSG00000090661	28.6099	30.167
ENSG00000090674	24.4992	19.2037
ENSG00000090686	49.38	45.7465
ENSG00000090776	3.49486	5.21943
ENSG00000090857	8.04129	8.86399
ENSG00000090861	3.56025	3.21816
ENSG00000090863	16.1532	18.9893
ENSG00000090889	22.7567	17.3442
ENSG00000090905	52.5345	48.0108
ENSG00000090924	33.1062	24.4199
ENSG00000090932	2.98021	4.63183
ENSG00000090971	49.7317	54.3344
ENSG00000090975	1.48001	1.42992
ENSG00000090989	44.8623	49.1428
ENSG00000091009	11.386	10.3134
ENSG00000091010	0.0579074	0.0550375
ENSG00000091039	24.5431	28.2722
ENSG00000091073	11.6181	10.7782
ENSG00000091106	1.51135	1.87788
ENSG00000091127	32.1646	28.7506
ENSG00000091128	0.39357	0.249667
ENSG00000091129	47.4095	65.1022
ENSG00000091136	85.2865	106.235
ENSG00000091137	0.154278	0.0758655
ENSG00000091138	0.0104073	0.290824
ENSG00000091140	87.7966	73.006
ENSG00000091157	5.00828	4.60609
ENSG00000091164	59.9824	83.4397
ENSG00000091181	0.101944	0.073
ENSG00000091262	0.277387	0.70922
ENSG00000091317	17.8087	17.8617
ENSG00000091409	1.10849	1.35915
ENSG00000091428	11.4054	15.3338
ENSG00000091436	11.3297	11.2332
ENSG00000091482	0	0
ENSG00000091483	6.07695	3.82131
ENSG00000091490	0.931654	0.973864
ENSG00000091513	5.93875	3.38559
ENSG00000091527	37.9694	37.6184
ENSG00000091536	3.95326	3.30334
ENSG00000091542	23.449	24.6221
ENSG00000091583	0.33046	0.16404
ENSG00000091592	0.743902	0.337201
ENSG00000091622	1.23292	1.10297
ENSG00000091640	60.6693	60.7264
ENSG00000091651	42.3305	34.3891
ENSG00000091656	1.80376	1.63162
ENSG00000091664	1.01876	0.827851
ENSG00000091704	3.19209	2.62125
ENSG00000091732	10.5876	11.6264
ENSG00000091831	0.227362	0.192794
ENSG00000091844	4.60778	5.61492
ENSG00000091879	0.54138	0.481661
ENSG00000091947	36.2998	37.7523
ENSG00000091972	25.0541	24.2103
ENSG00000091986	0.0314917	0.142466
ENSG00000092009	0.291045	0.26708
ENSG00000092010	51.2909	51.3617
ENSG00000092020	17.0386	21.5615
ENSG00000092036	25.051	28.0465
ENSG00000092051	39.7707	41.9789
ENSG00000092054	0.0190228	0.0244109
ENSG00000092068	0.0393342	0
ENSG00000092094	30.8635	24.4372
ENSG00000092096	30.9522	39.185
ENSG00000092098	23.4749	17.335
ENSG00000092108	21.1892	29.375
ENSG00000092140	30.2215	31.9464
ENSG00000092148	44.705	41.4777
ENSG00000092199	199.737	183.923
ENSG00000092200	2.60528	2.32774
ENSG00000092201	121.352	117.524
ENSG00000092203	28.6002	25.4229
ENSG00000092208	3.65311	4.64545
ENSG00000092295	2.78208	2.37609
ENSG00000092330	9.11461	8.86871
ENSG00000092345	0	0
ENSG00000092377	0	0
ENSG00000092421	4.86096	5.67921
ENSG00000092439	24.6066	24.9577
ENSG00000092445	19.4077	21.3701
ENSG00000092470	19.6993	16.457
ENSG00000092529	0.607651	0.196395
ENSG00000092531	14.119	16.879
ENSG00000092607	0.0322276	0.0337862
ENSG00000092621	83.0906	56.2364
ENSG00000092758	3.37707	2.73543
ENSG00000092820	36.7503	31.882
ENSG00000092841	348.372	355.063
ENSG00000092847	14.9063	13.0512
ENSG00000092850	6.483	4.56367
ENSG00000092853	15.4021	9.74523
ENSG00000092871	4.9659	5.35845
ENSG00000092929	22.5132	19.1003
ENSG00000092931	34.5296	36.2321
ENSG00000092964	71.6975	68.6651
ENSG00000092969	0.205008	0.460385
ENSG00000092978	14.7184	16.329
ENSG00000093000	37.0594	32.5799
ENSG00000093009	20.3573	15.8125
ENSG00000093010	52.2553	54.0748
ENSG00000093072	2.09751	1.38804
ENSG00000093134	2.63999	1.99438
ENSG00000093144	47.5813	47.6846
ENSG00000093167	23.8148	25.5279
ENSG00000093183	42.0427	39.3312
ENSG00000093217	7.25168	5.6626
ENSG00000094631	32.7708	25.9741
ENSG00000094661	1.09131	1.20587
ENSG00000094755	19.8768	12.6859
ENSG00000094796	0	0
ENSG00000094804	27.3164	17.9899
ENSG00000094841	10.5068	7.50799
ENSG00000094880	27.03	25.2367
ENSG00000094914	46.6193	39.8738
ENSG00000094916	71.9987	68.8596
ENSG00000094963	0.029721	0.0309789
ENSG00000094975	24.977	24.0987
ENSG00000095002	3.69953	3.93222
ENSG00000095015	8.69107	9.86661
ENSG00000095059	211.189	227.416
ENSG00000095066	24.8865	22.6823
ENSG00000095110	0	0
ENSG00000095139	39.5915	47.4887
[truncated: 37,160 more rows]

## Sheet: Isoform
Transcript ID	Replicate 1	Replicate 2
ENST00000000233.10	201.154	182.457
ENST00000000412.8	47.4015	46.9539
ENST00000000442.11	6.12531	4.45858
ENST00000001008.6	64.2811	71.6122
ENST00000001146.6	0	0
ENST00000002125.9	9.6169	10.944
ENST00000002165.10	15.7988	19.2994
ENST00000002501.10	30.0237	27.8526
ENST00000002596.6	0.0300854	0.0279212
ENST00000002829.8	1.06036	1.70246
ENST00000003084.10	0	0
ENST00000003100.13	28.4675	29.0375
ENST00000003302.8	2.17372	2.69766
ENST00000003583.12	0.273947	0.263529
ENST00000003912.7	0.432283	0.4122
ENST00000004103.8	0.0713614	0
ENST00000004531.14	0.0140528	1.37968
ENST00000004982.6	0.525431	0.179265
ENST00000005082.13	12.2722	11.5042
ENST00000005178.6	0.936925	1.06822
ENST00000005180.8	0	0
ENST00000005226.12	0	0
ENST00000005257.7	50.0522	60.0245
ENST00000005259.8	2.06157	2.16089
ENST00000005260.9	9.34642	9.1666
ENST00000005284.3	0.0992873	0.0643218
ENST00000005286.8	27.7865	27.8837
ENST00000005340.10	26.7814	31.1981
ENST00000005374.10	2.99495	3.34263
ENST00000005386.8	5.05947	4.63205
ENST00000005558.8	24.0234	29.2746
ENST00000005756.4	0	0
ENST00000005995.8	0	0.0391206
ENST00000006015.3	0	0
ENST00000006053.7	4.22817	3.10864
ENST00000006251.11	0.0463453	0
ENST00000006275.8	10.6578	10.4218
ENST00000006658.11	6.8493	10.4031
ENST00000006724.7	0.00546735	0
ENST00000006750.7	0.0356767	0
ENST00000006777.11	32.2771	33.2166
ENST00000007264.7	6.0649	7.08608
ENST00000007390.3	28.4151	31.9411
ENST00000007414.8	11.4358	9.32519
ENST00000007510.8	0	0
ENST00000007516.8	99.3687	136.686
ENST00000007699.10	3.13124	3.79724
ENST00000007708.7	4.61962	2.33213
ENST00000007722.11	0.243513	0.283912
ENST00000007735.3	0	0
ENST00000007969.12	3.89172	2.28834
ENST00000008180.13	0.0170139	0
ENST00000008391.3	0.293904	0.382969
ENST00000008440.9	0.580246	0.489705
ENST00000008527.10	8.61476	10.291
ENST00000008876.7	1.50566	1.03339
ENST00000008938.5	1.98643	1.70972
ENST00000009041.11	21.774	23.6645
ENST00000009105.5	0	0
ENST00000009180.10	6.99269	6.2496
ENST00000009530.12	0.29378	0.192538
ENST00000009589.7	2234.14	2815.92
ENST00000010132.6	0.682849	1.0979
ENST00000010299.10	0.356011	0.18943
ENST00000010404.6	0	0
ENST00000011292.8	0.343003	1.18223
ENST00000011473.6	0.092431	0
ENST00000011619.6	16.6788	18.1097
ENST00000011653.9	0.788596	0.759205
ENST00000011684.11	0.0742562	0.137012
ENST00000011691.5	18.3356	22.9493
ENST00000011700.10	1.17754	0.856044
ENST00000011898.10	7.46261	4.76178
ENST00000011989.11	0.0606925	0.119618
ENST00000012049.10	5.91878	7.40811
ENST00000012134.7	0.127362	0.743109
ENST00000012443.8	45.9288	40.4651
ENST00000013034.3	0.924733	0.465468
ENST00000013070.11	28.5294	22.4192
ENST00000013125.8	20.5211	19.5695
ENST00000013222.5	0.825956	0.798932
ENST00000013807.9	7.55723	8.13363
ENST00000013894.3	1.05747	0.148248
ENST00000014914.5	0.317436	0.224895
ENST00000014930.9	12.9624	20.8613
ENST00000014935.7	3.86214	1.7374
ENST00000016171.5	16.4102	19.7491
ENST00000016913.8	0	0
ENST00000016946.8	3.74005	4.57193
ENST00000017003.6	7.52971	8.36534
ENST00000019019.6	3.59194	3.33684
ENST00000019103.7	0	0
ENST00000019317.8	0.139123	0.507148
ENST00000020673.6	12.344	9.52041
ENST00000020926.8	3.8607	6.21935
ENST00000020945.4	0.565689	0.591213
ENST00000022615.9	42.5326	40.0951
ENST00000023064.9	0	0
ENST00000023897.10	0	0
ENST00000023939.8	22.9626	17.8778
ENST00000024061.7	0.017595	0
ENST00000025008.10	8.5133	9.31298
ENST00000025301.4	13.0403	13.5393
ENST00000025399.10	1.19424	0.822347
ENST00000026218.9	2.27936	2.78163
ENST00000027335.8	0.0257304	0.0385583
ENST00000028008.9	0.531862	1.55636
ENST00000029410.10	4.6978	3.6845
ENST00000031146.8	4.35635	5.12501
ENST00000033079.7	10.4476	9.33659
ENST00000034275.12	6.77947	5.54648
ENST00000035307.6	14.1713	13.3982
ENST00000037243.7	104.244	123.025
ENST00000037502.11	0.0132454	0
ENST00000037869.7	27.8058	28.0518
ENST00000038176.8	5.03976	4.44519
ENST00000039007.5	0.165263	0.145606
ENST00000039989.9	21.4161	24.3135
ENST00000040584.6	0.293789	0.141689
ENST00000040663.8	8.70345	8.49752
ENST00000040738.10	19.5009	23.2255
ENST00000040877.2	20.1122	20.0596
ENST00000042381.9	13.3296	16.5091
ENST00000042931.1	4.49e-06	0
ENST00000043402.8	1.21293	1.0761
ENST00000044462.12	0.857787	0.975734
ENST00000045083.6	0	0
ENST00000045347.11	0	0
ENST00000046087.7	0	0
ENST00000046640.7	7.24864	5.88777
ENST00000046794.10	0.0154677	0
ENST00000052569.10	5.56272	7.53681
ENST00000052754.10	0.0288633	0.0114389
ENST00000053243.6	0.0192777	0
ENST00000053468.4	18.4306	20.2741
ENST00000053469.9	0	0
ENST00000053867.8	52.7685	47.5344
ENST00000054650.8	9.49529	11.4818
ENST00000054666.11	24.0729	25.9182
ENST00000054668.5	0	0
ENST00000054950.3	22.425	29.1553
ENST00000055077.8	32.3026	25.3439
ENST00000055335.10	0.985424	2.47688
ENST00000055682.12	0.872606	0.604628
ENST00000056217.10	0	0
ENST00000056233.4	7.533	7.83301
ENST00000057513.8	0.183884	0.284947
ENST00000060969.5	2.06642	2.15565
ENST00000061240.7	0	0
ENST00000064571.2	54.5971	33.6867
ENST00000064724.7	0.352751	0
ENST00000064778.8	19.3702	19.2265
ENST00000064780.7	2.24404	1.50982
ENST00000066544.8	16.2996	15.1264
ENST00000070846.10	0	0
ENST00000072516.7	0	0
ENST00000072644.7	2.45371	4.58626
ENST00000072869.9	8.86677	11.0686
ENST00000074304.9	8.06367	7.67541
ENST00000075120.12	0.108628	4.3e-11
ENST00000075322.10	3.52176	3.13887
ENST00000075430.11	1.34109	1.19106
ENST00000075503.8	0.00485353	0
ENST00000078429.9	14.4054	12.6984
ENST00000078445.7	0.103204	0.175144
ENST00000078527.8	4.60597	5.52218
ENST00000080059.12	9.53751	8.30056
ENST00000081029.8	24.7432	28.7127
ENST00000082468.11	0.361117	0.339384
ENST00000083182.8	16.5061	17.6985
ENST00000084795.9	0.174123	1.35379
ENST00000084798.9	19.7864	21.1113
ENST00000085068.7	2.84604	1.48295
ENST00000085079.11	38.4285	52.445
ENST00000085219.10	0	0
ENST00000086933.2	0	0
ENST00000155093.8	0	0
ENST00000155674.9	9.32994	11.0847
ENST00000155840.10	3.98027	4.62608
ENST00000155858.10	0.472634	0.41623
ENST00000155926.8	7.58113	8.30698
ENST00000156084.8	1.92e-10	1.77e-07
ENST00000156109.7	21.5707	20.6427
ENST00000156471.10	5.60957	4.74412
ENST00000156476.6	0	0
ENST00000156499.7	0	0
ENST00000156626.12	0	0
ENST00000156825.5	4.87678	3.29439
ENST00000157600.8	0.977843	1.40657
ENST00000157812.6	27.1289	27.8156
ENST00000158009.6	0.260892	0.418987
ENST00000158166.5	1.53002	1.69034
ENST00000158526.9	2.16313	1.07514
ENST00000158762.8	0.129191	0.136217
ENST00000158771.9	7.88218	7.63309
ENST00000159060.2	0.0410291	0.107012
ENST00000159087.7	10.0127	9.94775
ENST00000159111.9	3.67142	3.87389
ENST00000159647.9	0	0
ENST00000160262.10	0.926304	0.259736
ENST00000160298.8	0.932072	1.88926
ENST00000160373.8	0	0
ENST00000160382.9	30.8906	24.1192
ENST00000160713.8	0	0
ENST00000160740.7	0.335919	0.865918
ENST00000160827.8	59.2725	45.8665
ENST00000161006.8	0	0
ENST00000161559.11	0.0699058	0
ENST00000161863.9	12.8548	10.8757
ENST00000162044.13	11.7912	12.7977
ENST00000162330.10	0.587282	0
ENST00000162391.8	5.01343	6.11985
ENST00000162749.6	0.968892	1.03866
ENST00000163416.7	15.3623	16.7732
ENST00000163678.11	14.2169	15.0304
ENST00000164024.5	28.6449	25.5063
ENST00000164133.7	12.4079	13.2359
ENST00000164139.4	0.382464	0.574963
ENST00000164227.10	0.0577045	0.123658
ENST00000164247.5	0.098559	0.155361
ENST00000164305.10	2.26537	2.85412
ENST00000164640.8	15.6895	12.5414
ENST00000165086.8	0.781594	1.41388
ENST00000165524.1	0	0
ENST00000165698.9	3.1251	2.36768
ENST00000166139.9	1.27502	1.28381
ENST00000166244.8	2.73251	2.96718
ENST00000166345.8	25.7313	23.3883
ENST00000166534.8	1.81632	3.28243
ENST00000167106.9	11.1739	11.2327
ENST00000167218.9	4.46175	7.89197
ENST00000167462.9	0.774137	0.628394
ENST00000167586.7	0	0
ENST00000167588.3	0	0
ENST00000167825.5	0.984126	0.351986
ENST00000168148.8	0	0
ENST00000168216.10	94.3072	78.5134
ENST00000168712.3	0	0
ENST00000168869.12	0.958859	0.747151
ENST00000168977.6	0.0733057	0.366698
ENST00000169293.10	0.0120987	0
ENST00000169298.8	1.22621	2.41854
ENST00000169551.11	2.82962	2.33511
ENST00000170150.4	0	0
ENST00000170168.9	4.94821	7.56999
ENST00000170447.12	17.2179	20.2858
ENST00000170564.6	4.00651	3.55378
ENST00000170630.6	0.169956	0.0777392
ENST00000171111.10	14.303	14.1675
ENST00000171757.3	0.352317	0.55465
ENST00000171887.8	0.332121	0.357838
ENST00000172229.8	6.61605	8.29724
ENST00000172853.14	0	0
ENST00000173229.7	0.100052	0.0424653
ENST00000173527.6	19.3089	21.4908
ENST00000173785.4	0	0
ENST00000173898.11	20.281	16.3826
ENST00000174618.5	11.3258	10.223
ENST00000174653.3	1.82e-07	0
ENST00000175091.5	99.1794	96.6776
ENST00000175238.10	0	0
ENST00000175506.8	7.88427	13.6688
ENST00000175756.10	7.5093	7.5343
ENST00000176183.5	0.370148	0
ENST00000176195.4	1.91324	3.01257
ENST00000176643.10	0	0.765242
ENST00000176763.10	4.29102	4.13821
ENST00000177648.13	0	0
ENST00000177694.2	0.0367233	0.137123
ENST00000177742.7	4.5565	5.95066
ENST00000178638.8	0.0345385	0.0220922
ENST00000178640.10	11.0081	14.1783
ENST00000179259.6	0.615333	0.601865
ENST00000180166.6	0.015424	0
ENST00000180173.10	6.00299	5.60031
ENST00000181383.10	0.165864	0.173313
ENST00000181796.6	0.206009	0.136473
ENST00000181839.10	3.51276	3.83093
ENST00000182290.8	0	0
ENST00000182377.8	0.100362	0
ENST00000182527.4	6.6885	7.48537
ENST00000183605.10	1.00208	1.08741
ENST00000184183.8	0.118759	0.220329
ENST00000184266.3	98.627	138.39
ENST00000184956.10	17.7727	20.1787
ENST00000185150.9	21.2482	27.2888
ENST00000185206.12	0	0
ENST00000186436.10	9.84682	10.2321
ENST00000187397.8	0.0821962	0.141399
ENST00000187608.13	0.0104261	0
ENST00000187762.7	5.2827	6.80138
ENST00000187830.2	1.43802	0.317782
ENST00000187879.12	0.27745	0.506933
ENST00000187910.6	0	0
ENST00000188312.6	1.34553	1.9721
ENST00000188376.9	1.25016	0.809698
ENST00000188403.7	0	0
ENST00000188790.9	0	0
ENST00000189444.11	2.03989	4.22575
ENST00000189978.10	0.00283672	0
ENST00000190165.3	0	0
ENST00000190611.9	0.187804	0.162911
ENST00000190983.4	0	0
ENST00000191018.9	0.136664	0.230921
ENST00000191063.8	0.292643	0.516007
ENST00000192314.6	0.333213	0.360782
ENST00000192788.6	7.45869	7.77816
ENST00000193322.8	4.20846	4.1137
ENST00000193391.8	0.0452288	0.0237738
ENST00000193403.10	29.8997	34.9575
ENST00000194097.8	0	0
ENST00000194118.8	11.6831	8.96703
ENST00000194130.7	0.0207621	0.0108597
ENST00000194152.3	5.24528	5.2743
ENST00000194155.6	0.397369	0.480786
ENST00000194214.9	19.3569	20.1843
ENST00000194530.8	10.8551	9.24826
ENST00000194672.11	0.124003	0
ENST00000194900.8	0.612339	0.112404
ENST00000195173.8	0	0.00304778
ENST00000195649.10	0	0
ENST00000196061.5	26.54	25.8972
ENST00000196169.7	0.766518	0.547988
ENST00000196371.10	19.0837	15.5881
ENST00000196482.4	6.96204	6.3157
ENST00000196489.4	3.69556	3.53304
ENST00000196551.8	2541.12	2808.78
ENST00000197268.13	8.16019	10.5754
ENST00000198536.7	0.634851	0.50141
ENST00000198767.10	10.6202	10.7555
ENST00000198801.10	0	0
ENST00000198939.6	3.729	4.73912
ENST00000199280.3	0	0.00532187
ENST00000199320.9	21.5019	21.1516
ENST00000199389.11	77.0138	73.8454
ENST00000199447.8	0	0
ENST00000199448.9	9.43687	9.8102
ENST00000199706.12	45.1322	45.5581
ENST00000199708.3	7.05551	14.8701
ENST00000199764.7	0	0
ENST00000199814.9	21.8535	23.9558
ENST00000199936.9	0	0
ENST00000199940.10	9.30857	8.49334
ENST00000200135.8	9.99781	8.145
ENST00000200181.8	0.256734	0.357986
ENST00000200453.6	8.2754	10.022
ENST00000200457.9	1.1869	0.85052
ENST00000200557.11	6.26423	5.11132
ENST00000200639.8	6.03112	6.83782
ENST00000200652.4	1.17877	0.976948
ENST00000200676.8	0	0
ENST00000200691.4	1.74303	0
ENST00000201015.8	0.0588433	0.124418
ENST00000201031.3	0.0608898	0.0539076
ENST00000201586.6	0	0
ENST00000201647.11	0	0
ENST00000201943.10	0	0
ENST00000201961.6	1.64322	1.79333
ENST00000201963.3	8.85e-08	0
ENST00000201979.3	0	0
ENST00000202017.6	13.7714	13.9963
ENST00000202028.9	5.57271	6.15129
ENST00000202556.13	1.19108	1.7242
ENST00000202625.6	0	0
ENST00000202677.12	4.82176	3.77608
ENST00000202773.13	2856.97	3191.73
ENST00000202816.5	11.3462	11.9394
ENST00000202831.7	0.273811	0.712342
ENST00000202834.11	62.7407	57.785
ENST00000202917.10	0.479724	0.314031
ENST00000202967.4	2.76634	3.49622
ENST00000203001.7	4.48439	4.50714
ENST00000203166.10	3.24138	3.1388
ENST00000203407.6	81.0063	83.0022
ENST00000203556.9	9.03533	9.6519
ENST00000203629.3	0.425618	0.189849
ENST00000203630.9	69.9777	91.6701
ENST00000203664.10	3.3756	3.58746
ENST00000204005.13	0.49191	2.26677
ENST00000204517.11	10.2377	13.4304
ENST00000204549.9	13.7876	19.1454
ENST00000204566.7	26.9448	41.4389
ENST00000204604.5	0.0715843	0.221241
ENST00000204637.6	0.291179	0.315922
ENST00000204679.9	11.2118	13.9548
ENST00000204726.8	0.447272	0
ENST00000204801.12	0	0
ENST00000204961.5	3.49486	5.21943
ENST00000205061.9	9.92732	11.4559
ENST00000205135.8	4.55497	3.92343
ENST00000205143.4	2.28161	3.91119
ENST00000205194.5	34.2782	42.655
ENST00000205214.11	2.89771	3.04567
ENST00000205386.8	0	0.0313273
ENST00000205402.10	10.3826	8.46068
ENST00000205557.11	0.136425	0.199727
ENST00000205636.4	16.2681	16.5119
ENST00000205948.11	0	0
ENST00000206020.8	49.5284	50.3815
ENST00000206249.7	0	0
ENST00000206262.2	4.60778	5.61492
ENST00000206380.8	25.4251	30.0511
ENST00000206423.7	1.04851	1.12401
ENST00000206446.4	0.214387	0.108366
ENST00000206451.11	44.4052	45.0253
ENST00000206474.11	6.68384	5.8421
ENST00000206513.5	0	0
ENST00000206542.9	3.19209	2.83311
ENST00000206544.8	0	0
ENST00000206595.11	6.90978	5.7415
ENST00000206765.11	0.527127	0.553723
ENST00000207157.7	0	0
ENST00000207457.8	3.91261	2.69344
ENST00000207549.8	13.9063	13.6147
ENST00000207636.9	0.266725	0.409217
ENST00000207870.7	2.33603	1.82447
ENST00000209540.2	0	0
ENST00000209665.8	0	0
ENST00000209668.3	0.0637508	0.011021
ENST00000209718.7	0	0
ENST00000209728.9	5.17891	3.53718
ENST00000209873.9	29.6039	24.2586
ENST00000209875.9	56.7305	53.7114
ENST00000209884.5	10.5336	9.8835
ENST00000209929.10	0.0295013	0.0309789
ENST00000210060.12	147.409	177.551
ENST00000210187.10	1.22345	0.822148
ENST00000210227.4	0.113963	0.711319
ENST00000210313.8	11.6162	12.0521
ENST00000210444.6	17.1713	17.3364
ENST00000210633.3	6.59457	6.50408
ENST00000211076.5	0	0
ENST00000211122.4	0	0
ENST00000211287.9	1.41388	1.58212
ENST00000211314.5	61.2678	62.9102
ENST00000211372.9	0.36842	0.544085
ENST00000211377.7	0	0
ENST00000211379.9	0	0
ENST00000211402.10	0	0
ENST00000211413.10	0	0.0224807
ENST00000211921.11	0	0
ENST00000211936.10	4.14329	5.10573
ENST00000211998.9	9.90619	11.7744
ENST00000212015.11	8.62591	9.04838
ENST00000212355.9	0.0126304	0
ENST00000214869.7	8.73229	8.03316
ENST00000214893.9	2.22733	1.68712
ENST00000215057.6	5.53967	6.40895
ENST00000215061.9	1.96685	3.34933
ENST00000215071.8	9.24e-07	2.02e-08
ENST00000215095.11	8.43262	7.1564
ENST00000215115.4	8.11266	7.90811
ENST00000215368.4	5.642	6.83008
ENST00000215375.7	6.3167	17.3839
ENST00000215376.7	2.85843	1.53126
ENST00000215473.7	0	0
ENST00000215479.10	0	0
ENST00000215530.6	0.283697	0.300966
ENST00000215531.5	0.205394	0.0766639
ENST00000215539.3	0.231283	0.0796343
ENST00000215555.6	1.95329	3.29533
ENST00000215565.3	198.037	177.519
ENST00000215567.10	52.9741	47.3206
ENST00000215570.8	44.8252	44.6975
ENST00000215574.9	25.2912	30.1405
ENST00000215582.8	0.0783939	0.15239
ENST00000215587.11	26.0175	30.7585
ENST00000215631.9	0.265579	0.127132
ENST00000215637.8	0.0270826	0.0359019
ENST00000215659.13	4.34592	3.98841
ENST00000215727.10	0.0150517	0.101572
ENST00000215730.12	5.42186	6.27241
ENST00000215742.8	0.935986	2.0738
ENST00000215743.8	6.35838	8.20079
ENST00000215754.8	341.131	705.054
ENST00000215770.6	3.12015	3.19357
ENST00000215781.3	0.0151839	0.102862
ENST00000215790.11	2.81602	5.16745
ENST00000215793.13	29.4925	33.0683
ENST00000215794.7	0.338819	0.183905
ENST00000215798.10	3.31493	5.5535
ENST00000215812.8	0	0.0218671
ENST00000215829.8	26.1264	25.9552
ENST00000215832.10	7.82668	8.82879
ENST00000215838.7	1.84614	1.45296
ENST00000215855.7	0.171715	0
ENST00000215862.8	3.7416	3.03906
ENST00000215882.10	26.8231	33.7828
ENST00000215885.4	0.114578	0.0980168
ENST00000215886.6	0.662446	0.613659
ENST00000215904.7	5.51616	13.0371
ENST00000215906.6	4.50262	5.16921
ENST00000215909.10	186.083	207.366
ENST00000215912.9	2.14992	3.01649
ENST00000215917.11	6.69974	6.79876
ENST00000215919.3	3.13525	2.55249
ENST00000215941.9	8.30376	7.93925
ENST00000215956.10	52.5221	53.7629
ENST00000215957.10	7.26221	7.19525
ENST00000215980.10	7.29588	3.59253
ENST00000216014.9	1.0771	1.32854
ENST00000216019.11	11.8679	9.3697
ENST00000216024.7	0.146682	0.0851509
ENST00000216027.8	4.01763	6.81925
ENST00000216029.7	5.82489	5.61601
ENST00000216034.6	29.0368	31.4352
ENST00000216036.8	0.661228	0.601204
ENST00000216037.10	9.54881	20.3051
ENST00000216038.6	51.4941	46.0556
ENST00000216039.9	12.9341	13.5387
ENST00000216044.10	13.0337	13.1948
ENST00000216061.9	2.2968	1.94889
ENST00000216068.9	9.04581	9.6076
ENST00000216071.4	0.099402	0.136504
ENST00000216075.11	0.244676	0.191237
ENST00000216080.5	0.28523	0.120835
ENST00000216083.6	0.454827	0.425819
ENST00000216085.12	2.5015	2.72726
ENST00000216099.13	0.1384	0.115382
ENST00000216101.7	0	0
ENST00000216106.6	5.38131	8.47777
ENST00000216115.3	0.299488	0.579695
ENST00000216117.9	1.50078	0.815332
ENST00000216121.11	134.522	154.078
ENST00000216122.9	17.8092	10.4308
ENST00000216124.10	4.10551	2.77487
ENST00000216127.5	0.89106	0.993484
ENST00000216129.7	18.0248	16.5255
ENST00000216133.10	2.00641	1.79733
ENST00000216139.9	0.170694	0.205045
ENST00000216144.4	0.819664	0.633994
ENST00000216146.9	1783.05	1923.42
ENST00000216155.11	0	0.137854
ENST00000216160.11	10.088	8.63127
ENST00000216177.8	0	0
ENST00000216180.7	0.86755	1.03738
ENST00000216181.10	28.9114	27.2611
ENST00000216185.7	48.8552	47.7336
ENST00000216187.10	3.37526	5.38327
ENST00000216190.13	176.918	223.152
ENST00000216194.11	7.10725	11.4731
ENST00000216200.9	0	0
ENST00000216211.9	0	0
ENST00000216214.7	0	0
ENST00000216218.8	47.6339	56.0177
ENST00000216223.10	0.0484439	0.0580253
ENST00000216225.8	15.4454	15.4107
ENST00000216237.10	3.5526	2.40567
ENST00000216241.14	0.143495	0.0793444
ENST00000216252.4	25.5031	24.2627
ENST00000216254.9	26.6124	27.8899
ENST00000216259.8	9.14281	10.5658
ENST00000216264.13	26.8701	23.7134
ENST00000216267.12	0.457776	0.310596
ENST00000216268.6	19.9613	19.5548
ENST00000216271.10	5.49646	6.85999
ENST00000216274.10	0.014198	0
ENST00000216277.12	36.6126	30.8081
ENST00000216281.12	330.471	280.218
ENST00000216286.10	1.06489	1.25372
ENST00000216288.11	12.9612	12.2414
ENST00000216294.5	11.8012	13.4218
ENST00000216297.7	104.66	99.322
ENST00000216327.10	0	0
ENST00000216330.7	0.284985	0.133365
ENST00000216336.3	0	0
ENST00000216338.9	0.036011	0
ENST00000216341.9	0	0
ENST00000216350.12	0	0
ENST00000216361.9	6.45669	7.85636
ENST00000216366.8	0.549385	0.387993
ENST00000216367.10	9.31187	7.47502
ENST00000216373.10	8.52096	7.48621
ENST00000216378.2	0.631586	0.6258
ENST00000216392.8	0.493043	0.887717
ENST00000216407.4	0	0
ENST00000216410.8	16.0952	16.481
ENST00000216414.12	1.00604	0.4589
ENST00000216416.9	16.6107	18.3139
ENST00000216420.12	3.88049	3.30276
ENST00000216442.12	20.7947	22.4062
ENST00000216445.7	0.0352687	0.0419414
ENST00000216446.9	0.190201	0
ENST00000216450.7	0	0
ENST00000216452.9	9.29879	10.5384
ENST00000216455.9	55.4957	49.646
ENST00000216456.6	27.3725	26.6408
ENST00000216463.8	0.930293	0.278592
ENST00000216465.10	16.7441	20.004
ENST00000216468.8	14.035	14.6968
ENST00000216471.4	1.01197	0.784439
ENST00000216479.8	83.6791	86.6404
ENST00000216481.10	0	0
ENST00000216484.6	13.2778	15.8454
ENST00000216487.12	0	0
ENST00000216489.8	4.26344	3.91307
ENST00000216492.10	900.823	894.37
ENST00000216500.9	0.13652	0.874486
ENST00000216513.5	0.255266	0.369454
ENST00000216517.10	0.707432	0.179614
ENST00000216520.6	0.487134	0.247772
ENST00000216540.5	0.300791	0.291853
ENST00000216554.8	11.7738	8.59677
ENST00000216568.11	0.386731	0.224234
ENST00000216602.10	4.23929	4.17862
ENST00000216629.11	0.0326261	0
ENST00000216639.8	17.7799	14.4916
ENST00000216658.9	0	0.00702616
ENST00000216714.8	122.573	130.293
ENST00000216727.8	51.1285	47.5091
ENST00000216733.8	37.3518	28.0331
ENST00000216743.6	0.364488	0.64476
ENST00000216756.11	22.7277	30.433
ENST00000216774.11	35.218	36.8496
ENST00000216780.8	12.8752	13.4418
ENST00000216797.9	26.6798	23.6037
ENST00000216799.9	4.79307	6.11432
ENST00000216802.10	14.0072	13.3209
ENST00000216807.12	9.07825	7.19237
ENST00000216832.9	34.7856	30.2605
ENST00000216840.10	2.35495	1.90023
ENST00000216862.8	0	0
ENST00000216877.10	3.44244	1.92364
ENST00000216879.8	0.170875	0.115667
ENST00000216923.5	6.94579	5.45776
ENST00000216927.4	0.0212737	0
ENST00000216962.9	25.2663	24.0882
ENST00000216968.5	0.883742	1.25313
ENST00000217026.5	62.3479	37.9254
ENST00000217043.3	0.162578	0.101225
ENST00000217073.6	0	0
ENST00000217074.8	11.5036	8.97461
ENST00000217075.6	0.260915	0.213534
ENST00000217086.9	4.56864	3.82007
ENST00000217109.8	3.50548	3.36637
ENST00000217121.9	5.07953	4.04701
ENST00000217131.6	0.599567	0.097722
ENST00000217133.1	0.352646	0.154622
ENST00000217159.6	5.36185	6.39484
ENST00000217162.5	3.56104	2.96474
ENST00000217169.8	0	0
ENST00000217173.7	3.98545	3.99651
ENST00000217182.6	87.3582	145.387
ENST00000217185.3	6.69e-08	0
ENST00000217188.1	0.853613	0.836742
ENST00000217195.12	17.7344	16.2572
ENST00000217233.8	11.9997	12.2926
ENST00000217244.9	1.07722	1.2732
ENST00000217246.8	0.272528	0.723572
ENST00000217254.11	0	0
ENST00000217260.9	3.83035	3.6732
ENST00000217270.3	1.11596	1.16785
ENST00000217289.8	0.0222634	0.038123
ENST00000217305.3	0	0
ENST00000217315.9	2.90592	3.43799
ENST00000217320.8	0.0194125	0
ENST00000217381.2	8.45791	9.78337
ENST00000217386.2	0	0
ENST00000217398.3	1.69148	1.27691
ENST00000217402.3	38.1585	41.9193
ENST00000217407.3	0.0311435	0.0243375
ENST00000217420.2	0.0319306	0.0890141
ENST00000217423.3	0	0
ENST00000217425.9	0	0
ENST00000217426.7	129.621	134.382
ENST00000217428.6	0	0
ENST00000217446.7	23.2098	22.7009
ENST00000217455.9	6.02849	6.06993
ENST00000217456.3	40.3096	44.5444
ENST00000217515.11	1.05695	1.10626
ENST00000217652.7	43.0666	41.6556
ENST00000217740.4	0.383421	0.297186
ENST00000217800.9	3.28382	1.41194
ENST00000217885.5	0	0
ENST00000217890.10	0.798689	0.794919
ENST00000217893.10	49.5732	46.212
ENST00000217901.10	18.9295	27.0772
ENST00000217909.8	0.0466507	0.0485447
ENST00000217926.5	0	0
ENST00000217939.7	0.00383173	0
ENST00000217957.9	0.150096	0.0715014
ENST00000217958.8	21.3624	22.8444
ENST00000217961.4	0.0615856	0
ENST00000217971.8	29.2972	33.1319
ENST00000217999.2	0.879522	0.604468
ENST00000218004.5	5.4107	4.9214
ENST00000218006.2	0.00352873	0
ENST00000218008.8	0	0
ENST00000218032.6	0.0308104	0.00969198
ENST00000218056.9	11.7336	14.3136
ENST00000218068.6	0	0
ENST00000218075.9	0.112889	0.0972286
ENST00000218089.13	2.4578	2.29454
ENST00000218099.6	0	0.00505907
ENST00000218104.6	4.15061	5.14827
ENST00000218147.11	4.40417	3.18217
ENST00000218176.4	1.8678	1.58515
ENST00000218197.9	0.475565	0.655791
ENST00000218200.12	3.90818	3.91825
ENST00000218224.8	0.000177427	1.26736
ENST00000218230.6	7.30709	18.5582
ENST00000218249.7	0.825822	0.827002
ENST00000218316.3	0	0
ENST00000218328.12	0	0.0383373
ENST00000218340.4	5.19158	4.99366
ENST00000218348.7	74.9584	72.8324
ENST00000218364.5	40.8464	35.1458
ENST00000218388.9	10.8811	10.7369
ENST00000218432.10	0.911382	0.376714
ENST00000218436.6	0.00258899	0.00814956
ENST00000218439.8	19.036	16.1367
ENST00000218516.3	10.356	10.0837
ENST00000218548.10	0	0
ENST00000218652.11	6.24673	6.5368
ENST00000218721.1	0.186638	0.347871
ENST00000218758.9	0	0
ENST00000218789.9	0.0259309	0.0864315
ENST00000218867.3	0.45556	0.37172
ENST00000218981.5	1.81952	1.55694
ENST00000219022.3	0.00943655	0
ENST00000219054.10	0	0
ENST00000219066.5	5.57811	11.384
ENST00000219069.6	11.8439	11.8024
ENST00000219070.9	31.0798	60.7699
ENST00000219084.10	1.78286	1.74943
ENST00000219091.8	4.62395	7.1278
ENST00000219097.7	10.9662	9.56854
ENST00000219139.7	8.3693	6.90686
ENST00000219150.9	7.5977	5.8952
ENST00000219162.3	0	0
ENST00000219168.8	2.66662	2.92715
ENST00000219169.9	31.7709	34.0499
ENST00000219197.11	4.00719	4.25261
ENST00000219204.8	26.3331	25.8465
ENST00000219207.10	1.38545	2.27809
ENST00000219235.5	0.477546	0.426997
ENST00000219240.9	5.09945	5.02509
ENST00000219244.8	0	0
ENST00000219251.13	0	0
ENST00000219252.10	60.7759	66.9363
ENST00000219255.3	3.97092	2.46846
ENST00000219271.4	5.53003	7.75347
ENST00000219281.7	18.7015	16.1119
ENST00000219299.8	2.73153	3.48971
ENST00000219301.8	0	0
ENST00000219302.7	3.18259	10.1051
ENST00000219313.9	51.1409	50.9277
ENST00000219315.8	0.164014	1.62709
ENST00000219320.9	5.3413	3.65444
ENST00000219322.7	0.110586	0
ENST00000219334.10	11.3148	12.0084
ENST00000219343.11	6.76771	4.22743
ENST00000219345.10	4.72961	4.98136
ENST00000219368.8	0.152903	0
ENST00000219400.7	0.580232	0.442153
ENST00000219406.10	4.54644	4.09311
ENST00000219409.8	17.2623	15.6563
ENST00000219431.4	0.8072	1.11504
ENST00000219439.9	14.9242	15.5219
ENST00000219454.10	0.0382098	0.103343
ENST00000219473.11	19.848	20.987
ENST00000219476.9	0.410664	1.25553
ENST00000219478.10	1.49758	1.68399
ENST00000219479.7	163.866	155.256
ENST00000219481.10	5.24379	1.7688
ENST00000219535.7	0	1.13092
ENST00000219542.3	0.970633	2.99999
ENST00000219548.9	32.5411	41.4338
ENST00000219551.2	2.997	3.28361
ENST00000219596.5	0	0
ENST00000219599.8	0	0
ENST00000219611.7	8.39427	11.5246
ENST00000219660.6	0	0
ENST00000219689.11	4.82903	4.7155
ENST00000219700.10	0	0
ENST00000219746.14	0.0233456	0.0326604
ENST00000219771.7	2.76936	1.14326
ENST00000219782.10	35.4715	58.9946
ENST00000219789.11	12.73	24.6104
ENST00000219794.11	23.9924	23.3518
ENST00000219797.9	32.2922	39.5921
ENST00000219821.9	0.0632713	0.12677
ENST00000219833.12	3.75832	3.05086
ENST00000219837.12	14.6214	13.2978
ENST00000219905.11	7.56175	8.59469
ENST00000219919.8	0.150595	0
ENST00000220003.13	7.138	11.0103
ENST00000220058.9	1.78289	1.78579
ENST00000220062.9	0.265291	0.103103
ENST00000220166.9	1.11879	1.58716
ENST00000220244.7	0.385776	0.325271
ENST00000220325.9	3.79543	4.10844
ENST00000220420.9	0	0
ENST00000220429.12	5.53923	5.15823
ENST00000220478.8	52.6539	52.0539
ENST00000220496.9	5.91211	4.9623
ENST00000220507.5	1.21841	1.48677
ENST00000220509.10	6.40345	5.62433
ENST00000220514.8	11.0102	9.47463
ENST00000220531.7	15.7945	15.449
ENST00000220562.8	17.6463	18.7071
ENST00000220584.9	12.7992	15.3621
ENST00000220592.10	14.5867	15.2882
ENST00000220597.4	2.35367	2.03953
ENST00000220616.9	0	0
ENST00000220659.10	5.35037	5.56123
ENST00000220669.10	2.89633	2.30019
ENST00000220676.1	0	0
ENST00000220751.5	2.36372	2.58127
ENST00000220763.10	0.2558	0.123025
ENST00000220764.7	1.48429	2.10925
ENST00000220772.8	4.74439	7.3847
ENST00000220809.8	1.0846	0.956582
ENST00000220812.3	0.0765363	0
ENST00000220822.11	38.6478	34.8377
ENST00000220847.8	3.53895	3.58489
ENST00000220849.9	368.277	460.533
ENST00000220853.8	3.44276	3.64688
ENST00000220856.6	0	0
ENST00000220876.11	966.599	1052.77
ENST00000220888.9	0.609344	0.388319
ENST00000220913.10	6.34191	5.80146
ENST00000220931.11	3.64885	3.55929
ENST00000220940.1	0	0
ENST00000220959.8	5.93256	5.12273
ENST00000220966.10	0.791601	0.721844
ENST00000221086.8	7.74193	7.41811
ENST00000221114.8	29.6792	31.604
ENST00000221130.11	14.6286	16.6041
ENST00000221132.7	0.252584	0.767325
ENST00000221138.9	36.0397	41.6208
ENST00000221166.10	18.1353	12.3744
ENST00000221200.9	11.0863	10.7977
ENST00000221222.15	3.48e-08	0.000807
ENST00000221232.11	13.1483	11.1582
ENST00000221233.9	41.7601	46.0849
ENST00000221249.10	2.99313	4.00647
ENST00000221264.8	0.107638	0.282599
ENST00000221265.8	18.4494	17.0446
ENST00000221283.10	0.571008	0.86906
ENST00000221307.13	0.123315	0.15272
ENST00000221315.10	3.49335	2.69071
ENST00000221327.8	1.48544	1.33077
ENST00000221355.10	2.72105	2.28892
ENST00000221363.8	0	0
ENST00000221399.7	0.974516	1.14488
ENST00000221403.7	0.571536	0.955313
ENST00000221413.10	0.268501	0.0793164
ENST00000221418.9	37.4251	33.5116
ENST00000221419.9	4.74387	12.0454
ENST00000221431.10	5.91636	5.21209
ENST00000221444.1	0.210999	0.314328
ENST00000221448.9	23.6235	25.5001
ENST00000221452.13	0.74817	1.00142
ENST00000221455.8	9.51653	10.7369
ENST00000221459.7	1.37094	5.01871
ENST00000221462.9	6.05472	7.20514
ENST00000221466.9	0.0927574	0.118526
ENST00000221476.4	0.347835	0.312774
ENST00000221480.6	1.93143	1.81889
ENST00000221485.8	0.638007	0.724535
ENST00000221486.5	9.68028	9.07405
ENST00000221494.10	106.401	101.091
ENST00000221496.4	2.25719	5.43316
ENST00000221498.6	0.185719	0.502259
ENST00000221504.12	3.76529	2.19794
ENST00000221515.6	0	0
ENST00000221538.8	0	0.116732
ENST00000221543.10	6.77847	7.35307
ENST00000221554.13	6.87445	9.10183
ENST00000221561.12	44.4958	51.2414
ENST00000221566.7	57.3533	54.3778
ENST00000221567.6	0	0
ENST00000221573.11	12.856	28.0715
ENST00000221576.4	2.0173	0.578332
ENST00000221665.5	5.24768	4.39792
ENST00000221671.8	5.27871	4.26814
ENST00000221700.11	0	0
ENST00000221730.8	0.125211	0.0475333
ENST00000221735.11	1.38103	0.564936
ENST00000221742.7	0	0
ENST00000221770.7	0.0456122	0
ENST00000221784.8	0.123553	0
ENST00000221797.5	0	0
ENST00000221801.8	41.2737	41.3782
ENST00000221804.5	0	0
ENST00000221818.5	0.170943	0.150019
ENST00000221847.6	0.0542554	0.0420729
ENST00000221855.8	61.958	77.5518
ENST00000221856.11	48.87	60.6811
ENST00000221859.9	37.0321	35.8336
ENST00000221891.8	0.347012	6.48972
ENST00000221899.7	0.077427	0.0894829
ENST00000221905.1	1.81041	0.70398
ENST00000221922.11	7.03917	10.9116
ENST00000221930.5	2.39509	4.16579
ENST00000221943.13	19.9152	22.4944
ENST00000221954.6	0.0257796	0.0103944
ENST00000221957.9	11.8977	13.3644
ENST00000221972.7	0.288725	0.212896
ENST00000221973.7	0	0
ENST00000221975.6	1240.24	1172.08
ENST00000221978.10	0.581055	0.291848
ENST00000221980.5	0.821755	3.8291
ENST00000221992.10	0.0327159	0.0683773
ENST00000221996.12	0	0
ENST00000222002.4	0.139171	0.203013
ENST00000222005.7	92.1883	92.0277
ENST00000222008.11	66.8956	91.46
ENST00000222032.10	2.69033	1.44825
ENST00000222033.5	0	0
ENST00000222115.5	0.00220432	0.00395325
ENST00000222120.8	9.31271	12.1335
ENST00000222122.9	3.19965	4.82306
ENST00000222139.11	6.29433	5.95847
ENST00000222145.9	1.03754	0.897888
ENST00000222157.5	0	0
ENST00000222190.9	1.42365	1.32664
ENST00000222212.6	0.430082	1.73289
ENST00000222214.10	7.16867	6.39824
ENST00000222219.8	10.8078	15.384
ENST00000222224.3	0.0415948	0.173536
ENST00000222247.10	3488.9	4282.66
ENST00000222248.4	1.20664	1.65409
ENST00000222249.13	4.88116	5.66428
ENST00000222250.5	2.98751	1.6737
ENST00000222254.13	35.5235	43.5234
ENST00000222256.8	21.1808	30.7609
ENST00000222266.2	10.3662	8.1909
ENST00000222271.7	0.152388	0
ENST00000222275.2	0	0.227251
ENST00000222284.10	76.0302	78.5447
ENST00000222286.9	15.3928	13.2592
ENST00000222304.5	0.397883	0
ENST00000222305.8	22.2294	35.7684
ENST00000222307.9	54.026	57.186
ENST00000222308.8	48.0201	53.0356
ENST00000222329.9	16.0014	15.8462
ENST00000222330.8	30.7267	28.1699
ENST00000222339.7	0.353564	0.135283
ENST00000222345.11	5.94756	6.48463
ENST00000222374.3	21.3923	17.9644
ENST00000222381.7	0.0403977	0.0257513
ENST00000222382.5	0	0
ENST00000222388.6	11.7194	11.9167
ENST00000222390.11	4.54126	2.77085
ENST00000222396.9	2.81019	1.58548
ENST00000222399.11	82.0598	98.5253
ENST00000222402.8	12.5647	14.9113
ENST00000222462.3	0.209533	0.231499
ENST00000222481.9	0	0
ENST00000222482.10	0.138458	0.303221
ENST00000222511.10	2.49791	2.48037
ENST00000222543.11	2.71246	2.90296
ENST00000222547.8	14.5879	15.6051
ENST00000222553.8	16.4413	18.7703
ENST00000222567.6	8.76365	9.22222
ENST00000222572.8	12.6567	9.35587
ENST00000222573.5	1.94266	1.3805
ENST00000222574.9	4.37471	7.5582
ENST00000222584.8	4.4325	2.43029
ENST00000222597.6	9.38905	10.1148
ENST00000222644.9	5.49626	5.54314
ENST00000222673.6	14.5376	13.9033
ENST00000222674.2	0	0
ENST00000222690.10	43.896	32.317
ENST00000222693.5	0.467999	0.333747
ENST00000222718.7	0.00854438	0
ENST00000222725.10	0.124987	0.286824
ENST00000222726.4	0.0432064	0.017987
ENST00000222728.3	0.101192	0.103534
ENST00000222747.7	0.611041	0.662759
ENST00000222761.7	0	0
ENST00000222792.10	0.0291947	0.215416
ENST00000222800.7	4.19875	4.09143
ENST00000222803.9	8.30276	11.2339
ENST00000222812.8	29.1565	24.4369
ENST00000222823.9	4.83262	5.23746
ENST00000222902.6	0	0
ENST00000222969.10	43.0612	41.7384
ENST00000222982.8	0.28224	0.263759
ENST00000222990.8	8.43255	7.62211
ENST00000223023.5	26.3855	34.1105
ENST00000223026.8	0.0801507	0.054001
ENST00000223028.11	0	0
ENST00000223029.8	22.2721	23.2118
ENST00000223051.8	0	0
ENST00000223054.8	4.68368	5.34699
ENST00000223061.6	263.457	210.439
ENST00000223073.6	8.31213	7.80782
ENST00000223076.2	0.33648	0.614038
ENST00000223084.7	4.5136	3.48572
ENST00000223095.4	0.445533	0.526044
ENST00000223114.9	0.459685	0.29978
ENST00000223122.3	0.640642	0.909635
ENST00000223127.8	46.4688	50.0151
ENST00000223129.8	16.8485	13.7156
ENST00000223136.4	118.736	126.418
ENST00000223145.10	91.0155	87.4079
ENST00000223167.4	0.197896	0.316048
ENST00000223190.8	3.61648	3.60163
ENST00000223208.10	6.96017	5.57591
ENST00000223210.5	11.9941	12.8425
ENST00000223215.9	0	0.0943911
ENST00000223271.8	3.04925	2.59979
ENST00000223273.7	35.2305	32.5712
ENST00000223293.10	0.0514916	0
ENST00000223321.9	95.4641	100.968
ENST00000223324.3	33.4081	36.2386
ENST00000223336.10	73.7379	103.743
ENST00000223357.8	22.71	26.0287
ENST00000223361.7	2.07288	0.869457
ENST00000223364.7	0.276768	0.0491654
ENST00000223368.7	16.6701	13.9778
ENST00000223369.3	52.9047	53.3814
ENST00000223398.10	4.5273	3.92319
ENST00000223423.8	0.00638109	0
ENST00000223428.8	8.45652	8.34306
ENST00000223459.10	1.9792	1.68477
ENST00000223500.9	58.4164	66.7732
ENST00000223517.9	0.847994	0.449754
ENST00000223528.6	8.06274	8.87965
ENST00000223609.10	0.0394369	0.00549291
ENST00000223641.5	99.9818	108.238
ENST00000223642.2	7.71992	7.35454
ENST00000223791.7	0.568931	0.307233
ENST00000223795.2	0.00740291	0
ENST00000223836.10	2.31575	2.03537
ENST00000223862.2	0.288662	0.401937
ENST00000223864.7	23.2375	26.1335
ENST00000223865.8	0	0.0311086
ENST00000223951.10	4.11292	2.57312
ENST00000224073.6	162.369	186.804
ENST00000224140.6	13.1088	12.5492
ENST00000224237.9	35.8314	52.1745
ENST00000224337.9	0.0479714	0
ENST00000224356.5	0	0
ENST00000224652.10	4.60888	10.0891
ENST00000224721.11	0.508358	0.573031
ENST00000224756.12	1.2808	0.47216
ENST00000224784.10	1.94229	3.45607
ENST00000224807.9	4.10245	3.92814
ENST00000224862.7	3.88651	5.86285
ENST00000224949.9	10.904	9.49651
ENST00000224950.8	3.05816	3.59918
ENST00000225171.7	40.5878	43.1008
ENST00000225174.8	32.6093	26.5631
ENST00000225235.4	3.95311	4.54724
ENST00000225275.3	0.00824892	0
ENST00000225276.9	0.0543607	0.0331667
ENST00000225296.8	17.991	21.1588
ENST00000225298.12	43.5209	55.408
ENST00000225308.12	45.0764	47.7243
ENST00000225328.10	2.43163	1.6783
ENST00000225371.6	0.748375	1.31666
ENST00000225387.7	0.268803	0.0959253
ENST00000225388.9	15.8767	22.2076
ENST00000225394.7	0.30429	0.345046
ENST00000225430.9	2390.72	2586.26
ENST00000225441.11	16.2754	14.6884
ENST00000225474.6	0.0627909	0
ENST00000225504.8	47.2227	51.7928
ENST00000225512.6	1.09368	0.620964
ENST00000225519.3	5.96892	6.15843
ENST00000225525.4	14.2854	13.484
ENST00000225538.4	0.0152211	0.0106117
ENST00000225550.3	0	0
ENST00000225567.9	0.180753	0.169473
ENST00000225573.5	0.174862	0.217296
ENST00000225576.7	1.20995	1.37253
ENST00000225577.9	9.5917	8.75442
ENST00000225587.1	32.6188	23.8106
ENST00000225603.9	206.965	202.401
ENST00000225609.9	4.17486	3.92004
ENST00000225614.6	12.3651	19.7236
ENST00000225648.4	0.0946516	0.0626909
ENST00000225655.5	154.811	180.371
ENST00000225665.12	21.4613	19.0458
ENST00000225688.4	0.925307	1.16826
ENST00000225696.8	12.3078	12.2061
ENST00000225698.8	44.6727	74.4693
ENST00000225719.9	13.4843	14.7735
ENST00000225724.9	9.74497	9.74385
ENST00000225726.10	37.7966	37.2772
ENST00000225728.8	2.28888	2.42484
ENST00000225729.8	14.6323	13.7311
ENST00000225737.11	9.54401	10.7018
ENST00000225740.11	0.136863	0
ENST00000225742.13	9.40162	12.0904
ENST00000225760.5	0.0622184	0.0434656
ENST00000225777.7	1.82431	6.8569
ENST00000225792.9	135.57	131.454
ENST00000225805.8	2.12528	1.63419
ENST00000225823.6	0	0.0095515
ENST00000225831.4	0.837006	0.789639
ENST00000225842.3	0	0
ENST00000225844.7	0	0
ENST00000225873.9	2.41191	1.97775
ENST00000225899.3	0	0
ENST00000225916.10	7.77832	8.93962
ENST00000225927.7	7.83773	6.66867
ENST00000225929.5	2.33347	4.15839
ENST00000225941.6	0.0686641	0
ENST00000225964.9	0.84928	1.10841
ENST00000225969.9	65.4828	60.434
ENST00000225972.8	56.7803	56.6164
ENST00000225983.10	4.12765	6.97783
ENST00000225992.7	0	0
ENST00000226004.8	14.9612	17.1023
ENST00000226021.5	2.36154	4.15642
ENST00000226067.10	1.89817	2.36013
ENST00000226091.3	46.8875	50.8352
ENST00000226094.9	0.325627	0.199607
ENST00000226105.11	14.1632	17.5646
ENST00000226193.5	0	0
ENST00000226207.6	0.0186125	0.00222071
ENST00000226218.9	0.958541	0.772336
ENST00000226225.7	19.514	20.3648
ENST00000226230.8	34.0384	30.4899
ENST00000226247.2	0	0.00401978
ENST00000226253.9	45.387	37.3543
ENST00000226279.8	0.567523	0.643797
ENST00000226284.7	0	0
ENST00000226299.8	1.18674	0.798675
ENST00000226317.10	0	0
ENST00000226319.11	3.73741	5.05194
ENST00000226328.8	28.6564	33.7794
ENST00000226355.5	0	0
ENST00000226359.2	0.00736712	0.186627
ENST00000226382.3	118.15	115.077
ENST00000226413.4	1.42724	1.26941
ENST00000226432.9	0	0
ENST00000226444.4	0.0493655	0.0600458
ENST00000226460.4	0	0
ENST00000226522.8	6.71365	5.55361
ENST00000226524.4	0.0249736	0
ENST00000226574.9	1.95414	1.61859
ENST00000226725.11	4.85363	3.60308
ENST00000226730.4	0	0
ENST00000226760.5	5.59038	4.30414
ENST00000226796.7	0.565495	11.0516
ENST00000226798.9	1.00715	1.98401
ENST00000226951.11	0	0
ENST00000227065.8	0.215343	0.218736
ENST00000227135.6	10.0515	8.79366
ENST00000227155.9	0.666794	0.92332
ENST00000227157.8	0.409543	0.203177
ENST00000227163.8	0.112957	0
ENST00000227214.10	4.03664	2.52188
ENST00000227251.7	0	0.056988
ENST00000227266.10	15.9181	14.4903
ENST00000227322.8	5.72436	10.0018
ENST00000227348.9	0	0
ENST00000227349.6	0.33189	1.07283
ENST00000227378.7	0	0
ENST00000227451.4	0.428418	0.470765
ENST00000227471.7	4.13273	7.4702
ENST00000227474.8	10.921	12.5281
ENST00000227495.10	1.17344	2.1556
ENST00000227503.13	36.5951	28.1006
ENST00000227507.2	128.602	102.762
ENST00000227520.10	16.7514	16.6899
ENST00000227524.9	81.3468	71.6552
ENST00000227525.8	12.4295	10.7186
ENST00000227618.8	14.9172	7.99645
ENST00000227638.8	17.2355	17.7761
ENST00000227665.8	0.00744359	0.0155188
ENST00000227667.8	0	0
ENST00000227752.7	0.38029	0.270138
ENST00000227756.5	2.42866	2.70073
ENST00000227758.6	13.5397	13.5153
ENST00000227868.8	12.3941	12.5631
ENST00000227880.8	0	0
ENST00000227918.3	0	0
ENST00000228027.12	0.771201	1.39687
ENST00000228136.9	27.229	23.5331
ENST00000228140.6	19.6271	26.5081
ENST00000228226.12	0	0
ENST00000228251.9	0	0
ENST00000228264.10	1.61448	1.94402
ENST00000228284.8	14.0727	12.7271
ENST00000228289.9	2.22016	2.41521
ENST00000228306.8	16.627	25.6756
ENST00000228307.11	0.118315	0
ENST00000228318.7	0.435782	0.0756125
ENST00000228345.9	0.73966	1.42099
ENST00000228347.9	2.75467	2.13794
ENST00000228425.11	4.83669	5.89876
ENST00000228434.7	0	0
ENST00000228437.10	14.8773	17.0657
ENST00000228438.2	0.331351	0.132284
ENST00000228463.6	0	0
ENST00000228468.8	0.256227	0.481158
ENST00000228476.8	0.0414783	0
ENST00000228495.11	18.855	18.4076
ENST00000228506.8	31.6994	32.3344
ENST00000228510.8	2.22317	1.78133
ENST00000228515.5	16.4649	16.2413
ENST00000228534.6	0.878721	0.64703
ENST00000228567.7	0	0
ENST00000228606.9	0.122619	0
ENST00000228641.4	0	0
ENST00000228644.4	0	0
ENST00000228682.7	0.0197011	0.0516305
ENST00000228705.7	0.020463	0.00206661
ENST00000228740.7	73.5933	94.0719
ENST00000228741.8	6.02434	7.84489
ENST00000228799.7	11.5691	10.0856
ENST00000228811.8	0	0
ENST00000228820.9	0.520151	0.721218
ENST00000228825.12	166.976	195.474
ENST00000228827.8	18.9	16.6267
ENST00000228837.2	0.124868	0
ENST00000228841.13	0	0
ENST00000228843.13	1.08492	0.515563
ENST00000228850.6	0	5.88e-06
ENST00000228862.3	0.424631	0.524328
ENST00000228865.3	12.8591	13.1529
ENST00000228872.9	28.3402	31.3029
ENST00000228887.5	0.0904947	0.095886
ENST00000228916.7	0	0
ENST00000228918.9	0.0432531	0
ENST00000228922.11	2.59918	2.45403
ENST00000228928.12	4.23579	3.95825
ENST00000228936.6	0.0929685	0.0576057
ENST00000228938.5	0	0.096848
ENST00000228945.9	1.2527	0
ENST00000228955.11	5.37534	6.43419
ENST00000229002.6	0	0
ENST00000229003.7	0	0.05686
ENST00000229022.7	0	0
ENST00000229030.4	0.0634729	0.0484195
ENST00000229134.5	0	0
ENST00000229135.4	0	0
ENST00000229179.9	1.05151	0.822547
ENST00000229195.7	12.2456	10.0287
ENST00000229201.4	26.2349	16.4416
ENST00000229214.9	6.31219	6.7192
ENST00000229238.5	85.5738	88.0806
ENST00000229239.10	2147.55	2206.26
ENST00000229243.7	1.18876	0.768228
ENST00000229251.7	7.23515	5.67265
ENST00000229264.7	1.4461	0.973201
ENST00000229265.10	0.993303	0.80529
ENST00000229266.8	2.36685	2.95188
ENST00000229268.12	7.38064	7.81496
ENST00000229270.8	0	0.16948
ENST00000229277.6	79.6697	80.1895
ENST00000229281.6	423.342	398.559
ENST00000229304.5	0	0
ENST00000229307.9	0.297124	0.33768
ENST00000229314.10	11.6005	12.0098
ENST00000229328.10	12.5247	11.149
ENST00000229329.7	24.9722	32.9232
ENST00000229330.9	1.48529	1.35747
ENST00000229332.11	0.512243	0.507022
ENST00000229335.11	0.376311	0.324789
ENST00000229340.10	18.3424	16.0853
ENST00000229379.3	531.499	512.646
ENST00000229384.5	0.830225	0
ENST00000229387.6	0.037832	0.0305764
ENST00000229390.8	88.2437	74.0093
ENST00000229395.8	4.65078	2.88368
ENST00000229402.3	0.174335	0.2769
ENST00000229405.8	1.58817	1.79835
ENST00000229447.9	0	0
ENST00000229471.8	0.147433	0
ENST00000229554.9	0.22365	0.0828846
ENST00000229563.6	44.1077	51.7643
ENST00000229570.9	4.3892	3.49651
ENST00000229583.9	0	0
ENST00000229595.6	6.55043	6.73534
ENST00000229633.7	9.36272	11.7872
ENST00000229634.13	9.98815	12.0531
ENST00000229708.4	0.275359	0.231823
ENST00000229725.4	1.5224	1.68388
ENST00000229729.11	0.065072	0
ENST00000229758.8	7.19372	10.1998
ENST00000229768.9	0.142412	0.135319
ENST00000229769.2	9.09473	7.42335
ENST00000229771.11	0	0
ENST00000229794.8	9.61767	9.48281
ENST00000229795.7	5.22507	5.31477
ENST00000229810.9	0	0
ENST00000229812.8	11.3341	9.6053
ENST00000229829.7	0.123444	0.289279
ENST00000229854.12	1.48943	0.67637
ENST00000229866.10	7.77474	7.46952
ENST00000229903.5	2.40826	3.54583
ENST00000229913.9	0	0
ENST00000229922.7	2.35411	2.42707
ENST00000229955.4	2.71466	3.66564
ENST00000229971.2	5.42032	7.52791
ENST00000230036.2	3.26463	3.18073
ENST00000230048.5	5.17375	4.89969
ENST00000230050.4	2066.78	2380.18
ENST00000230053.10	0.297231	0.223398
ENST00000230056.8	26.7607	22.1589
ENST00000230085.13	28.9568	48.8743
ENST00000230122.3	4.44077	3.92435
ENST00000230124.7	14.0782	14.8501
ENST00000230173.10	0	0
ENST00000230221.5	0	0
ENST00000230223.5	0	0
ENST00000230236.4	6.39e-10	0.199756
ENST00000230256.8	0	0.0343532
ENST00000230301.9	1.09706	0.87148
ENST00000230321.10	9.60775	13.4138
ENST00000230323.8	0	0
ENST00000230340.9	21.6408	20.9732
ENST00000230354.10	4.46984	5.72176
ENST00000230361.4	3.27132	3.69823
ENST00000230381.7	0.115606	0.107036
ENST00000230402.10	1.27135	1.80186
ENST00000230413.9	1.80571	2.81509
ENST00000230418.8	0	0.0584251
ENST00000230419.9	47.4548	53.7108
ENST00000230431.10	36.9516	61.5811
ENST00000230449.9	9.04942	10.1435
ENST00000230461.11	36.7935	38.2378
ENST00000230480.10	2.81098	6.93208
ENST00000230495.2	1.41961	0.701704
ENST00000230510.7	0.882532	0.646564
ENST00000230529.9	0	0
ENST00000230538.11	0.127316	0.192774
ENST00000230565.3	0.0485909	0.0223158
ENST00000230568.5	0.121743	0
ENST00000230582.8	0	0
ENST00000230588.9	0	0
ENST00000230640.10	21.4926	21.7011
ENST00000230658.12	109.45	110.129
ENST00000230671.7	0.00362204	0.0107507
ENST00000230771.9	18.3542	18.2995
ENST00000230792.7	9.41634	10.2137
ENST00000230859.8	10.979	13.1088
ENST00000230882.9	0	0
ENST00000230895.10	24.4876	26.6214
ENST00000230901.9	20.7558	17.4947
ENST00000230914.4	5.25009	5.68952
ENST00000230990.7	2.00113	2.38486
ENST00000231004.5	1.40603	1.96923
ENST00000231009.2	0	0
ENST00000231021.9	0	0
ENST00000231061.9	20.952	24.3832
ENST00000231121.3	57.379	41.4325
ENST00000231130.3	8.21331	8.00998
ENST00000231134.7	1.277	1.24857
ENST00000231136.3	5.14237	6.59808
ENST00000231137.5	0.472823	0.462278
ENST00000231173.6	2.92804	3.2199
ENST00000231188.9	0	0
ENST00000231198.12	8.38346	9.65426
ENST00000231228.2	0.191322	0.257027
ENST00000231229.8	0	0
ENST00000231238.10	23.653	27.1696
ENST00000231338.7	0	0
ENST00000231357.7	0.00157985	0
ENST00000231368.10	3.21825	3.42604
ENST00000231383.8	0.0662129	0.0671533
ENST00000231420.11	0	0
ENST00000231423.7	0	0
ENST00000231449.7	0.140666	0.0449636
ENST00000231454.6	0.0218646	0.111533
ENST00000231461.10	0.401352	0.426748
ENST00000231484.3	1.31334	1.34716
ENST00000231498.8	9.32864	8.32774
ENST00000231504.5	7.71956	38.005
ENST00000231509.7	0	0.0930842
ENST00000231512.5	21.106	19.0923
ENST00000231524.14	7.52176	7.50097
ENST00000231526.8	3.14744	3.54302
ENST00000231572.8	66.2265	72.2876
ENST00000231656.12	0	0
ENST00000231668.13	2.381	2.45978
ENST00000231683.3	0	0.0759369
ENST00000231706.6	6.07701	7.38176
ENST00000231721.6	0.21216	0.238994
ENST00000231749.8	1.54228	1.26102
ENST00000231751.8	0	0
ENST00000231790.6	14.3946	12.4942
ENST00000231887.8	4.02165	4.96484
ENST00000231948.8	11.7212	13.6299
ENST00000232003.4	0	0
ENST00000232014.8	0	0
ENST00000232125.9	12.2529	9.94581
ENST00000232217.6	2.06214	1.91246
ENST00000232219.6	201.951	237.056
ENST00000232375.8	4.32106	3.09409
ENST00000232424.4	0.273438	0.122335
ENST00000232458.9	7.5471	4.9659
ENST00000232461.7	0.122626	0.150636
ENST00000232496.5	16.7229	20.5314
ENST00000232501.7	9.86671	10.1064
ENST00000232508.9	5.68469	4.33147
ENST00000232519.9	1.67007	3.61148
ENST00000232564.8	11.7694	12.7795
ENST00000232603.9	0	0
ENST00000232607.7	2.75666	2.78444
ENST00000232744.13	6.02615	6.73066
ENST00000232766.6	6.41132	5.6897
ENST00000232854.8	1.59706	1.09578
ENST00000232888.7	10.5014	12.9026
ENST00000232892.12	0	0
ENST00000232905.4	64.4857	81.7072
ENST00000232974.11	3.90851	3.64855
ENST00000232975.7	0.0683037	0.156671
ENST00000232978.13	24.8609	17.9268
ENST00000233025.11	79.0861	86.7598
ENST00000233027.10	3.18884	2.80536
ENST00000233047.8	0.0294151	0.185282
ENST00000233055.9	11.4641	13.3002
ENST00000233057.9	15.3692	17.7454
ENST00000233072.9	0.099114	0
ENST00000233078.8	31.6726	29.5408
ENST00000233084.8	84.8655	74.4739
ENST00000233092.10	2.38124	2.55285
ENST00000233099.6	17.2968	20.8032
ENST00000233114.13	126.385	125.248
ENST00000233121.6	13.464	15.0364
ENST00000233143.6	757.218	717.584
ENST00000233146.6	53.8651	47.3248
ENST00000233154.9	13.9778	15.178
ENST00000233156.9	0	0
ENST00000233190.11	1.91291	1.82487
ENST00000233202.11	0.130773	0.109611
ENST00000233242.5	0.00967417	0.00598176
ENST00000233330.6	5.57292	5.63566
ENST00000233331.12	25.0094	31.5262
ENST00000233336.7	3.40111	3.48605
ENST00000233379.9	2.75452	3.25339
ENST00000233468.5	199.725	265.109
ENST00000233505.12	1.76524	1.75275
ENST00000233535.8	4.86573	5.39903
ENST00000233545.6	0.813684	0.932757
ENST00000233557.7	15.4551	16.2202
ENST00000233573.6	1.37e-07	0.0549565
ENST00000233575.7	44.5541	40.8219
ENST00000233596.8	11.6848	14.6099
ENST00000233607.6	15.0414	19.0192
ENST00000233609.8	10.5213	22.9202
ENST00000233612.8	2.646	2.85464
ENST00000233615.7	33.7974	38.3192
ENST00000233623.9	6.42216	6.58521
ENST00000233627.14	44.7691	51.6128
ENST00000233630.11	19.2397	20.2754
ENST00000233638.8	18.0678	28.624
ENST00000233668.9	1.70305	3.35645
ENST00000233699.8	0.323759	0.493773
ENST00000233710.4	0.0146343	0
ENST00000233712.5	0	0
ENST00000233714.8	0	0
ENST00000233735.2	0	0
ENST00000233741.8	21.9133	16.3552
ENST00000233809.9	60.8278	88.8017
ENST00000233813.5	8.74543	6.29775
ENST00000233826.3	0.112752	0.363738
ENST00000233836.5	0.0472965	0.0295022
ENST00000233838.9	3.85763	4.57367
ENST00000233840.3	0	0
ENST00000233892.8	0	0
ENST00000233893.10	166.283	149.526
ENST00000233944.7	1.66e-09	0
ENST00000233948.4	2.53042	4.29532
ENST00000233954.5	0	0
ENST00000233957.5	0.00716742	0
ENST00000233969.2	0.014201	0.00496831
ENST00000233997.4	0	0
ENST00000234038.11	3.50163	3.19989
ENST00000234040.8	5.57298	3.86856
ENST00000234071.7	0.0986258	0.197511
ENST00000234091.8	0.361459	0.293783
ENST00000234111.9	45.5644	57.9559
ENST00000234115.10	13.5294	17.0893
ENST00000234142.9	1.11263	0.249602
ENST00000234160.5	24.8776	29.1378
ENST00000234170.10	58.1133	66.8919
ENST00000234179.7	20.1466	14.9783
ENST00000234195.7	0	0
ENST00000234198.9	0.0111091	0
ENST00000234256.4	5.01421	3.05667
ENST00000234296.7	14.2295	13.6983
ENST00000234301.3	69.6906	83.6577
ENST00000234310.8	25.6565	30.1752
ENST00000234313.8	0.119578	0.0356949
ENST00000234347.10	0	0
ENST00000234371.10	0.0369546	0.1751
ENST00000234389.3	0.169444	0.160545
ENST00000234392.3	2.64157	3.37414
ENST00000234396.10	2.98849	3.48765
ENST00000234420.9	2.53045	3.28505
ENST00000234453.10	1.3611	1.59914
ENST00000234454.6	8.83628	9.34915
ENST00000234549.11	0	0.00249448
ENST00000234590.10	510.321	429.743
ENST00000234610.5	0	0
ENST00000234626.11	11.6162	10.8923
ENST00000234668.6	0.0276992	0.0233501
ENST00000234677.7	52.988	59.5682
ENST00000234701.7	0	0
ENST00000234739.8	17.9418	16.4426
ENST00000234798.4	0	0
ENST00000234816.7	0.0799397	0.147053
ENST00000234827.6	5.61178	6.94441
ENST00000234831.9	4.75036	4.88783
ENST00000234875.9	245.376	322.475
ENST00000234961.7	1.59232	1.90751
ENST00000235090.10	15.98	11.6639
ENST00000235150.4	2.71925	2.66426
ENST00000235180.4	2.14557	3.20026
ENST00000235307.7	12.9978	16.8949
ENST00000235310.7	0.24493	0.510569
ENST00000235329.9	22.4352	19.3852
ENST00000235332.6	15.1976	13.5974
ENST00000235345.6	4.49801	4.90257
ENST00000235347.4	0	0
ENST00000235349.5	0	0
ENST00000235372.11	1.38645	1.58033
ENST00000235382.7	6.24541	5.8693
ENST00000235453.8	0.196922	0.0318569
ENST00000235521.4	3.20873	3.28659
ENST00000235532.9	4.54333	5.68874
ENST00000235628.1	23.2521	23.0055
ENST00000235739.6	0	0
ENST00000235790.9	1.03986	0.923069
ENST00000235835.7	15.1008	15.3708
ENST00000235878.5	0.0183358	0
ENST00000235932.8	2.77983	3.21826
ENST00000235933.10	0.345841	0.265483
ENST00000235958.4	0	0
ENST00000236017.5	0.666565	0.513147
ENST00000236040.8	5.17026	3.33119
ENST00000236051.2	64.544	53.6115
ENST00000236067.8	2.60465	3.27067
ENST00000236137.10	7.60157	8.00807
ENST00000236147.5	0.413285	0
ENST00000236166.4	0	0
ENST00000236192.12	6.6306	8.00743
ENST00000236255.4	0	0
ENST00000236273.9	30.6294	34.7937
ENST00000236342.12	5.72574	5.62136
ENST00000236412.11	0.888098	0.983888
ENST00000236495.9	0.0747982	0.0608265
ENST00000236671.7	45.0822	46.6828
ENST00000236693.11	0	0
ENST00000236698.9	0.0521711	0.0818674
ENST00000236709.3	0.145152	0.142785
ENST00000236826.8	0	0
ENST00000236850.4	0	0.130888
ENST00000236877.11	5.67203	6.76686
ENST00000236914.7	0	0
ENST00000236918.11	0	0
ENST00000236925.8	4.77365	4.01307
ENST00000236937.13	0	0
ENST00000236938.10	0	0
ENST00000236957.9	10.4322	9.90754
ENST00000236959.14	60.1782	65.8866
ENST00000236979.2	0	0
ENST00000236980.10	4.1553	4.58072
ENST00000237014.7	0	0
ENST00000237019.11	0.78918	0.840608
ENST00000237163.9	1.20643	0.93553
ENST00000237172.12	0.0182504	0
ENST00000237177.10	4.8394	3.92857
ENST00000237186.10	0	0
ENST00000237201.2	0	0
ENST00000237247.10	1.18458	2.0529
ENST00000237264.9	1.486	1.59653
ENST00000237275.8	0	0
ENST00000237281.5	5.168	5.78404
ENST00000237283.9	1.52299	2.057
ENST00000237289.8	0	0
ENST00000237305.11	1.11314	1.01816
ENST00000237316.3	0.101932	0.0881333
ENST00000237353.14	0.68822	0.438023
ENST00000237380.12	11.0703	11.5998
ENST00000237449.10	0.00491304	0.00309975
ENST00000237455.5	4.90104	5.46817
ENST00000237500.9	105.475	113.731
ENST00000237512.4	1.51589	1.80286
ENST00000237527.7	0.10533	0
ENST00000237530.11	95.1263	84.2876
ENST00000237536.9	17.8599	17.1492
ENST00000237596.7	11.2921	9.50289
ENST00000237612.8	0	0
ENST00000237623.11	1.38074	0.112916
ENST00000237642.6	2.93697	3.17304
ENST00000237653.11	0.117888	0.0992572
ENST00000237654.9	203.689	317.495
ENST00000237696.10	0.658359	0.540811
ENST00000237724.9	0.209135	0.573877
ENST00000237822.8	15.877	16.7182
ENST00000237837.1	48.119	113.267
ENST00000237841.5	0.00879296	0.00463969
ENST00000237853.9	0.580929	0.545916
ENST00000237858.11	1.09637	0.794092
ENST00000237889.9	82.6697	91.3141
ENST00000237937.7	0	0
ENST00000238018.8	0	0
ENST00000238044.8	0.188826	0.692518
ENST00000238081.8	225.156	235.135
ENST00000238091.8	5.27097	2.24166
ENST00000238112.8	69.9006	68.8999
ENST00000238138.2	2.55553	2.63002
ENST00000238146.9	10.1847	10.6686
ENST00000238156.7	3.29487	4.60522
ENST00000238181.11	0.384569	1.57098
ENST00000238256.8	0.150556	0.0943819
ENST00000238341.9	0	0
ENST00000238379.9	3.60745	2.05621
ENST00000238477.5	0.16917	0.729115
ENST00000238483.5	3.50016	2.80001
ENST00000238497.10	14.517	15.8227
ENST00000238508.8	0.142081	0.213459
ENST00000238558.4	0.90997	1.25687
ENST00000238561.10	0.168227	0.177242
ENST00000238607.10	0.497168	0.630884
ENST00000238609.4	41.6812	56.0961
ENST00000238616.10	4.9664	4.6751
ENST00000238618.8	31.7424	35.0053
ENST00000238628.10	0.432477	0
ENST00000238633.6	0	0
ENST00000238647.5	11.4632	19.6693
ENST00000238651.9	2.90356	2.11706
ENST00000238667.9	0.0371544	0.009543
ENST00000238671.11	1.43821	0.100833
ENST00000238682.7	0.333624	0.263618
ENST00000238686.8	0.137107	0
ENST00000238688.9	3.36499	3.26565
ENST00000238714.8	2.46332	3.06262
ENST00000238721.9	2.61017	2.20864
ENST00000238738.9	39.2846	41.7935
ENST00000238788.14	17.6769	16.4862
ENST00000238789.10	4.59499	4.83951
ENST00000238823.13	11.4867	11.2498
ENST00000238831.9	7.43231	7.85356
ENST00000238855.11	3.12125	3.75534
ENST00000238856.8	8.05522	8.35898
ENST00000238875.10	10.4034	12.4933
ENST00000238892.3	21.2171	20.7513
ENST00000238918.12	0.877306	0.94582
ENST00000238936.8	10.0383	8.3134
ENST00000238961.9	8.17183	6.48225
ENST00000238983.8	0	0
ENST00000238994.6	0.64113	0.65905
ENST00000239007.11	8.72451	12.4776
ENST00000239026.10	0	0
ENST00000239032.4	2.08887	1.69966
ENST00000239117.3	2.7957	0.997532
ENST00000239144.4	0.0794816	0
ENST00000239151.5	0.0273681	0
ENST00000239165.8	0.162896	0.0156683
ENST00000239174.7	0	0
ENST00000239223.4	22.5707	26.0963
ENST00000239231.7	68.3098	76.0492
ENST00000239243.7	0.726377	1.45771
ENST00000239316.4	0.424903	0.480624
ENST00000239347.3	0	0
ENST00000239367.6	7.79973	7.81416
ENST00000239374.8	0.0655345	0.0454179
ENST00000239440.9	16.8727	14.2775
ENST00000239444.3	1.88438	1.78115
ENST00000239446.5	4.6525	4.92368
ENST00000239449.6	3.07169	2.60108
ENST00000239450.4	1.0219	1.64062
ENST00000239451.6	0.0737071	0.0983802
ENST00000239461.11	0.00733817	0
ENST00000239462.8	0	0
ENST00000239587.10	1.00476	1.07675
ENST00000239614.8	1.89148	1.80215
ENST00000239666.8	32.2865	42.0605
ENST00000239690.9	6.18963	6.80564
ENST00000239830.9	10.5975	9.40558
ENST00000239849.8	0	0
ENST00000239852.10	2.04622	2.02264
ENST00000239859.7	0.319863	0.284757
ENST00000239860.10	0	0
ENST00000239878.9	22.0944	26.3128
ENST00000239882.7	3.3912	3.83703
ENST00000239891.4	18.3005	19.043
ENST00000239893.9	2.68088	3.61591
ENST00000239906.10	20.1845	19.7225
ENST00000239926.8	0.298042	0.15027
ENST00000239938.5	69.1102	76.7797
ENST00000239940.11	71.2846	58.1928
ENST00000239944.7	26.2204	30.2149
ENST00000240050.9	2.76536	2.35929
ENST00000240055.8	6.07045	5.66564
ENST00000240079.10	7.89457	8.02266
ENST00000240093.8	3.50459	1.68241
ENST00000240095.10	0	0
ENST00000240100.7	36.9558	64.4037
ENST00000240101.2	1.82427	1.28305
ENST00000240123.11	0.0700953	0.180245
ENST00000240132.7	0.0911885	0
ENST00000240139.9	4.15253	4.55545
ENST00000240159.8	0	0
ENST00000240185.7	16.1848	13.9052
ENST00000240189.2	0	0
ENST00000240285.10	0.568852	0.488774
ENST00000240304.5	20.999	13.3448
ENST00000240306.5	0.151946	0.117594
ENST00000240316.5	16.7712	17.1882
ENST00000240328.4	18.3138	27.5719
ENST00000240333.11	0.272131	0.415006
ENST00000240335.1	0.9002	1.37704
ENST00000240361.12	0	0.136517
ENST00000240364.7	7.80482	10.3374
ENST00000240423.9	5.88234	3.71411
ENST00000240487.5	0.0482787	0
ENST00000240488.7	17.1233	15.236
ENST00000240499.8	5.60789	4.86069
ENST00000240587.4	8.76484	6.8315
ENST00000240615.2	0.0206532	0.0171101
ENST00000240617.10	0.205784	0.109997
ENST00000240618.11	0.74991	0.683556
ENST00000240619.2	0.846179	0.754803
ENST00000240636.10	0	0
ENST00000240651.14	6.07018	5.2144
ENST00000240652.7	0.0704452	0
ENST00000240662.3	6.95264	8.90105
ENST00000240687.2	0	0
ENST00000240691.4	0.0747193	0
ENST00000240719.7	2.06294	1.75969
ENST00000240727.10	4.70519	3.91844
ENST00000240731.5	1.80526	1.80283
ENST00000240851.9	2.97921	15.4644
ENST00000240874.7	3.39e-08	2.69e-07
ENST00000240922.8	6.18324	5.85859
ENST00000241001.13	0	0
ENST00000241014.6	28.0711	28.2213
ENST00000241041.7	1.09885	0.013462
ENST00000241051.8	2.32476	2.4012
ENST00000241052.5	12.4796	11.433
ENST00000241069.11	0	1.85124
ENST00000241071.11	0.655838	0.173963
ENST00000241124.11	0	0
ENST00000241125.4	0	0
ENST00000241256.2	0	0
ENST00000241261.7	0	0
ENST00000241274.3	0.0191005	0.0374777
ENST00000241305.4	0.070328	0
ENST00000241312.8	0.131583	0.000188424
ENST00000241337.9	19.1885	20.416
ENST00000241356.4	0.14256	0
ENST00000241391.9	0.585495	0.0175083
ENST00000241393.3	45.2081	36.318
ENST00000241416.12	3.62427	3.52921
ENST00000241436.8	4.24953	5.1539
ENST00000241453.11	0	0
ENST00000241463.4	0.366508	0.0941363
ENST00000241502.9	9.99816	11.0434
ENST00000241527.10	3.26714	2.51692
ENST00000241600.10	35.882	40.0226
ENST00000241651.5	0.0683908	0.20306
ENST00000241704.8	6.26384	4.7677
ENST00000241802.9	0	0
ENST00000241808.8	0.0285505	0
ENST00000241891.10	0.0344407	0.017584
ENST00000242057.9	0.0490723	0
ENST00000242059.10	86.168	101.357
ENST00000242066.9	0.233952	0
ENST00000242067.10	4.0396	4.93462
ENST00000242104.5	0.231664	0.547334
ENST00000242108.9	1.53196	1.7832
ENST00000242140.9	0.355169	2.02745
ENST00000242152.7	43.8868	45.9582
ENST00000242159.5	0.0624545	0
ENST00000242208.5	0.567364	0.467162
ENST00000242209.9	30.9702	39.8098
ENST00000242248.10	4.93789	5.91246
ENST00000242249.8	2.72547	3.00607
ENST00000242257.12	24.2843	19.6359
ENST00000242261.6	173.288	232.511
ENST00000242275.7	7.3215	7.8369
ENST00000242285.10	0.120116	0.499701
ENST00000242310.4	0.0226854	0.0307197
ENST00000242315.3	0.611341	1.07791
ENST00000242317.9	0.638822	0.816137
ENST00000242323.8	3.58547	1.5138
ENST00000242351.10	6.33582	6.64457
ENST00000242375.8	0.0818541	0.142626
ENST00000242462.4	0.0218323	0.0792862
ENST00000242465.4	0.700057	0.0263501
ENST00000242480.4	0.106912	3.34e-07
ENST00000242505.10	6.79423	7.63954
ENST00000242576.6	24.8206	18.1439
ENST00000242577.11	210.102	169.504
ENST00000242591.10	11.0598	9.57308
ENST00000242592.9	4.42844	5.19937
ENST00000242607.12	2.62e-09	0.673451
ENST00000242719.4	15.9959	17.4021
ENST00000242728.5	0.234645	0.11166
ENST00000242729.6	0.526539	0.554877
ENST00000242737.5	0.139907	0.0690918
ENST00000242770.9	1.36317	0.956777
ENST00000242776.8	47.6162	32.1499
ENST00000242783.10	16.0469	45.5614
ENST00000242784.5	94.0523	169.729
ENST00000242786.6	0.308147	0
ENST00000242804.9	0.708207	0.711654
ENST00000242810.11	11.904	13.8565
ENST00000242819.5	0.0136857	0
ENST00000242827.11	18.8167	20.8852
ENST00000242839.8	2.8218	2.31083
ENST00000242848.8	14.7744	14.3515
ENST00000242872.7	0.130558	0
ENST00000242994.4	0	0
ENST00000243040.10	3.70795	4.92239
ENST00000243045.10	4.57492	4.40801
ENST00000243050.5	1.27408	1.84741
ENST00000243052.8	0	0
ENST00000243056.5	0	0
ENST00000243077.7	15.1999	15.4392
ENST00000243082.4	0	0
ENST00000243103.4	0	0
ENST00000243108.5	3.62315	5.26324
ENST00000243112.9	5.08882	1.92398
ENST00000243152.5	0	0
ENST00000243167.9	4.509	3.07417
ENST00000243189.12	1.55719	1.997
ENST00000243213.2	0.067804	0.044466
ENST00000243219.7	0	0
ENST00000243222.8	0.0274904	0.0378063
ENST00000243253.8	64.2746	61.4995
ENST00000243286.7	3.90156	3.90286
ENST00000243298.3	1.93999	1.54213
ENST00000243300.14	0	0
ENST00000243314.5	0	0
ENST00000243325.6	0.814986	0.869544
ENST00000243326.9	9.94993	9.1989
ENST00000243344.8	10.3208	10.8127
ENST00000243346.9	0.196358	0.102297
ENST00000243347.5	5.45142	4.21672
ENST00000243349.13	0.129091	0.139861
ENST00000243389.8	6.04569	4.99135
ENST00000243440.2	0.378786	0.41997
ENST00000243457.3	0.243495	0.464071
ENST00000243498.9	18.5593	17.3069
ENST00000243501.10	6.58582	7.38291
ENST00000243562.13	5.73568	7.05265
ENST00000243563.8	83.5289	93.8717
ENST00000243578.8	3.16372	2.35368
ENST00000243583.10	1.05288	0.44354
ENST00000243611.9	0	0
ENST00000243639.8	4.57	4.85147
ENST00000243643.8	0.799272	3.38584
ENST00000243644.9	3.0202	3.30559
ENST00000243662.11	0	0.161899
ENST00000243673.7	0.534904	0.59641
ENST00000243706.8	2.4418	1.50089
ENST00000243776.11	2.78178	15.8605
ENST00000243786.3	0.994071	0.475663
ENST00000243806.2	0.232273	0.131418
ENST00000243810.10	0.134229	0.000137612
ENST00000243878.9	14.6601	20.9613
ENST00000243893.10	0.680597	0.803189
ENST00000243896.6	5.22596	4.99608
ENST00000243903.6	10.5935	10.4951
ENST00000243911.2	0.0147808	0.0457737
ENST00000243913.8	0.580915	0.44402
ENST00000243914.7	0	0
ENST00000243918.10	4.60307	5.48941
ENST00000243924.4	0.157896	0
ENST00000243938.9	0	0
ENST00000243964.6	0.67444	0.435379
ENST00000243967.8	0	0.0107724
ENST00000243997.8	33.7177	39.2118
ENST00000244007.7	56.9713	47.7984
ENST00000244020.5	47.6804	39.5044
ENST00000244040.4	4.51779	5.21468
ENST00000244043.5	4.73193	5.25534
ENST00000244049.7	0	0
ENST00000244050.3	7.26004	7.75996
ENST00000244051.2	3.45434	3.13867
ENST00000244061.6	22.0718	25.911
ENST00000244070.7	0.99118	1.07793
ENST00000244096.7	0.172479	0.112416
ENST00000244137.12	20.3642	17.8284
ENST00000244174.10	0	0
ENST00000244204.11	1.27378	0.743858
ENST00000244217.6	4.49285	5.54357
ENST00000244221.9	4.35168	5.7349
ENST00000244227.8	27.0706	25.5738
ENST00000244230.7	15.3194	17.3981
ENST00000244241.4	0.067344	0.12763
ENST00000244289.9	2.09417	1.7685
ENST00000244293.11	0	0
ENST00000244295.13	0	0.0700087
ENST00000244296.6	0	0
ENST00000244302.8	0	0.148456
ENST00000244303.10	0.000266429	0
ENST00000244314.6	0	0.00948527
ENST00000244321.10	0.372914	0.257732
ENST00000244333.4	0.61531	0.74747
ENST00000244336.10	0.15265	0.132333
ENST00000244360.6	0	0
ENST00000244364.10	5.25547	2.18428
ENST00000244426.10	3.42791	3.05544
ENST00000244458.7	5.39e-10	0.0686443
ENST00000244496.6	33.0141	28.9446
ENST00000244513.10	0.174434	0.102038
ENST00000244519.7	1.2007	1.60897
ENST00000244520.10	136.981	127.973
ENST00000244527.8	0	0
ENST00000244533.7	1.47994	0.814309
ENST00000244534.6	0.117831	1.27399
ENST00000244537.5	0	0.0957585
ENST00000244546.4	1.95376	0.618046
ENST00000244565.8	1.53553	1.84902
ENST00000244571.5	12.778	9.33676
ENST00000244573.4	0.0307013	0.0307672
ENST00000244576.8	3.71892	3.98665
ENST00000244623.1	0	0
ENST00000244645.7	0	0
ENST00000244669.2	1.23033	1.11646
ENST00000244670.12	7.40639	10.3469
ENST00000244709.9	0.0479233	0
ENST00000244711.3	6.89879	5.13954
ENST00000244728.10	0	0
ENST00000244741.9	11.5265	26.8231
ENST00000244745.3	75.1536	68.0526
ENST00000244751.7	0.346074	0.442426
ENST00000244763.9	3.91057	5.02835
ENST00000244766.7	7.794	10.0423
ENST00000244769.8	0.200892	0.436687
ENST00000244776.11	0.25475	7.57703
ENST00000244777.6	2.41622	3.29675
ENST00000244799.4	0.00376175	0.0039408
ENST00000244815.9	4.52738	3.35008
ENST00000244869.3	0.102092	0.166565
ENST00000244891.3	0	0
ENST00000244926.4	0.161393	0
ENST00000244930.6	0	0
ENST00000245046.6	11.515	11.7393
ENST00000245105.8	0.190131	0.12897
ENST00000245121.9	1.96762	1.63823
ENST00000245157.10	14.5969	15.5459
ENST00000245185.6	31.0008	19.0941
ENST00000245206.10	59.7799	63.1002
ENST00000245222.8	0.669877	0.739847
ENST00000245255.7	1.88517	0.000361021
ENST00000245304.5	16.6704	16.0144
ENST00000245312.4	0.0103907	0.032669
ENST00000245382.6	0.884782	0.791056
ENST00000245407.7	1.73451	2.48286
ENST00000245414.9	0.704609	1.03078
ENST00000245441.9	7.25742	6.81348
ENST00000245448.10	0	0
ENST00000245451.9	0	0
ENST00000245457.6	0.1497	0.0463554
ENST00000245458.10	2672.88	3676.05
ENST00000245479.3	0.753683	1.00233
ENST00000245503.10	0.00210633	0.0066377
ENST00000245539.11	51.7553	53.8006
ENST00000245543.6	7.45513	5.42132
ENST00000245544.9	20.7555	16.4161
ENST00000245551.9	0.416919	0.538907
ENST00000245552.7	11.7204	22.018
ENST00000245564.6	9.67515	5.84379
ENST00000245615.6	6.40587	11.6609
ENST00000245618.5	1.90797	2.50072
ENST00000245620.13	0	0
ENST00000245621.6	0	0
ENST00000245663.8	1.32524	1.44813
ENST00000245680.7	7.06703	8.29713
ENST00000245787.9	7.2344	7.11157
ENST00000245796.10	0.0114829	0
ENST00000245810.1	0	0
ENST00000245811.6	0.0571925	0.106743
ENST00000245812.8	14.5587	48.9397
ENST00000245816.10	22.745	47.7159
ENST00000245817.5	0.0664276	0.435263
ENST00000245838.13	12.8952	12.3645
ENST00000245857.9	436.637	409.383
ENST00000245865.10	2.05881	1.17989
ENST00000245903.4	0	0
ENST00000245907.10	0.906092	0.0336544
ENST00000245908.11	0.0168433	0
ENST00000245912.7	0.273588	0.171842
ENST00000245923.9	1.99884	4.50798
ENST00000245925.7	0.113724	0.157703
ENST00000245932.11	13.5571	16.8734
ENST00000245934.11	32.4899	31.1206
ENST00000245957.10	0	0.0175503
ENST00000245960.9	6.93889	7.48284
ENST00000245983.6	0	0
ENST00000246006.5	0.183997	0.0926288
ENST00000246012.1	0	0
ENST00000246015.8	17.4282	19.6391
ENST00000246020.2	0	0
ENST00000246024.7	13.9581	14.2058
ENST00000246041.6	0	0.112446
ENST00000246043.8	5.62271	4.89784
ENST00000246069.12	6.50304	9.17505
ENST00000246070.3	12.7446	15.6941
ENST00000246071.8	6.96709	6.88615
ENST00000246080.3	1.71229	1.51615
ENST00000246081.2	0.18262	0.155996
ENST00000246090.5	0	0
[truncated: 187,155 more rows]
